# Supplementary material for: Proteo-genomic analyses in relatively lean Chinese adults identify proteins and pathways that affect general and central adiposity levels
Source: Commun Biol. 2024 Oct 15;7:1327. doi: 10.1038/s42003-024-06984-y (PMC11480319; doi:10.1038/s42003-024-06984-y)
Supplement: Supplementary file 4 — Supplementary Data 1 [file 42003_2024_6984_MOESM4_ESM.xlsx]

## Sheet: Supplementary Data 1
Analyses	Assay	Batch	Panel	BMI							BF%							WC							WHR
				Estimate	Std. Error	t value	Pr(>|t|)	p Benjamini-Hochberg	p Bonferroni		Estimate	Std. Error	t value	Pr(>|t|)	p Benjamini-Hochberg	p Bonferroni		Estimate	Std. Error	t value	Pr(>|t|)	p Benjamini-Hochberg	p Bonferroni		Estimate	Std. Error	t value	Pr(>|t|)	p Benjamini-Hochberg	p Bonferroni
Conventional	ACAN	1	Cardiometabolic	-0.138599	0.0156821	-8.83804	1.45e-18	6.34e-18	2.14e-15		-0.148429	0.0194585	-7.62796	2.98347e-14	9.07368e-14	4.39166e-11		-0.134291	0.0160486	-8.36777	8.10062e-17	2.90832e-16	1.19241e-13		-0.0901966	0.0157737	-5.71818	1.15805e-08	2.8037e-08	1.70465e-05
Conventional	ACE2	1	Cardiometabolic	0.192826	0.0158646	12.1544	2.19e-33	1.96e-32	3.22e-30		0.249615	0.0196001	12.7354	2.00403e-36	2.0205e-35	2.94993e-33		0.209289	0.0161794	12.9355	1.68083e-37	1.56594e-36	2.47418e-34		0.19799	0.0158489	12.4924	3.87673e-35	5.09513e-34	5.70655e-32
Conventional	ACOX1	1	Cardiometabolic	0.00281984	0.0173453	0.162571	0.870865	0.890218	1		0.0232068	0.0214648	1.08115	0.279696	0.321901	1		0.0120063	0.0177316	0.677113	0.498374	0.545433	1		0.0288458	0.0173399	1.66355	0.0962838	0.124324	1
Conventional	ACP5	1	Cardiometabolic	0.0801837	0.0157886	5.0786	3.98e-07	8.34e-07	0.000586079		0.184185	0.0193814	9.50319	3.45869e-21	1.57136e-20	5.0912e-18		0.131049	0.0160572	8.16138	4.43436e-16	1.52509e-15	6.52738e-13		0.178097	0.015581	11.4304	8.80519e-30	8.5836e-29	1.29612e-26
Conventional	ACTA2	1	Cardiometabolic	0.00975285	0.0139508	0.699091	0.484537	0.535465	1		-0.0266412	0.0172624	-1.54331	0.122837	0.150304	1		0.010601	0.0142621	0.743294	0.457349	0.503152	1		0.00100403	0.0139522	0.0719621	0.942636	0.954962	1
Conventional	ACY1	1	Cardiometabolic	0.290949	0.0158257	18.3846	1.95e-72	7.54e-71	2.87e-69		0.399064	0.0193912	20.5797	2.16231e-89	1.27317e-87	3.18292e-86		0.327532	0.0160282	20.4347	3.17887e-88	1.67118e-86	4.6793e-85		0.313644	0.0157141	19.9595	1.91706e-84	1.48521e-82	2.82191e-81
Conventional	ADA2	1	Cardiometabolic	0.0160632	0.015933	1.00817	0.313436	0.360733	1		0.0271256	0.0197178	1.37569	0.168997	0.201428	1		0.0323677	0.0162826	1.98787	0.0468964	0.0616903	1		0.0441707	0.01592	2.77454	0.00555446	0.00836008	1
Conventional	ADAM15	1	Cardiometabolic	-0.0841372	0.0159651	-5.27007	1.44e-07	3.12e-07	0.000211693		-0.116385	0.0197421	-5.89526	4.06051e-09	9.0837e-09	5.97707e-06		-0.059722	0.0163519	-3.6523	0.000263336	0.000431236	0.387631		-0.016637	0.0160207	-1.03847	0.299116	0.348888	1
Conventional	ADAMTS13	1	Cardiometabolic	0.0920207	0.0154375	5.96084	2.73e-09	6.56e-09	4.02e-06		0.139438	0.019063	7.31461	3.12148e-13	8.88746e-13	4.59482e-10		0.0999818	0.0157728	6.33886	2.58042e-10	6.24734e-10	3.79838e-07		0.0911976	0.0154395	5.90679	3.78875e-09	9.43662e-09	5.57704e-06
Conventional	ADAMTS16	1	Cardiometabolic	0.0365619	0.0158396	2.30825	0.0210374	0.0293249	1		0.0398873	0.0196074	2.03429	0.04199	0.0547741	1		0.0230557	0.0162002	1.42317	0.154767	0.187195	1		-0.018656	0.0158484	-1.17716	0.239205	0.285122	1
Conventional	ADGRE5	1	Cardiometabolic	0.162418	0.0157762	10.2951	1.53e-24	8.71e-24	2.25e-21		0.203652	0.0195189	10.4336	3.74457e-25	2.19602e-24	5.512e-22		0.184166	0.0160776	11.4548	6.70735e-30	4.529e-29	9.87322e-27		0.173323	0.0157469	11.0068	9.10941e-28	7.7509e-27	1.34091e-24
Conventional	ADGRG2	1	Cardiometabolic	-0.178453	0.0162265	-10.9976	1.01e-27	6.95e-27	1.48e-24		-0.203151	0.0201315	-10.0912	1.1824e-23	6.19391e-23	1.74049e-20		-0.191032	0.0165638	-11.5331	2.79255e-30	1.92086e-29	4.11063e-27		-0.152749	0.0162948	-9.37404	1.15375e-20	6.76623e-20	1.69832e-17
Conventional	ADH4	1	Cardiometabolic	0.327931	0.0157248	20.8544	1.27e-91	8.15e-90	1.87e-88		0.435658	0.0192953	22.5785	3.8147e-106	3.50952e-104	5.61523e-103		0.352625	0.0159796	22.0672	9.58883e-102	6.13685e-100	1.41148e-98		0.305429	0.0158422	19.2795	3.6819e-79	2.25823e-77	5.41975e-76
Conventional	AGXT	1	Cardiometabolic	0.148214	0.016222	9.13659	1.02e-19	4.79e-19	1.49e-16		0.203333	0.0200281	10.1524	6.42942e-24	3.42903e-23	9.46411e-21		0.156937	0.0165712	9.47049	4.69913e-21	2.21703e-20	6.91712e-18		0.151539	0.0162148	9.34572	1.49949e-20	8.72432e-20	2.20725e-17
Conventional	AHCY	1	Cardiometabolic	0.176351	0.0168596	10.46	2.85e-25	1.68e-24	4.2e-22		0.220077	0.0208619	10.5492	1.13841e-25	6.86776e-25	1.67573e-22		0.184966	0.0172232	10.7393	1.56723e-26	9.04693e-26	2.30697e-23		0.156482	0.0169109	9.25335	3.50724e-20	2.00103e-19	5.16266e-17
Conventional	AK1	1	Cardiometabolic	0.115068	0.0164147	7.01008	2.8e-12	8.03e-12	4.12e-09		0.168962	0.0202635	8.33821	1.03595e-16	3.63076e-16	1.52492e-13		0.132291	0.016753	7.8966	3.70368e-15	1.21151e-14	5.45181e-12		0.118018	0.01641	7.19187	7.63501e-13	2.4975e-12	1.12387e-09
Conventional	AKR1C4	1	Cardiometabolic	0.0707751	0.0172458	4.1039	4.15e-05	7.57e-05	0.0610311		0.103827	0.021326	4.86854	1.16915e-06	2.27343e-06	0.00172099		0.0858541	0.0176152	4.87386	1.13827e-06	2.21805e-06	0.00167554		0.0915066	0.0172213	5.31356	1.13562e-07	2.61193e-07	0.000167164
Conventional	ALCAM	1	Cardiometabolic	-0.0221313	0.0150795	-1.46764	0.142283	0.173954	1		-0.0163226	0.018667	-0.874414	0.381947	0.430165	1		-0.00433394	0.0154203	-0.281054	0.778684	0.802115	1		0.0160882	0.0150821	1.06671	0.286171	0.33592	1
Conventional	AMY2A	1	Cardiometabolic	-0.187343	0.0165008	-11.3536	2.07e-29	1.54e-28	3.04e-26		-0.198781	0.0205126	-9.69066	5.85649e-22	2.82648e-21	8.62075e-19		-0.209643	0.0168134	-12.4688	5.15605e-35	4.33698e-34	7.58971e-32		-0.169662	0.0165508	-10.251	2.39252e-24	1.7609e-23	3.5218e-21
Conventional	AMY2B	1	Cardiometabolic	-0.172917	0.0165207	-10.4667	2.67e-25	1.58e-24	3.93e-22		-0.182589	0.020526	-8.89548	8.75595e-19	3.47406e-18	1.28888e-15		-0.19308	0.0168434	-11.4632	6.10773e-30	4.14313e-29	8.99058e-27		-0.158843	0.0165579	-9.59319	1.48044e-21	9.19496e-21	2.17921e-18
Conventional	ANG	1	Cardiometabolic	0.129626	0.0164207	7.89402	3.78e-15	1.31e-14	5.56e-12		0.202933	0.0202253	10.0336	2.0905e-23	1.07973e-22	3.07722e-20		0.150364	0.0167485	8.97776	4.22289e-19	1.79138e-18	6.21609e-16		0.134722	0.0164108	8.20935	2.99753e-16	1.29395e-15	4.41237e-13
Conventional	ANGPTL1	1	Cardiometabolic	-0.112659	0.0160925	-7.00073	2.99e-12	8.54e-12	4.4e-09		-0.180344	0.0198324	-9.09339	1.49935e-19	6.3421e-19	2.20705e-16		-0.100095	0.0164773	-6.07471	1.36193e-09	3.20249e-09	2.00476e-06		-0.0589522	0.016167	-3.64645	0.000269385	0.000467062	0.396535
Conventional	ANGPTL3	1	Cardiometabolic	0.0176267	0.0146882	1.20006	0.23019	0.271942	1		0.0479877	0.0181663	2.64158	0.0082852	0.0116547	1		0.0215291	0.0150149	1.43385	0.151696	0.183783	1		0.0177552	0.0146887	1.20876	0.226828	0.272378	1
Conventional	ANPEP	1	Cardiometabolic	0.04613	0.0168885	2.73145	0.00633425	0.00933335	1		0.0970098	0.0208645	4.64951	3.43821e-06	6.44719e-06	0.00506105		0.0856392	0.0172273	4.97114	6.94444e-07	1.37395e-06	0.00102222		0.111455	0.0168103	6.63015	3.81694e-11	1.11258e-10	5.61854e-08
Conventional	ANXA4	1	Cardiometabolic	0.0918674	0.0170488	5.38848	7.53e-08	1.67e-07	0.000110823		0.12645	0.0210823	5.99791	2.18175e-09	4.99462e-09	3.21154e-06		0.104224	0.0174143	5.98494	2.36126e-09	5.4309e-09	3.47578e-06		0.0964657	0.017043	5.66013	1.6222e-08	3.90315e-08	2.38788e-05
Conventional	AOC3	1	Cardiometabolic	-0.0971504	0.0158254	-6.1389	9.15e-10	2.27e-09	1.35e-06		-0.128472	0.0195733	-6.56366	5.94631e-11	1.48356e-10	8.75298e-08		-0.0668609	0.0162217	-4.12169	3.8398e-05	6.80167e-05	0.0565219		-0.0279833	0.0158965	-1.76034	0.0784288	0.10262	1
Conventional	APLP1	1	Cardiometabolic	-0.197181	0.0149862	-13.1575	1.03e-38	1.19e-37	1.52e-35		-0.213994	0.0186438	-11.478	5.17762e-30	3.66416e-29	7.62146e-27		-0.208771	0.0152959	-13.6488	1.84407e-41	2.04096e-40	2.71448e-38		-0.155945	0.0151119	-10.3194	1.19813e-24	8.95249e-24	1.76364e-21
Conventional	APOM	1	Cardiometabolic	-0.0566187	0.0169042	-3.34939	0.000817656	0.0013314	1		0.0290814	0.0209471	1.38832	0.165118	0.197444	1		-0.0341236	0.017298	-1.9727	0.0486011	0.0638188	1		0.00642902	0.0169291	0.379762	0.704143	0.745682	1
Conventional	ART3	1	Cardiometabolic	-0.158563	0.0147574	-10.7447	1.48e-26	9.61e-26	2.18e-23		-0.209881	0.0182258	-11.5156	3.39845e-30	2.41667e-29	5.00251e-27		-0.171488	0.01506	-11.3869	1.42834e-29	9.47078e-29	2.10251e-26		-0.136491	0.0148149	-9.21305	5.06857e-20	2.86959e-19	7.46094e-17
Conventional	AXL	1	Cardiometabolic	0.0397576	0.0154153	2.57911	0.00994217	0.0143339	1		0.0148501	0.0190941	0.777733	0.436774	0.4867	1		0.0600416	0.0157434	3.81376	0.000139001	0.000234643	0.204609		0.0546943	0.0154041	3.55064	0.000388875	0.000665609	0.572424
Conventional	AZU1	1	Cardiometabolic	0.168711	0.0168843	9.99215	3.15e-23	1.69e-22	4.63e-20		0.20687	0.0209024	9.89695	7.99234e-23	4.04286e-22	1.17647e-19		0.168391	0.0172717	9.74951	3.33121e-22	1.6566e-21	4.90355e-19		0.149401	0.016932	8.82361	1.64702e-18	8.3313e-18	2.42441e-15
Conventional	BAG6	1	Cardiometabolic	0.101183	0.0166809	6.06583	1.44e-09	3.54e-09	2.12e-06		0.113642	0.0206629	5.49983	4.0473e-08	8.57213e-08	5.95763e-05		0.0908497	0.0170718	5.32162	1.08676e-07	2.27554e-07	0.000159971		0.088416	0.0167003	5.29428	1.26123e-07	2.8918e-07	0.000185654
Conventional	BLMH	1	Cardiometabolic	0.152024	0.0167907	9.05408	2.14e-19	9.88e-19	3.14e-16		0.169703	0.0208225	8.15	4.86455e-16	1.62372e-15	7.16062e-13		0.15103	0.0171757	8.79326	2.14767e-18	8.52122e-18	3.16137e-15		0.143488	0.0168108	8.53548	1.97626e-17	9.35388e-17	2.90906e-14
Conventional	BMP6	1	Cardiometabolic	-0.0011676	0.0171393	-0.0681239	0.945691	0.950858	1		-0.0312605	0.021207	-1.47406	0.140546	0.170135	1		0.00845955	0.0175214	0.482812	0.629257	0.669751	1		0.0289257	0.0171337	1.68823	0.0914472	0.118391	1
Conventional	BOC	1	Cardiometabolic	-0.0543254	0.0164855	-3.29534	0.000991864	0.00159565	1		-0.113213	0.0203512	-5.56299	2.83133e-08	6.02271e-08	4.16771e-05		-0.0612534	0.0168484	-3.63555	0.000280992	0.000458559	0.41362		-0.0426029	0.0164951	-2.58277	0.00983756	0.0145558	1
Conventional	BPIFB1	1	Cardiometabolic	-0.258127	0.0162447	-15.89	3.97e-55	8.86e-54	5.85e-52		-0.289585	0.0202224	-14.32	2.32024e-45	3.44989e-44	3.41539e-42		-0.265539	0.0166006	-15.9958	8.11044e-56	1.63542e-54	1.19386e-52		-0.204973	0.01644	-12.468	5.20648e-35	6.78225e-34	7.66394e-32
Conventional	C1QTNF1	1	Cardiometabolic	0.082604	0.0167737	4.92462	8.81e-07	1.78e-06	0.00129613		0.109901	0.0207504	5.29636	1.24709e-07	2.56743e-07	0.000183571		0.118017	0.0170969	6.90284	5.93114e-12	1.56183e-11	8.73064e-09		0.148833	0.0166559	8.93571	6.13508e-19	3.20242e-18	9.03083e-16
Conventional	C2	1	Cardiometabolic	0.170121	0.0165418	10.2843	1.71e-24	9.68e-24	2.52e-21		0.290618	0.0202187	14.3737	1.11338e-45	1.70718e-44	1.6389e-42		0.207003	0.0168146	12.3109	3.42382e-34	2.79993e-33	5.03987e-31		0.20412	0.0164428	12.4139	9.98001e-35	1.2556e-33	1.46906e-31
Conventional	CA1	1	Cardiometabolic	0.121934	0.0159313	7.65372	2.45e-14	8.03e-14	3.61e-11		0.17681	0.0196622	8.99242	3.70597e-19	1.53236e-18	5.45519e-16		0.132473	0.016271	8.14168	5.20451e-16	1.78579e-15	7.66104e-13		0.120868	0.015934	7.58554	4.1218e-14	1.45499e-13	6.06729e-11
Conventional	CA13	1	Cardiometabolic	0.0270576	0.015797	1.71283	0.0868234	0.110941	1		0.0589689	0.019536	3.01847	0.00255711	0.00378298	1		0.033451	0.0161468	2.07168	0.0383615	0.0510562	1		0.0388656	0.0157913	2.46121	0.0138903	0.0202041	1
Conventional	CA3	1	Cardiometabolic	0.138154	0.0157746	8.75803	2.92e-18	1.24e-17	4.3e-15		0.124021	0.0196153	6.32266	2.86306e-10	6.8416e-10	4.21442e-07		0.126968	0.0161574	7.85821	5.01098e-15	1.61051e-14	7.37616e-12		0.0839927	0.0158734	5.29139	1.28115e-07	2.92834e-07	0.000188585
Conventional	CA4	1	Cardiometabolic	0.0048279	0.0161987	0.298042	0.765687	0.802772	1		0.042745	0.0200373	2.13327	0.0329655	0.0434425	1		-0.00640978	0.0165603	-0.387058	0.698735	0.732577	1		-0.0168123	0.0161973	-1.03796	0.299352	0.348888	1
Conventional	CA5A	1	Cardiometabolic	0.186014	0.0164071	11.3374	2.47e-29	1.82e-28	3.64e-26		0.253069	0.0202365	12.5056	3.30521e-35	3.04079e-34	4.86527e-32		0.201814	0.0167383	12.057	6.86888e-33	5.15867e-32	1.0111e-29		0.186065	0.0164077	11.3401	2.39935e-29	2.24958e-28	3.53184e-26
Conventional	CANT1	1	Cardiometabolic	0.130042	0.0165183	7.8726	4.47e-15	1.55e-14	6.59e-12		0.186211	0.0203889	9.13298	1.04886e-19	4.47513e-19	1.54392e-16		0.141058	0.0168701	8.36141	8.5413e-17	3.05907e-16	1.25728e-13		0.14048	0.0164969	8.51556	2.34001e-17	1.09697e-16	3.44449e-14
Conventional	CASP3	1	Cardiometabolic	0.0975199	0.0165876	5.87908	4.47e-09	1.06e-08	6.59e-06		0.141024	0.0204967	6.88034	6.93451e-12	1.85593e-11	1.02076e-08		0.104103	0.0169511	6.14136	9.00679e-10	2.13151e-09	1.3258e-06		0.0972133	0.0165888	5.86018	5.00913e-09	1.23923e-08	7.37344e-06
Conventional	CBLIF	1	Cardiometabolic	0.0604237	0.0167447	3.60853	0.000311835	0.000530048	0.459022		0.0662902	0.0207321	3.19747	0.00139756	0.00211647	1		0.0736537	0.0171064	4.30562	1.70647e-05	3.10114e-05	0.0251192		0.0724941	0.016733	4.33239	1.51238e-05	2.91009e-05	0.0222622
Conventional	CCDC80	1	Cardiometabolic	0.0421809	0.0137919	3.05839	0.00224055	0.00348267	1		0.0113282	0.0170896	0.662873	0.507451	0.554954	1		0.027534	0.0141099	1.9514	0.0510818	0.0666599	1		0.00212182	0.0138091	0.153654	0.87789	0.898916	1
Conventional	CCL14	1	Cardiometabolic	-0.0095412	0.0162399	-0.587517	0.556891	0.604977	1		-0.00310285	0.0201006	-0.154366	0.877329	0.896203	1		0.000844732	0.0166032	0.0508777	0.959426	0.96401	1		0.00174938	0.0162412	0.107712	0.914229	0.931312	1
Conventional	CCL15	1	Cardiometabolic	0.00851623	0.0164997	0.516145	0.605783	0.653748	1		0.0211759	0.0204192	1.03706	0.299774	0.344471	1		0.0255479	0.0168636	1.51497	0.129862	0.159564	1		0.0270466	0.0164952	1.63966	0.101156	0.130159	1
Conventional	CCL16	1	Cardiometabolic	0.158174	0.0164057	9.64137	9.37e-22	4.77e-21	1.38e-18		0.231854	0.0202066	11.4741	5.40729e-30	3.80839e-29	7.95953e-27		0.171536	0.0167467	10.243	2.59291e-24	1.38791e-23	3.81676e-21		0.146714	0.0164339	8.92751	6.59707e-19	3.43089e-18	9.71089e-16
Conventional	CCL18	1	Cardiometabolic	0.128513	0.0160667	7.99872	1.65e-15	5.87e-15	2.42e-12		0.210758	0.0197609	10.6654	3.40279e-26	2.12242e-25	5.0089e-23		0.140188	0.0164066	8.54461	1.82888e-17	6.9206e-17	2.69211e-14		0.146621	0.0160273	9.14819	9.1396e-20	5.1154e-19	1.34535e-16
Conventional	CCL27	1	Cardiometabolic	-0.0189426	0.0137319	-1.37946	0.167833	0.203333	1		0.0390037	0.0169883	2.29591	0.0217341	0.0291903	1		0.0124095	0.0140405	0.883834	0.376841	0.424414	1		0.058082	0.0137041	4.2383	2.30466e-05	4.38301e-05	0.0339245
Conventional	CCL5	1	Cardiometabolic	0.0094939	0.0152369	0.623085	0.533265	0.583618	1		0.0353117	0.0188509	1.87321	0.0611143	0.0776859	1		0.0068381	0.0155775	0.438973	0.660706	0.697675	1		0.0234043	0.0152337	1.53635	0.124534	0.157216	1
Conventional	CCN3	1	Cardiometabolic	0.138083	0.0148803	9.2796	2.76e-20	1.33e-19	4.06e-17		0.153974	0.0184556	8.34298	9.95687e-17	3.49797e-16	1.46565e-13		0.129588	0.0152391	8.50366	2.58804e-17	9.66902e-17	3.80959e-14		0.0700518	0.0150033	4.66909	3.12792e-06	6.30726e-06	0.0046043
Conventional	CD14	1	Cardiometabolic	-0.0421371	0.0162786	-2.5885	0.00967567	0.0139907	1		-0.00366139	0.020165	-0.181571	0.855929	0.877387	1		0.0154449	0.0166546	0.927367	0.353794	0.401221	1		0.0603271	0.0162645	3.70913	0.000210888	0.000369556	0.310427
Conventional	CD163	1	Cardiometabolic	0.0881152	0.0140821	6.25723	4.35e-10	1.1e-09	6.4e-07		0.0938211	0.0174521	5.37592	8.06898e-08	1.67289e-07	0.000118775		0.107817	0.014365	7.50554	7.54812e-14	2.23109e-13	1.11108e-10		0.0934493	0.0140739	6.63992	3.57485e-11	1.04408e-10	5.26218e-08
Conventional	CD209	1	Cardiometabolic	-0.00893701	0.0169219	-0.528132	0.597438	0.646164	1		-0.0145989	0.0209434	-0.697065	0.485804	0.532864	1		-0.0202981	0.0172973	-1.17349	0.240673	0.283871	1		-0.00957972	0.0169225	-0.566093	0.571364	0.620241	1
Conventional	CD2AP	1	Cardiometabolic	0.183805	0.0162298	11.3252	2.83e-29	2.07e-28	4.17e-26		0.250191	0.0200175	12.4986	3.59484e-35	3.28671e-34	5.2916e-32		0.202066	0.0165491	12.2101	1.13452e-33	8.88302e-33	1.67001e-30		0.190352	0.016211	11.7421	2.61733e-31	2.8122e-30	3.85271e-28
Conventional	CD46	1	Cardiometabolic	0.0209334	0.0157221	1.33147	0.183113	0.219497	1		0.0167117	0.0194615	0.858706	0.390556	0.439189	1		0.0297356	0.0160697	1.85042	0.0643292	0.0826287	1		0.0221621	0.0157223	1.4096	0.15874	0.196357	1
Conventional	CD55	1	Cardiometabolic	0.00713476	0.0154856	0.460736	0.645014	0.689514	1		-0.0101156	0.0191661	-0.52779	0.597676	0.641238	1		0.0133054	0.0158303	0.840504	0.400678	0.447834	1		0.0139309	0.015485	0.899634	0.368371	0.421322	1
Conventional	CD59	1	Cardiometabolic	0.133775	0.014458	9.25267	3.53e-20	1.69e-19	5.19e-17		0.149219	0.0179315	8.32163	1.18868e-16	4.14631e-16	1.74974e-13		0.129452	0.0147978	8.74811	3.18213e-18	1.24909e-17	4.68409e-15		0.0907904	0.0145446	6.24223	4.77873e-10	1.28535e-09	7.03429e-07
Conventional	CD69	1	Cardiometabolic	0.0862885	0.0149633	5.76668	8.72e-09	2.04e-08	1.28e-05		0.148195	0.018446	8.03399	1.24131e-15	4.05147e-15	1.82721e-12		0.0903238	0.0152942	5.90576	3.81221e-09	8.70012e-09	5.61158e-06		0.0841453	0.0149671	5.62203	2.02044e-08	4.8438e-08	2.97409e-05
Conventional	CD93	1	Cardiometabolic	-0.0722683	0.0157296	-4.59443	4.48e-06	8.65e-06	0.00659098		-0.143791	0.0193839	-7.41807	1.45261e-13	4.21744e-13	2.13824e-10		-0.0799595	0.0160732	-4.97469	6.81896e-07	1.35276e-06	0.00100375		-0.0833331	0.0157161	-5.30241	1.20673e-07	2.77114e-07	0.00017763
Conventional	CDH1	1	Cardiometabolic	0.0363044	0.0165875	2.18866	0.0286814	0.0392371	1		0.0773045	0.0205052	3.77	0.000165683	0.000275577	0.243885		0.0594518	0.0169414	3.50925	0.000454485	0.00073195	0.669002		0.0826415	0.0165453	4.99487	6.14726e-07	1.30763e-06	0.000904877
Conventional	CDH17	1	Cardiometabolic	-0.0543015	0.0169252	-3.20833	0.00134597	0.00214656	1		-0.0378224	0.020967	-1.8039	0.0713242	0.0898881	1		-0.0410511	0.0173135	-2.37105	0.0177864	0.0246531	1		0.0046983	0.0169482	0.277215	0.78163	0.813691	1
Conventional	CDH2	1	Cardiometabolic	0.174865	0.0142813	12.2443	7.56e-34	7.05e-33	1.11e-30		0.256928	0.0175351	14.6522	2.36493e-47	3.74321e-46	3.48118e-44		0.204693	0.014512	14.1051	4.29114e-44	5.30803e-43	6.31656e-41		0.198778	0.0142009	13.9976	1.82e-43	3.47928e-42	2.67904e-40
Conventional	CDH5	1	Cardiometabolic	-0.01404	0.0166607	-0.842705	0.399446	0.449186	1		-0.0253468	0.0206184	-1.22932	0.219025	0.257718	1		-0.00335142	0.0170341	-0.196747	0.844036	0.862792	1		0.00430085	0.0166627	0.258112	0.796334	0.827827	1
Conventional	CDH6	1	Cardiometabolic	-0.0134034	0.0165765	-0.80858	0.418806	0.467387	1		-0.084274	0.0204734	-4.11626	3.93093e-05	6.85584e-05	0.0578633		-0.0159917	0.0169461	-0.943678	0.345393	0.393209	1		-0.0251401	0.0165737	-1.51687	0.129381	0.162638	1
Conventional	CDHR5	1	Cardiometabolic	0.303338	0.016162	18.7686	2.73e-75	1.26e-73	4.02e-72		0.396012	0.0199006	19.8995	5.68471e-84	2.61497e-82	8.36789e-81		0.304394	0.0165503	18.3921	1.71445e-72	5.73563e-71	2.52368e-69		0.227144	0.0164826	13.7809	3.24703e-42	5.90077e-41	4.77962e-39
Conventional	CEACAM8	1	Cardiometabolic	0.094227	0.0166654	5.65404	1.68e-08	3.85e-08	2.47e-05		0.154984	0.0205612	7.53773	5.92157e-14	1.77166e-13	8.71656e-11		0.108893	0.017018	6.39869	1.75418e-10	4.29643e-10	2.58216e-07		0.111621	0.0166384	6.70867	2.2492e-11	6.68854e-11	3.31083e-08
Conventional	CEBPB	1	Cardiometabolic	0.129816	0.0170813	7.59987	3.7e-14	1.2e-13	5.44e-11		0.171155	0.0211199	8.10396	7.06537e-16	2.33713e-15	1.04002e-12		0.13299	0.0174621	7.61594	3.27024e-14	9.94586e-14	4.8138e-11		0.1186	0.0171031	6.93442	4.75913e-12	1.48107e-11	7.00544e-09
Conventional	CELA3A	1	Cardiometabolic	-0.0343604	0.0166817	-2.05976	0.0394879	0.0529865	1		-0.0022721	0.0206579	-0.109987	0.912426	0.923086	1		-0.0195408	0.0170606	-1.14537	0.252125	0.295484	1		0.0195447	0.0166886	1.17114	0.241614	0.287747	1
Conventional	CEP43	1	Cardiometabolic	0.0904967	0.0171802	5.2675	1.46e-07	3.16e-07	0.000214647		0.127779	0.0212406	6.01579	1.95603e-09	4.49185e-09	2.87928e-06		0.096351	0.0175585	5.48744	4.33913e-08	9.27025e-08	6.3872e-05		0.0961839	0.0171729	5.6009	2.28062e-08	5.44979e-08	3.35707e-05
Conventional	CES1	1	Cardiometabolic	0.364708	0.0159028	22.9336	3.02e-109	3.42e-107	4.45e-106		0.48574	0.0194703	24.9478	1.62345e-127	2.38972e-125	2.38972e-124		0.404287	0.0160626	25.1694	1.35469e-129	1.81282e-127	1.9941e-126		0.377225	0.015828	23.8328	2.91373e-117	6.12716e-115	4.28901e-114
Conventional	CGREF1	1	Cardiometabolic	0.0586183	0.0164262	3.56859	0.000363262	0.000611809	0.534721		0.0887989	0.0203137	4.37138	1.26708e-05	2.27457e-05	0.0186515		0.072245	0.0167804	4.30532	1.70873e-05	3.10142e-05	0.0251525		0.0659988	0.0164196	4.0195	5.94308e-05	0.000109627	0.0874821
Conventional	CHEK2	1	Cardiometabolic	0.00735791	0.0173409	0.424309	0.671364	0.713537	1		0.0144895	0.0214618	0.675132	0.499632	0.54681	1		0.0108914	0.0177277	0.614373	0.539005	0.585546	1		0.00634781	0.0173418	0.366041	0.714354	0.75451	1
Conventional	CHI3L1	1	Cardiometabolic	-0.0528415	0.0150134	-3.51964	0.000437115	0.000731174	0.643433		-0.0666845	0.0185806	-3.58894	0.000336145	0.000541363	0.494806		-0.0323557	0.0153643	-2.1059	0.0352771	0.0470788	1		0.00942439	0.0150372	0.626738	0.530868	0.581427	1
Conventional	CHIT1	1	Cardiometabolic	-0.0235283	0.0171667	-1.37058	0.170587	0.20633	1		-0.0276726	0.0212475	-1.30239	0.192859	0.228942	1		-0.00644541	0.017554	-0.367177	0.713507	0.744881	1		-0.00480569	0.0171715	-0.279865	0.779596	0.812148	1
Conventional	CHL1	1	Cardiometabolic	-0.185042	0.016277	-11.3684	1.76e-29	1.32e-28	2.58e-26		-0.213716	0.0201891	-10.5857	7.80347e-26	4.76627e-25	1.14867e-22		-0.177566	0.0166734	-10.6497	4.00905e-26	2.28733e-25	5.90131e-23		-0.12552	0.0164237	-7.64261	2.66732e-14	9.62326e-14	3.92629e-11
Conventional	CHRDL2	1	Cardiometabolic	0.169207	0.0168304	10.0536	1.72e-23	9.32e-23	2.53e-20		0.0884437	0.021053	4.20101	2.71719e-05	4.80157e-05	0.039997		0.13576	0.0172923	7.85094	5.30559e-15	1.69044e-14	7.80982e-12		0.0856037	0.0169938	5.03734	4.93594e-07	1.06069e-06	0.000726571
Conventional	CLC	1	Cardiometabolic	0.0556226	0.0156508	3.55398	0.000383981	0.000645228	0.565219		0.0525409	0.0193839	2.71054	0.00674691	0.00954947	1		0.0677549	0.0159893	4.23752	2.31265e-05	4.16674e-05	0.0340422		0.0724278	0.0156337	4.6328	3.72614e-06	7.493e-06	0.00548487
Conventional	CLEC1A	1	Cardiometabolic	-0.0103938	0.0161304	-0.644361	0.51938	0.569692	1		0.00116524	0.0199654	0.058363	0.953462	0.959984	1		0.000495102	0.0164914	0.0300218	0.976051	0.978711	1		0.00881031	0.0161313	0.546162	0.584986	0.632696	1
Conventional	CLEC5A	1	Cardiometabolic	-0.061611	0.0161829	-3.80717	0.000142744	0.000250141	0.210119		-0.054343	0.0200477	-2.71068	0.00674416	0.00954947	1		-0.0480077	0.0165572	-2.89951	0.00375847	0.00557147	1		-0.0219854	0.01621	-1.35629	0.175087	0.214238	1
Conventional	CLTA	1	Cardiometabolic	0.0693379	0.01718	4.03596	5.54e-05	0.000100116	0.0815945		0.0809348	0.0212684	3.80541	0.00014376	0.000241845	0.211615		0.0691862	0.0175654	3.93878	8.33385e-05	0.000143647	0.122674		0.0504966	0.0171977	2.93623	0.0033418	0.00515632	1
Conventional	CLUL1	1	Cardiometabolic	-0.117027	0.0167632	-6.98117	3.43e-12	9.76e-12	5.05e-09		-0.129263	0.0207741	-6.22234	5.41912e-10	1.27836e-09	7.97695e-07		-0.120568	0.0171358	-7.03602	2.32885e-12	6.29004e-12	3.42807e-09		-0.092605	0.0168033	-5.51112	3.79787e-08	8.93046e-08	5.59047e-05
Conventional	CNDP1	1	Cardiometabolic	0.240586	0.015753	15.2724	3.53e-51	7.02e-50	5.19e-48		0.348735	0.0192777	18.0901	2.77723e-70	8.34303e-69	4.08808e-67		0.267647	0.0160151	16.7121	1.35695e-60	3.22166e-59	1.99743e-57		0.242242	0.0157472	15.3832	7.06506e-52	1.79306e-50	1.03998e-48
Conventional	CNPY2	1	Cardiometabolic	0.0316463	0.0173127	1.82793	0.0676377	0.0879529	1		0.0348173	0.0214296	1.62473	0.104301	0.128801	1		0.0354036	0.0176977	2.00046	0.0455202	0.060041	1		0.0199072	0.0173179	1.14951	0.250416	0.297029	1
Conventional	CNST	1	Cardiometabolic	0.0935592	0.0165106	5.66663	1.56e-08	3.6e-08	2.3e-05		0.139479	0.0203966	6.83835	9.27069e-12	2.45856e-11	1.36465e-08		0.102412	0.0168689	6.07105	1.39301e-09	3.27035e-09	2.05051e-06		0.0988699	0.0165033	5.99094	2.27656e-09	5.79775e-09	3.3511e-06
Conventional	CNTN1	1	Cardiometabolic	-0.0791421	0.0147445	-5.36757	8.45e-08	1.87e-07	0.00012436		-0.130846	0.0181956	-7.19108	7.67853e-13	2.14882e-12	1.13028e-09		-0.0952394	0.015052	-6.32735	2.77825e-10	6.71525e-10	4.08959e-07		-0.0865521	0.0147343	-5.87417	4.60732e-09	1.14175e-08	6.78197e-06
Conventional	COL18A1	1	Cardiometabolic	0.162336	0.0153182	10.5976	6.9e-26	4.23e-25	1.02e-22		0.23977	0.0188421	12.7252	2.26991e-36	2.273e-35	3.34131e-33		0.187127	0.0155984	11.9965	1.39186e-32	1.02956e-31	2.04882e-29		0.168786	0.0153008	11.0311	7.0066e-28	5.99635e-27	1.03137e-24
Conventional	COL1A1	1	Cardiometabolic	-0.0445126	0.0166635	-2.67126	0.00758824	0.0111033	1		-0.0773952	0.0206056	-3.75603	0.000175167	0.00029004	0.257846		-0.0419418	0.0170379	-2.46168	0.0138721	0.0194289	1		-0.0322688	0.0166715	-1.93557	0.052993	0.0711731	1
Conventional	COL4A1	1	Cardiometabolic	-0.288213	0.0163582	-17.6189	6.76e-67	2.43e-65	9.95e-64		-0.408982	0.0199893	-20.46	1.99047e-88	1.08518e-86	2.92997e-85		-0.286349	0.0167607	-17.0846	3.78465e-63	9.60518e-62	5.57101e-60		-0.224566	0.0166147	-13.5162	1.03872e-40	1.73749e-39	1.52899e-37
Conventional	COL6A3	1	Cardiometabolic	0.23637	0.0148585	15.9081	3.03e-55	6.85e-54	4.45e-52		0.238983	0.018589	12.8562	4.50681e-37	4.70498e-36	6.63403e-34		0.223009	0.0152637	14.6105	4.23013e-47	6.22675e-46	6.22675e-44		0.145104	0.0151587	9.5723	1.80391e-21	1.11103e-20	2.65536e-18
Conventional	COMP	1	Cardiometabolic	0.130214	0.015721	8.2828	1.64e-16	6.19e-16	2.41e-13		0.0520365	0.0196115	2.65337	0.00800183	0.0112715	1		0.104493	0.0161266	6.47952	1.03574e-10	2.58847e-10	1.52461e-07		0.079937	0.0158083	5.05665	4.46443e-07	9.64998e-07	0.000657163
Conventional	COMT	1	Cardiometabolic	0.184208	0.016655	11.0602	5.12e-28	3.61e-27	7.53e-25		0.253915	0.0205351	12.3649	1.79565e-34	1.58275e-33	2.64319e-31		0.207073	0.0169705	12.2019	1.2492e-33	9.72919e-33	1.83882e-30		0.190527	0.0166373	11.4518	6.93973e-30	6.90222e-29	1.02153e-26
Conventional	CORO1A	1	Cardiometabolic	0.118722	0.0164651	7.21053	6.67e-13	2.02e-12	9.82e-10		0.153397	0.0203662	7.53194	6.1861e-14	1.84331e-13	9.10595e-11		0.130099	0.0168159	7.73671	1.29262e-14	3.98897e-14	1.90274e-11		0.130167	0.0164434	7.91604	3.17632e-15	1.26366e-14	4.67555e-12
Conventional	CPA1	1	Cardiometabolic	0.0418689	0.0167737	2.4961	0.0125979	0.0179343	1		0.0899918	0.0207268	4.34181	1.44927e-05	2.59212e-05	0.0213332		0.0769486	0.0171174	4.49535	7.14866e-06	1.3422e-05	0.0105228		0.0984662	0.0167131	5.89155	4.15178e-09	1.03059e-08	6.11142e-06
Conventional	CPB1	1	Cardiometabolic	0.0973641	0.0165206	5.89351	4.1e-09	9.74e-09	6.04e-06		0.120513	0.0204472	5.89388	4.09427e-09	9.14533e-09	6.02677e-06		0.123959	0.0168476	7.35765	2.27337e-13	6.5105e-13	3.3464e-10		0.125278	0.0164726	7.60523	3.54826e-14	1.26466e-13	5.22304e-11
Conventional	CR2	1	Cardiometabolic	0.0532985	0.0163786	3.25415	0.00114709	0.00183934	1		0.0735904	0.0202647	3.63145	0.000285481	0.000463316	0.420228		0.0731388	0.0167259	4.37278	1.259e-05	2.31946e-05	0.0185325		0.0519453	0.0163804	3.17118	0.00153005	0.00244808	1
Conventional	CRHR1	1	Cardiometabolic	-0.00442708	0.0173071	-0.255796	0.798122	0.828516	1		0.00105098	0.0214208	0.0490632	0.960871	0.966152	1		-0.0127948	0.0176925	-0.72318	0.469613	0.515356	1		0.00603476	0.0173077	0.348675	0.727352	0.763668	1
Conventional	CRTAC1	1	Cardiometabolic	-0.0012948	0.0155687	-0.0831669	0.933723	0.943324	1		-0.0464685	0.0192547	-2.41336	0.0158522	0.0216863	1		-0.0285195	0.0159098	-1.79258	0.0731186	0.0932674	1		-0.0297765	0.0155621	-1.91341	0.0557696	0.0746978	1
Conventional	CRX	1	Cardiometabolic	0.00473518	0.017194	0.275396	0.783027	0.814569	1		-0.00203694	0.0212809	-0.0957168	0.92375	0.933261	1		0.0150784	0.0175764	0.857875	0.391014	0.438031	1		0.00624195	0.0171946	0.363017	0.716612	0.754672	1
Conventional	CST3	1	Cardiometabolic	0.148122	0.0139522	10.6164	5.67e-26	3.51e-25	8.35e-23		0.191084	0.0172466	11.0795	4.1549e-28	2.75496e-27	6.11601e-25		0.15413	0.0142562	10.8114	7.32806e-27	4.28052e-26	1.07869e-23		0.11545	0.0140323	8.22746	2.58422e-16	1.12877e-15	3.80397e-13
Conventional	CST6	1	Cardiometabolic	-0.0242475	0.016003	-1.51518	0.129808	0.160306	1		-0.0285884	0.0198072	-1.44333	0.149008	0.179787	1		-0.0300362	0.0163581	-1.83617	0.0664086	0.0852253	1		-0.0380103	0.0159968	-2.37612	0.017544	0.0251458	1
Conventional	CSTB	1	Cardiometabolic	0.165115	0.014103	11.7078	3.87e-31	3.24e-30	5.7e-28		0.231843	0.0173661	13.3503	8.83124e-40	1.04835e-38	1.29996e-36		0.175634	0.0143968	12.1995	1.28514e-33	9.95648e-33	1.89173e-30		0.129113	0.0142003	9.09225	1.51482e-19	8.2424e-19	2.22982e-16
Conventional	CTF1	1	Cardiometabolic	0.010136	0.0173171	0.585316	0.558369	0.606135	1		0.0189004	0.0214319	0.88188	0.377896	0.426256	1		0.019965	0.0177017	1.12786	0.259448	0.302861	1		0.0267709	0.0173133	1.54626	0.122123	0.15435	1
Conventional	CTSB	1	Cardiometabolic	-0.275364	0.0148996	-18.4813	3.76e-73	1.54e-71	5.54e-70		-0.366105	0.0183153	-19.989	1.12143e-84	5.325e-83	1.65075e-81		-0.286421	0.0152086	-18.8328	9.00961e-76	3.49004e-74	1.32622e-72		-0.227925	0.0151058	-15.0886	4.96825e-50	1.1989e-48	7.31326e-47
Conventional	CTSD	1	Cardiometabolic	0.173891	0.0165183	10.5271	1.43e-25	8.59e-25	2.11e-22		0.249558	0.0203433	12.2673	5.75239e-34	4.81109e-33	8.46751e-31		0.216549	0.0167697	12.9131	2.2222e-37	2.0068e-36	3.27108e-34		0.206861	0.0164206	12.5977	1.08068e-35	1.44615e-34	1.59076e-32
Conventional	CTSH	1	Cardiometabolic	0.0738891	0.0167495	4.41141	1.05e-05	2e-05	0.0155286		0.0979061	0.020723	4.72452	2.3885e-06	4.50754e-06	0.00351588		0.0881689	0.0171079	5.1537	2.68152e-07	5.46703e-07	0.00039472		0.0671092	0.0167576	4.0047	6.32609e-05	0.00011611	0.09312
Conventional	CTSL	1	Cardiometabolic	0.070644	0.016581	4.26055	2.09e-05	3.91e-05	0.0307318		0.0671749	0.0205417	3.27018	0.0010842	0.00166418	1		0.0747531	0.0169483	4.41065	1.05862e-05	1.95765e-05	0.0155829		0.063206	0.0165894	3.81002	0.000141111	0.000251776	0.207715
Conventional	CTSZ	1	Cardiometabolic	0.164871	0.0158237	10.4193	4.33e-25	2.54e-24	6.38e-22		0.222705	0.0195321	11.402	1.20848e-29	8.39096e-29	1.77888e-26		0.186644	0.0161256	11.5744	1.75441e-30	1.22393e-29	2.58249e-27		0.160746	0.0158353	10.1511	6.5106e-24	4.69785e-23	9.58361e-21
Conventional	CXCL16	1	Cardiometabolic	0.114133	0.0161345	7.07382	1.78e-12	5.19e-12	2.62e-09		0.150551	0.0199519	7.54574	5.5738e-14	1.671e-13	8.20463e-11		0.109101	0.0165081	6.60891	4.39958e-11	1.11466e-10	6.47619e-08		0.0964964	0.0161649	5.96949	2.59374e-09	6.53763e-09	3.81798e-06
Conventional	CXCL5	1	Cardiometabolic	0.00451857	0.015439	0.292672	0.769788	0.805924	1		0.0301716	0.0191027	1.57944	0.114316	0.140579	1		-0.000848599	0.0157839	-0.0537636	0.957126	0.963014	1		0.0239756	0.015435	1.55333	0.120427	0.152555	1
Conventional	CXCL8	1	Cardiometabolic	-0.0267984	0.0162337	-1.65079	0.0988621	0.1247	1		-0.0155228	0.0200976	-0.772371	0.439942	0.488751	1		-0.0149596	0.0166002	-0.901169	0.367555	0.41459	1		0.0226438	0.016236	1.39467	0.163196	0.201025	1
Conventional	DCN	1	Cardiometabolic	0.0267451	0.0145929	1.83275	0.0669167	0.0871588	1		-0.0128215	0.018068	-0.709624	0.47798	0.525065	1		0.00810135	0.0149246	0.542819	0.587286	0.629632	1		-0.0155292	0.0145977	-1.06381	0.287481	0.33692	1
Conventional	DCTPP1	1	Cardiometabolic	0.0735891	0.0162507	4.52837	6.12e-06	1.18e-05	0.00901298		0.0278894	0.0201614	1.38331	0.166651	0.198953	1		0.0598742	0.0166296	3.60046	0.000321642	0.00052258	0.473458		0.053014	0.016272	3.25798	0.00113178	0.00183276	1
Conventional	DDC	1	Cardiometabolic	-0.0770263	0.0166607	-4.62323	3.9e-06	7.59e-06	0.00574288		-0.11624	0.0205929	-5.64466	1.77372e-08	3.81712e-08	2.61091e-05		-0.0741285	0.0170381	-4.35076	1.39165e-05	2.55745e-05	0.0204851		-0.0401211	0.0166949	-2.40319	0.0162993	0.0234303	1
Conventional	DEFA1DEFA1B	1	Cardiometabolic	0.052759	0.0167975	3.14089	0.00169704	0.0026717	1		0.0761725	0.0207804	3.6656	0.000250066	0.000408543	0.368097		0.053542	0.0171728	3.11783	0.00183522	0.00279075	1		0.0443856	0.0168044	2.6413	0.00829194	0.0123415	1
Conventional	DIABLO	1	Cardiometabolic	0.0647183	0.01661	3.89635	9.93e-05	0.000175688	0.146173		0.101955	0.0205328	4.96549	7.14846e-07	1.41053e-06	0.00105225		0.0743136	0.0169721	4.37857	1.22616e-05	2.2618e-05	0.0180491		0.0710153	0.016604	4.27699	1.94007e-05	3.70881e-05	0.0285578
Conventional	DKK3	1	Cardiometabolic	-0.181379	0.0141738	-12.7967	9.41e-37	1.03e-35	1.38e-33		-0.230345	0.0175231	-13.1452	1.20519e-38	1.36464e-37	1.77403e-35		-0.190082	0.0144747	-13.132	1.4241e-38	1.42604e-37	2.09627e-35		-0.150447	0.0142677	-10.5446	1.19408e-25	9.44994e-25	1.75769e-22
Conventional	DLK1	1	Cardiometabolic	0.186147	0.0154896	12.0176	1.09e-32	9.6e-32	1.6e-29		0.200037	0.019259	10.3866	6.04773e-25	3.50483e-24	8.90226e-22		0.188107	0.0158422	11.8738	5.77648e-32	4.20939e-31	8.50298e-29		0.149829	0.0155917	9.60952	1.26822e-21	7.94392e-21	1.86682e-18
Conventional	DNAJB8	1	Cardiometabolic	-0.02275	0.0172718	-1.31718	0.187856	0.224817	1		-0.0113415	0.021381	-0.530448	0.595832	0.639726	1		-0.0164093	0.0176594	-0.929215	0.352836	0.400443	1		-0.0118047	0.0172753	-0.683329	0.49444	0.545589	1
Conventional	DOK2	1	Cardiometabolic	0.090005	0.016411	5.48443	4.41e-08	9.92e-08	6.5e-05		0.134687	0.0202751	6.64295	3.50301e-11	8.85986e-11	5.15644e-08		0.0990023	0.0167671	5.90454	3.84032e-09	8.7507e-09	5.65295e-06		0.0931215	0.0164072	5.67564	1.48299e-08	3.57862e-08	2.18296e-05
Conventional	DPP4	1	Cardiometabolic	0.072282	0.0164825	4.38538	1.19e-05	2.24e-05	0.0174965		0.136833	0.0203321	6.72988	1.94774e-11	4.9949e-11	2.86707e-08		0.101685	0.0168131	6.04799	1.60555e-09	3.7277e-09	2.36336e-06		0.105759	0.0164364	6.43442	1.39075e-10	3.87725e-10	2.04719e-07
Conventional	DPP7	1	Cardiometabolic	0.0258561	0.0167545	1.54323	0.122856	0.15274	1		0.0590157	0.0207214	2.84805	0.00442193	0.00638772	1		0.0417263	0.0171207	2.43719	0.0148468	0.0207348	1		0.0571133	0.0167352	3.41277	0.000649662	0.0010849	0.956302
Conventional	DPT	1	Cardiometabolic	0.273289	0.0133609	20.4544	2.21e-88	1.3e-86	3.25e-85		0.311968	0.0166694	18.715	6.87992e-75	2.53181e-73	1.01272e-71		0.268516	0.0137154	19.5777	1.84992e-81	8.00908e-80	2.72309e-78		0.194356	0.0137137	14.1724	1.72857e-44	3.48555e-43	2.54445e-41
Conventional	DUOX2	1	Cardiometabolic	0.0131884	0.0172965	0.762489	0.445814	0.494901	1		0.0272008	0.0214047	1.27079	0.203881	0.240862	1		0.00580604	0.0176838	0.328326	0.742683	0.773146	1		0.00800545	0.0172981	0.462795	0.643537	0.68773	1
Conventional	EDIL3	1	Cardiometabolic	-0.0839083	0.0162124	-5.17558	2.39e-07	5.09e-07	0.000351428		-0.0513826	0.0201181	-2.55405	0.0106858	0.0148813	1		-0.0434072	0.0166169	-2.61223	0.00903023	0.0128928	1		-0.0059794	0.0162688	-0.367539	0.713237	0.754228	1
Conventional	EFEMP1	1	Cardiometabolic	0.0286936	0.0141388	2.02943	0.0424828	0.056798	1		-0.0339623	0.0175001	-1.94069	0.0523679	0.0673824	1		0.00574389	0.0144618	0.397176	0.69126	0.725773	1		-0.00517493	0.0141466	-0.365807	0.714529	0.75451	1
Conventional	EGFR	1	Cardiometabolic	0.150733	0.0155867	9.67059	7.09e-22	3.63e-21	1.04e-18		0.24389	0.0191255	12.7521	1.63165e-36	1.65641e-35	2.40179e-33		0.175074	0.0158787	11.0257	7.43008e-28	4.53821e-27	1.09371e-24		0.175607	0.01552	11.3149	3.17194e-29	2.91819e-28	4.6691e-26
Conventional	EIF4EBP1	1	Cardiometabolic	0.142692	0.0161148	8.85473	1.25e-18	5.51e-18	1.85e-15		0.190313	0.0199124	9.55748	2.075e-21	9.60502e-21	3.0544e-18		0.157259	0.0164475	9.56126	2.00221e-21	9.66314e-21	2.94726e-18		0.136138	0.0161301	8.43998	4.42737e-17	2.02394e-16	6.51709e-14
Conventional	ENG	1	Cardiometabolic	-0.116626	0.0166088	-7.02191	2.57e-12	7.41e-12	3.79e-09		-0.136414	0.0205704	-6.63156	3.78103e-11	9.53028e-11	5.56568e-08		-0.0888344	0.0170277	-5.21705	1.91321e-07	3.96654e-07	0.000281624		-0.0346367	0.0167057	-2.07334	0.0382062	0.0528567	1
Conventional	ENPP2	1	Cardiometabolic	0.0197049	0.0141635	1.39125	0.16423	0.199133	1		0.0250543	0.0175297	1.42925	0.153013	0.184016	1		0.0287965	0.014476	1.98926	0.0467424	0.0615428	1		0.0282748	0.0141603	1.99676	0.045921	0.0625308	1
Conventional	ENTPD5	1	Cardiometabolic	-0.00120467	0.0168415	-0.0715295	0.94298	0.949801	1		0.00927701	0.0208439	0.44507	0.656294	0.695794	1		-0.0172769	0.0172153	-1.00358	0.315645	0.362709	1		-0.0327043	0.0168341	-1.94275	0.0521192	0.0700634	1
Conventional	ENTPD6	1	Cardiometabolic	-0.0138351	0.016731	-0.826914	0.408337	0.457089	1		0.00576724	0.0207092	0.278487	0.780654	0.8121	1		0.00104213	0.017106	0.0609216	0.951425	0.957932	1		0.00992182	0.0167324	0.592971	0.553235	0.602785	1
Conventional	EPHB4	1	Cardiometabolic	-0.0313366	0.0160689	-1.95013	0.0512326	0.0675151	1		-0.0586883	0.0198756	-2.95278	0.00316824	0.0046497	1		-0.0152104	0.016434	-0.925544	0.354741	0.401985	1		-0.013416	0.0160761	-0.834535	0.404031	0.457136	1
Conventional	EPHX2	1	Cardiometabolic	0.105447	0.0171119	6.16222	7.91e-10	1.97e-09	1.16e-06		0.149098	0.0211474	7.05044	2.10253e-12	5.73134e-12	3.09492e-09		0.119334	0.0174746	6.82902	9.88644e-12	2.56664e-11	1.45528e-08		0.0993893	0.017122	5.80478	6.96237e-09	1.71381e-08	1.02486e-05
Conventional	ESAM	1	Cardiometabolic	-0.0370986	0.0153645	-2.41457	0.0158001	0.0223417	1		-0.0480259	0.019015	-2.52568	0.011587	0.0160388	1		-0.0344168	0.0157096	-2.19081	0.028525	0.0384161	1		-0.0133542	0.0153752	-0.868555	0.385144	0.437448	1
Conventional	F7	1	Cardiometabolic	0.261026	0.016208	16.1047	1.56e-56	3.77e-55	2.3e-53		0.394695	0.0197266	20.0083	7.9001e-85	3.87631e-83	1.16289e-81		0.302507	0.0164109	18.4333	8.51514e-73	2.91495e-71	1.25343e-69		0.275458	0.0161469	17.0595	5.64431e-63	2.07711e-61	8.30843e-60
Conventional	F9	1	Cardiometabolic	0.316314	0.0158331	19.9781	1.37e-84	7.74e-83	2.01e-81		0.474628	0.0191158	24.8291	2.08261e-126	2.78692e-124	3.06561e-123		0.370347	0.0159244	23.2565	4.2504e-112	3.47588e-110	6.25659e-109		0.348513	0.0156582	22.2575	2.25411e-103	3.01641e-101	3.31805e-100
Conventional	FABP2	1	Cardiometabolic	-0.0657906	0.0154952	-4.24586	2.23e-05	4.16e-05	0.0328068		-0.071669	0.0191882	-3.73505	0.000190381	0.00031382	0.280241		-0.0605299	0.0158482	-3.81935	0.000135901	0.000229675	0.200047		-0.0333066	0.0155227	-2.14567	0.0319613	0.0445522	1
Conventional	FABP4	1	Cardiometabolic	0.471498	0.0122727	38.4186	7.3e-274	5.37e-271	1.07e-270		0.591133	0.0151138	39.112	2.81101e-282	2.0689e-279	4.1378e-279		0.478042	0.012586	37.9821	1.33718e-268	9.84165e-266	1.96833e-265		0.349146	0.0132881	26.2751	3.70254e-140	1.81671e-137	5.45013e-137
Conventional	FABP6	1	Cardiometabolic	-0.0368759	0.0161232	-2.28713	0.0222417	0.030945	1		-0.0126111	0.0199678	-0.631572	0.527704	0.573269	1		-0.0275722	0.0164884	-1.67222	0.0945609	0.118766	1		-0.00507758	0.0161346	-0.314702	0.753005	0.788589	1
Conventional	FADD	1	Cardiometabolic	0.0780174	0.0167595	4.65512	3.35e-06	6.56e-06	0.004926		0.114847	0.0207188	5.5431	3.16974e-08	6.72314e-08	4.66586e-05		0.0801327	0.0171332	4.67704	3.00984e-06	5.70939e-06	0.00443049		0.0661281	0.0167734	3.94244	8.20829e-05	0.000149352	0.120826
Conventional	FAM3C	1	Cardiometabolic	0.0461546	0.0147413	3.13096	0.00175533	0.00275757	1		0.0485408	0.0182515	2.65955	0.0078567	0.0110776	1		0.0586576	0.0150601	3.89491	9.98914e-05	0.00017058	0.14704		0.0624626	0.0147264	4.24153	2.27189e-05	4.3263e-05	0.0334423
Conventional	FAP	1	Cardiometabolic	0.195661	0.0165557	11.8184	1.09e-31	9.41e-31	1.61e-28		0.185907	0.0206419	9.00627	3.27507e-19	1.3657e-18	4.82091e-16		0.177316	0.0169906	10.4361	3.6468e-25	2.00302e-24	5.36809e-22		0.136407	0.0167092	8.16358	4.3554e-16	1.84229e-15	6.41115e-13
Conventional	FAS	1	Cardiometabolic	0.100923	0.0154232	6.54361	6.79e-11	1.8e-10	1e-07		0.126461	0.0190863	6.62576	3.93071e-11	9.87374e-11	5.78601e-08		0.108586	0.0157581	6.89082	6.44787e-12	1.68884e-11	9.49126e-09		0.0837809	0.0154503	5.4226	6.23254e-08	1.45163e-07	9.1743e-05
Conventional	FBP1	1	Cardiometabolic	0.156256	0.01663	9.396	9.41e-21	4.6e-20	1.39e-17		0.208277	0.0205452	10.1375	7.45779e-24	3.96313e-23	1.09779e-20		0.170307	0.0169748	10.0329	2.10505e-23	1.09107e-22	3.09863e-20		0.151315	0.0166426	9.09206	1.51745e-19	8.2424e-19	2.23369e-16
Conventional	FCGR2A	1	Cardiometabolic	0.0581709	0.016042	3.62615	0.000291384	0.000496432	0.428918		0.0406801	0.0198779	2.0465	0.0407746	0.0533514	1		0.0564446	0.016403	3.44112	0.000585449	0.000932663	0.86178		0.0405188	0.0160567	2.52347	0.0116599	0.017061	1
Conventional	FCGR3B	1	Cardiometabolic	0.0184765	0.0168034	1.09957	0.271588	0.316781	1		0.0271453	0.0207959	1.30532	0.19186	0.22794	1		0.0053947	0.017181	0.313992	0.753544	0.78224	1		-0.01953	0.0168037	-1.16224	0.245209	0.291322	1
Conventional	FCN2	1	Cardiometabolic	0.11471	0.0168801	6.79561	1.24e-11	3.41e-11	1.83e-08		0.201908	0.0207644	9.72376	4.26581e-22	2.10009e-21	6.27927e-19		0.148408	0.0171949	8.63093	8.75122e-18	3.35463e-17	1.28818e-14		0.146124	0.016818	8.68856	5.3299e-18	2.62395e-17	7.84561e-15
Conventional	FCRL1	1	Cardiometabolic	0.134817	0.0161686	8.33822	1.04e-16	3.96e-16	1.52e-13		0.168626	0.0200078	8.42803	4.89417e-17	1.75285e-16	7.20422e-14		0.157418	0.0164844	9.54956	2.23595e-21	1.0756e-20	3.29132e-18		0.12948	0.0161806	8.00218	1.60134e-15	6.45802e-15	2.35718e-12
Conventional	FETUB	1	Cardiometabolic	0.163637	0.0158393	10.3311	1.06e-24	6.12e-24	1.57e-21		0.210317	0.0195828	10.7399	1.5577e-26	9.84093e-26	2.29294e-23		0.1832	0.0161484	11.3448	2.27913e-29	1.49106e-28	3.35489e-26		0.157646	0.0158556	9.94255	5.11875e-23	3.50456e-22	7.53481e-20
Conventional	FUCA1	1	Cardiometabolic	0.101268	0.0166921	6.06684	1.43e-09	3.52e-09	2.1e-06		0.160358	0.0205969	7.78555	8.84656e-15	2.77067e-14	1.30221e-11		0.119371	0.017038	7.00618	2.87576e-12	7.73879e-12	4.23312e-09		0.110117	0.0166783	6.60238	4.59557e-11	1.33426e-10	6.76468e-08
Conventional	GAS6	1	Cardiometabolic	-0.0285092	0.0155067	-1.83851	0.0660644	0.0861353	1		-0.0845827	0.0191526	-4.41626	1.03167e-05	1.86106e-05	0.0151862		-0.0331548	0.0158509	-2.09166	0.0365337	0.0486675	1		-0.0336441	0.0155047	-2.16993	0.0300729	0.0420999	1
Conventional	GDF15	1	Cardiometabolic	-0.0181679	0.0126366	-1.43772	0.150594	0.183505	1		-0.0375239	0.0156326	-2.40036	0.0164258	0.0223878	1		-0.00373	0.012922	-0.288655	0.772861	0.796675	1		0.00928942	0.0126396	0.734947	0.462416	0.513718	1
Conventional	GDF2	1	Cardiometabolic	-0.0461673	0.0160514	-2.87621	0.00404687	0.00611601	1		-0.0283481	0.0198826	-1.42577	0.154014	0.184767	1		-0.0336937	0.0164184	-2.05219	0.0402182	0.0534307	1		-0.000953809	0.0160693	-0.0593561	0.952672	0.963802	1
Conventional	GGH	1	Cardiometabolic	0.143715	0.0169661	8.4707	3.42e-17	1.37e-16	5.03e-14		0.199216	0.0209491	9.50954	3.25873e-21	1.48509e-20	4.79685e-18		0.154435	0.0173281	8.91239	7.54135e-19	3.1008e-18	1.11009e-15		0.111689	0.017029	6.55873	6.14398e-11	1.75952e-10	9.04394e-08
Conventional	GH1	1	Cardiometabolic	-0.256452	0.0154021	-16.6505	3.55e-60	1.05e-58	5.23e-57		-0.318747	0.0190571	-16.7259	1.09334e-60	2.63836e-59	1.6094e-57		-0.280643	0.0156635	-17.917	4.96984e-69	1.43443e-67	7.3156e-66		-0.252419	0.01542	-16.3696	2.74784e-58	8.98848e-57	4.04482e-55
Conventional	GHRL	1	Cardiometabolic	-0.142139	0.0163488	-8.69419	5.08e-18	2.13e-17	7.47e-15		-0.137419	0.0203114	-6.76559	1.52729e-11	3.95108e-11	2.24817e-08		-0.118869	0.0167677	-7.08916	1.59625e-12	4.37556e-12	2.34968e-09		-0.061167	0.016479	-3.71181	0.000208673	0.00036611	0.307167
Conventional	GLO1	1	Cardiometabolic	0.12294	0.0157359	7.81271	7.16e-15	2.44e-14	1.05e-11		0.185743	0.0194007	9.57403	1.77467e-21	8.29305e-21	2.61231e-18		0.146155	0.0160425	9.11049	1.28518e-19	5.54776e-19	1.89179e-16		0.131713	0.0157183	8.37961	7.33927e-17	3.31393e-16	1.08034e-13
Conventional	GLRX	1	Cardiometabolic	0.175004	0.0163264	10.7191	1.94e-26	1.25e-25	2.85e-23		0.230541	0.020167	11.4316	8.69159e-30	6.09239e-29	1.2794e-26		0.185386	0.0166727	11.1192	2.70264e-28	1.6786e-27	3.97829e-25		0.146664	0.0163991	8.94342	5.72962e-19	3.00142e-18	8.43399e-16
Conventional	GP1BA	1	Cardiometabolic	-0.034087	0.0164604	-2.07086	0.0384384	0.0517197	1		0.0158567	0.0203824	0.777962	0.436639	0.4867	1		-0.022345	0.0168333	-1.32743	0.184446	0.220735	1		-0.00655657	0.0164698	-0.398096	0.690582	0.734491	1
Conventional	GP2	1	Cardiometabolic	-0.0442016	0.0168723	-2.61977	0.00883335	0.0127999	1		-0.0529217	0.0208838	-2.53411	0.0113124	0.0157093	1		-0.031504	0.0172569	-1.82559	0.0679887	0.0870255	1		0.00271853	0.0168879	0.160975	0.872122	0.894608	1
Conventional	GPNMB	1	Cardiometabolic	-0.0149122	0.0156665	-0.95185	0.341232	0.389677	1		-0.0474591	0.0193774	-2.4492	0.0143615	0.0197019	1		-0.00278462	0.0160181	-0.173842	0.861999	0.876892	1		0.0202471	0.0156656	1.29245	0.196278	0.238777	1
Conventional	GPR37	1	Cardiometabolic	0.146115	0.0160834	9.08486	1.62e-19	7.52e-19	2.38e-16		0.202679	0.0198517	10.2097	3.62384e-24	1.97566e-23	5.33429e-21		0.186537	0.0163441	11.4131	1.0683e-29	7.11556e-29	1.57254e-26		0.196539	0.0159447	12.3262	2.85161e-34	3.46907e-33	4.19757e-31
Conventional	GRAP2	1	Cardiometabolic	0.07667	0.0161502	4.7473	2.14e-06	4.24e-06	0.00314428		0.115243	0.0199612	5.77335	8.38137e-09	1.84395e-08	1.23374e-05		0.0854867	0.0165017	5.18048	2.32597e-07	4.77522e-07	0.000342383		0.0827926	0.0161431	5.12867	3.06087e-07	6.72477e-07	0.00045056
Conventional	GRK5	1	Cardiometabolic	0.00272179	0.0173254	0.157099	0.875175	0.893383	1		0.00879811	0.0214429	0.410304	0.681605	0.720778	1		-0.00343596	0.0177122	-0.193988	0.846195	0.86375	1		-0.00346055	0.0173261	-0.199731	0.841702	0.868244	1
Conventional	GSTA1	1	Cardiometabolic	0.348222	0.0160127	21.7466	5.03e-99	3.89e-97	7.4e-96		0.443248	0.0197487	22.4445	5.52829e-105	4.28297e-103	8.13764e-102		0.364895	0.0163195	22.3594	2.99454e-104	2.09903e-102	4.40797e-101		0.311691	0.0162067	19.2322	8.47019e-79	4.98725e-77	1.24681e-75
Conventional	GUSB	1	Cardiometabolic	0.331039	0.0147422	22.4551	4.47e-105	4.39e-103	6.58e-102		0.416974	0.0182037	22.906	5.27937e-109	5.18082e-107	7.77124e-106		0.358068	0.0149537	23.9451	2.80226e-118	2.94637e-116	4.12492e-115		0.310958	0.0148554	20.9322	2.94102e-92	3.33014e-90	4.32919e-89
Conventional	GYS1	1	Cardiometabolic	0.0647271	0.0169496	3.81879	0.00013621	0.000238975	0.2005		0.101528	0.0209543	4.84521	1.31431e-06	2.5356e-06	0.00193466		0.0731473	0.0173208	4.22308	2.46525e-05	4.43083e-05	0.0362885		0.0814327	0.0169317	4.80947	1.57092e-06	3.26609e-06	0.00231239
Conventional	GZMH	1	Cardiometabolic	0.109381	0.0166744	6.5598	6.1e-11	1.62e-10	8.98e-08		0.155934	0.0206001	7.56957	4.65312e-14	1.40356e-13	6.84939e-11		0.109227	0.0170511	6.4059	1.67404e-10	4.11383e-10	2.46419e-07		0.0964194	0.0166958	5.77507	8.2967e-09	2.03207e-08	1.22127e-05
Conventional	HEBP1	1	Cardiometabolic	-0.00481959	0.0173357	-0.278015	0.781016	0.813627	1		0.00242265	0.0214563	0.112911	0.910107	0.922008	1		0.00811414	0.0177225	0.457844	0.64709	0.685757	1		0.0211892	0.0173333	1.22246	0.221609	0.267541	1
Conventional	HK2	1	Cardiometabolic	-0.0134524	0.0173479	-0.775449	0.438122	0.487096	1		-0.000321506	0.0214729	-0.0149727	0.988055	0.991009	1		0.00343528	0.0177365	0.193684	0.846433	0.86375	1		0.0195531	0.0173471	1.12717	0.259742	0.307842	1
Conventional	HMOX1	1	Cardiometabolic	0.0861891	0.0162748	5.29587	1.25e-07	2.72e-07	0.000184052		0.122869	0.0201191	6.10709	1.11463e-09	2.60849e-09	1.64074e-06		0.107873	0.016608	6.49522	9.34371e-11	2.33911e-10	1.37539e-07		0.110308	0.0162378	6.79329	1.26372e-11	3.82758e-11	1.8602e-08
Conventional	HNRNPK	1	Cardiometabolic	0.0483893	0.0172583	2.80383	0.00507515	0.00758438	1		0.0852886	0.021338	3.99703	6.53363e-05	0.000112354	0.0961751		0.0586811	0.0176363	3.32728	0.000885162	0.00138172	1		0.0623294	0.0172475	3.61382	0.00030555	0.000526046	0.449769
Conventional	HSPB1	1	Cardiometabolic	0.0733149	0.0160927	4.55577	5.38e-06	1.03e-05	0.00791957		0.104465	0.0199003	5.24943	1.60762e-07	3.29584e-07	0.000236641		0.0836818	0.0164412	5.08977	3.75536e-07	7.61417e-07	0.000552789		0.0780634	0.0160877	4.85238	1.26795e-06	2.65117e-06	0.00186642
Conventional	HSPG2	1	Cardiometabolic	0.205209	0.0147129	13.9476	3.55e-43	4.84e-42	5.23e-40		0.229649	0.0182932	12.5538	1.84268e-35	1.74995e-34	2.71242e-32		0.195197	0.0150921	12.9338	1.71724e-37	1.58312e-36	2.52778e-34		0.122336	0.0149499	8.18306	3.71604e-16	1.58093e-15	5.47e-13
Conventional	HYAL1	1	Cardiometabolic	0.00289308	0.0167274	0.172954	0.862696	0.88248	1		0.0691476	0.0206734	3.34476	0.000831374	0.00128819	1		0.0108286	0.0171	0.633252	0.526607	0.573771	1		0.0244283	0.0167235	1.46071	0.144175	0.179273	1
Conventional	HYOU1	1	Cardiometabolic	0.043435	0.0161402	2.69111	0.00715212	0.0104964	1		0.0742631	0.0199594	3.72071	0.000201486	0.000331753	0.296587		0.068193	0.0164796	4.13804	3.57738e-05	6.35212e-05	0.0526591		0.0785316	0.0161066	4.87575	1.12746e-06	2.3675e-06	0.00165962
Conventional	ICAM1	1	Cardiometabolic	0.0890439	0.0164942	5.39851	7.12e-08	1.59e-07	0.00010485		0.140007	0.0203673	6.87409	7.24155e-12	1.93458e-11	1.06596e-08		0.120425	0.0168148	7.16185	9.48157e-13	2.62841e-12	1.39569e-09		0.127333	0.0164299	7.75012	1.16508e-14	4.37992e-14	1.715e-11
Conventional	ICAM2	1	Cardiometabolic	-0.0286676	0.0163853	-1.74959	0.0802681	0.103372	1		-0.0596141	0.0202652	-2.9417	0.00328352	0.00481231	1		-0.0111469	0.0167568	-0.665214	0.505953	0.552905	1		0.0172662	0.0163901	1.05345	0.292201	0.341907	1
Conventional	ICAM3	1	Cardiometabolic	0.0201787	0.0165398	1.22	0.222538	0.263961	1		0.0429131	0.0204634	2.09707	0.0360522	0.0474253	1		0.0375084	0.0169016	2.21922	0.0265295	0.035959	1		0.0531011	0.0165217	3.21402	0.00131963	0.00213227	1
Conventional	ICAM5	1	Cardiometabolic	-0.122733	0.0167208	-7.34013	2.59e-13	8.09e-13	3.81e-10		-0.123556	0.0207437	-5.95631	2.80977e-09	6.36304e-09	4.13598e-06		-0.0934555	0.017147	-5.45025	5.34347e-08	1.135e-07	7.86558e-05		-0.0499027	0.0168184	-2.96716	0.00302406	0.00468571	1
Conventional	IGFBP1	1	Cardiometabolic	-0.41191	0.0136975	-30.072	9.79e-179	2.88e-176	1.44e-175		-0.458952	0.0173245	-26.4915	2.90497e-142	5.34514e-140	4.27611e-139		-0.424319	0.0139782	-30.3557	9.43224e-182	2.77685e-179	1.38843e-178		-0.337965	0.0142114	-23.7812	8.52431e-117	1.56847e-114	1.25478e-113
Conventional	IGFBP2	1	Cardiometabolic	-0.461891	0.0124244	-37.1761	5.9e-259	2.89e-256	8.68e-256		-0.589743	0.0152002	-38.7985	1.82788e-278	8.96878e-276	2.69063e-275		-0.476195	0.0126632	-37.6045	4.52827e-264	2.22187e-261	6.66561e-261		-0.382972	0.0130999	-29.2347	6.13107e-170	4.51247e-167	9.02493e-167
Conventional	IGFBP3	1	Cardiometabolic	0.165344	0.0155867	10.608	6.19e-26	3.81e-25	9.11e-23		0.241779	0.01918	12.6057	9.79657e-36	9.4252e-35	1.44206e-32		0.194846	0.0158584	12.2867	4.57129e-34	3.67701e-33	6.72893e-31		0.167921	0.0155802	10.7778	1.04506e-26	8.54629e-26	1.53833e-23
Conventional	IGFBP6	1	Cardiometabolic	0.138918	0.0141939	9.78712	2.32e-22	1.2e-21	3.41e-19		0.16624	0.0175817	9.45527	5.41784e-21	2.43142e-20	7.97507e-18		0.123303	0.014555	8.47153	3.39495e-17	1.24623e-16	4.99737e-14		0.0704943	0.0143243	4.92129	8.95533e-07	1.89128e-06	0.00131822
Conventional	IGFBP7	1	Cardiometabolic	0.0578268	0.0156467	3.69579	0.000222236	0.000383958	0.327132		0.0222442	0.0193964	1.14682	0.251528	0.292687	1		0.0614235	0.0159938	3.84047	0.000124765	0.000211339	0.183653		0.0554023	0.0156496	3.54018	0.000404562	0.000691655	0.595515
Conventional	IGFBPL1	1	Cardiometabolic	0.121427	0.0152484	7.96326	2.18e-15	7.71e-15	3.21e-12		0.128015	0.018915	6.76792	1.50319e-11	3.89558e-11	2.21269e-08		0.123149	0.0155908	7.89881	3.63967e-15	1.19323e-14	5.3576e-12		0.107116	0.0152767	7.0117	2.76582e-12	8.68078e-12	4.07129e-09
Conventional	IGSF8	1	Cardiometabolic	0.0761793	0.0162748	4.6808	2.96e-06	5.83e-06	0.00435025		0.133155	0.0200863	6.62915	3.84257e-11	9.66882e-11	5.65626e-08		0.0972062	0.0166119	5.8516	5.27227e-09	1.1903e-08	7.76079e-06		0.119927	0.0162073	7.39958	1.66665e-13	5.71867e-13	2.45331e-10
Conventional	IL18BP	1	Cardiometabolic	-0.0480783	0.0151586	-3.17169	0.00152739	0.00240978	1		-0.0488981	0.0187694	-2.6052	0.00921714	0.012897	1		-0.0138864	0.0155155	-0.894998	0.370844	0.41798	1		0.00906498	0.0151782	0.597237	0.550384	0.600123	1
Conventional	IL19	1	Cardiometabolic	0.046502	0.0162006	2.87039	0.00412188	0.00621024	1		0.0199161	0.0200699	0.992334	0.321096	0.367538	1		0.0316851	0.0165721	1.91196	0.0559553	0.0725054	1		0.0315731	0.0162105	1.94769	0.0515242	0.0695176	1
Conventional	IL1RL1	1	Cardiometabolic	2.98e-05	0.0159377	0.00187079	0.998507	0.998507	1		-0.0032379	0.0197258	-0.164146	0.869625	0.889568	1		0.00699402	0.0162932	0.42926	0.667758	0.703607	1		0.0348848	0.0159285	2.19008	0.0285777	0.0401396	1
Conventional	IL2RA	1	Cardiometabolic	-0.01934	0.016275	-1.18833	0.234777	0.276473	1		-0.0200218	0.0201443	-0.993915	0.320326	0.367056	1		0.00260953	0.0166413	0.15681	0.875403	0.889912	1		0.0130705	0.0162773	0.802989	0.422031	0.474583	1
Conventional	IL6	1	Cardiometabolic	0.0828915	0.0164963	5.02485	5.27e-07	1.08e-06	0.000775136		0.112052	0.0204043	5.49159	4.23928e-08	8.92735e-08	6.24022e-05		0.102086	0.0168398	6.06219	1.47121e-09	3.43205e-09	2.16563e-06		0.0850513	0.0164942	5.15645	2.64268e-07	5.84965e-07	0.000389002
Conventional	IL6R	1	Cardiometabolic	0.0584573	0.0170239	3.43384	0.000601348	0.000996829	0.885184		0.106842	0.0210322	5.07992	3.9541e-07	7.8761e-07	0.000582044		0.0685127	0.0173956	3.93849	8.34383e-05	0.00014365	0.122821		0.0709446	0.0170123	4.17018	3.11022e-05	5.85454e-05	0.0457825
Conventional	IL6ST	1	Cardiometabolic	0.0428297	0.016752	2.55669	0.0106051	0.0152151	1		0.0297036	0.0207456	1.4318	0.152281	0.183286	1		0.0559113	0.0171169	3.26644	0.0010986	0.00169511	1		0.0692294	0.0167299	4.13807	3.57685e-05	6.69012e-05	0.0526512
Conventional	IRAG2	1	Cardiometabolic	0.0593927	0.0168918	3.51606	0.000443022	0.000740215	0.652129		0.0619382	0.0209164	2.96123	0.00308274	0.00453325	1		0.0676442	0.0172623	3.91861	9.06001e-05	0.000155616	0.133363		0.0628866	0.0168893	3.72347	0.0001993	0.000350921	0.29337
Conventional	ITGB1	1	Cardiometabolic	-0.0449478	0.016182	-2.77764	0.00550185	0.00817228	1		-0.0713267	0.0200153	-3.5636	0.00037021	0.000592335	0.544948		-0.0349674	0.0165502	-2.11281	0.0346813	0.0463257	1		-0.0149017	0.016197	-0.920028	0.357615	0.410296	1
Conventional	ITGB1BP2	1	Cardiometabolic	0.0476136	0.0162253	2.93452	0.00336023	0.00513097	1		0.0655409	0.0200765	3.26456	0.00110589	0.00169217	1		0.0451046	0.0165902	2.71875	0.00658207	0.00955503	1		0.0459899	0.0162272	2.83412	0.00461901	0.00704578	1
Conventional	ITGB2	1	Cardiometabolic	0.133327	0.0154587	8.62472	9.23e-18	3.79e-17	1.36e-14		0.143805	0.0191771	7.49876	7.94331e-14	2.3479e-13	1.16925e-10		0.137659	0.0158008	8.71218	4.34562e-18	1.69226e-17	6.39675e-15		0.139251	0.0154459	9.0154	3.01867e-19	1.60996e-18	4.44349e-16
Conventional	ITIH3	1	Cardiometabolic	-0.193669	0.0155375	-12.4647	5.42e-35	5.41e-34	7.97e-32		-0.233764	0.0192493	-12.144	2.47489e-33	1.97991e-32	3.64303e-30		-0.205712	0.015859	-12.9713	1.07518e-37	1.00807e-36	1.58267e-34		-0.179296	0.0155826	-11.5062	3.77807e-30	3.86203e-29	5.56133e-27
Conventional	KIT	1	Cardiometabolic	-0.129502	0.0162886	-7.9505	2.42e-15	8.47e-15	3.56e-12		-0.160881	0.0201588	-7.98065	1.90158e-15	6.08505e-15	2.79912e-12		-0.118365	0.0166795	-7.09646	1.51529e-12	4.16139e-12	2.23051e-09		-0.0846941	0.0163652	-5.17526	2.39148e-07	5.34181e-07	0.000352025
Conventional	KITLG	1	Cardiometabolic	-0.0647218	0.017023	-3.80203	0.000145728	0.000255068	0.214512		-0.0568835	0.0210885	-2.69736	0.00701938	0.00992557	1		-0.082675	0.0173848	-4.75559	2.05076e-06	3.94089e-06	0.00301872		-0.0849373	0.0170007	-4.99609	6.10878e-07	1.30132e-06	0.000899212
Conventional	KYAT1	1	Cardiometabolic	0.195853	0.0167361	11.7024	4.12e-31	3.42e-30	6.06e-28		0.252243	0.0206836	12.1954	1.35009e-33	1.09194e-32	1.98734e-30		0.197409	0.0171182	11.5321	2.82349e-30	1.93311e-29	4.15618e-27		0.168762	0.0168129	10.0377	2.00811e-23	1.41432e-22	2.95594e-20
Conventional	LACTB2	1	Cardiometabolic	0.125848	0.0167893	7.49572	8.13e-14	2.58e-13	1.2e-10		0.165044	0.0207613	7.94962	2.43406e-15	7.75528e-15	3.58294e-12		0.134117	0.0171534	7.81869	6.8306e-15	2.14843e-14	1.00546e-11		0.109911	0.0168189	6.53498	7.18962e-11	2.04702e-10	1.05831e-07
Conventional	LBP	1	Cardiometabolic	0.121161	0.0167249	7.24438	5.22e-13	1.6e-12	7.68e-10		0.205494	0.0205765	9.98681	3.31589e-23	1.69479e-22	4.88099e-20		0.138231	0.0170698	8.09799	7.41527e-16	2.5035e-15	1.09153e-12		0.128269	0.0167119	7.6753	2.07587e-14	7.62015e-14	3.05568e-11
Conventional	LCN2	1	Cardiometabolic	0.0377658	0.0162746	2.32054	0.0203634	0.0284662	1		0.063332	0.020131	3.14599	0.00166782	0.00250258	1		0.0417455	0.016636	2.50935	0.0121358	0.0171109	1		0.0342311	0.0162773	2.103	0.0355302	0.0492936	1
Conventional	LDLR	1	Cardiometabolic	0.359677	0.0154661	23.2558	4.31e-112	5.77e-110	6.35e-109		0.490779	0.0188519	26.0334	8.02615e-138	1.31272e-135	1.18145e-134		0.39661	0.0156299	25.375	1.55758e-131	2.54751e-129	2.29276e-128		0.356392	0.0154865	23.013	6.04669e-110	9.8897e-108	8.90073e-107
Conventional	LEP	1	Cardiometabolic	0.562416	0.00913815	61.546	0	5.37e-273	0		0.697304	0.0112908	61.7584	0	0	0		0.549891	0.00972445	56.5472	0	0	0		0.370634	0.0113906	32.5385	1.62143e-205	2.38674e-202	2.38674e-202
Conventional	LEPR	1	Cardiometabolic	-0.30791	0.0159004	-19.3649	8.13e-80	4.13e-78	1.2e-76		-0.333174	0.019903	-16.7399	8.78279e-61	2.15471e-59	1.29283e-57		-0.302721	0.0163145	-18.5554	1.06281e-73	3.72489e-72	1.56445e-70		-0.186055	0.0163828	-11.3567	1.9963e-29	1.89584e-28	2.93855e-26
Conventional	LGALS1	1	Cardiometabolic	0.218847	0.0147379	14.8493	1.49e-48	2.58e-47	2.19e-45		0.300515	0.0181204	16.5843	9.94997e-60	2.32482e-58	1.46464e-56		0.216147	0.0150955	14.3186	2.36616e-45	3.16636e-44	3.48299e-42		0.143008	0.0149771	9.54842	2.26014e-21	1.38047e-20	3.32693e-18
Conventional	LGALS3	1	Cardiometabolic	0.0942043	0.0153802	6.12504	9.97e-10	2.47e-09	1.47e-06		0.162496	0.0189487	8.57561	1.40465e-17	5.24782e-17	2.06764e-14		0.100681	0.0157165	6.40604	1.67248e-10	4.11383e-10	2.46189e-07		0.0966899	0.0153769	6.28802	3.57255e-10	9.73852e-10	5.2588e-07
Conventional	LILRA5	1	Cardiometabolic	0.167887	0.0166292	10.0959	1.13e-23	6.2e-23	1.66e-20		0.259649	0.020429	12.7098	2.74276e-36	2.72794e-35	4.03734e-33		0.178558	0.0169821	10.5145	1.63042e-25	8.98866e-25	2.39997e-22		0.172901	0.0166167	10.4053	5.00006e-25	3.85345e-24	7.36009e-22
Conventional	LILRB1	1	Cardiometabolic	0.0818723	0.0158634	5.16107	2.58e-07	5.47e-07	0.000379586		0.0690803	0.01967	3.51196	0.000449893	0.000716204	0.662242		0.0838116	0.0162175	5.16798	2.48579e-07	5.08206e-07	0.000365908		0.0730785	0.0158752	4.60332	4.29157e-06	8.57148e-06	0.00631718
Conventional	LILRB2	1	Cardiometabolic	0.0381827	0.0161681	2.3616	0.0182453	0.0256269	1		0.0594728	0.0200026	2.97325	0.00296477	0.00436414	1		0.0367951	0.0165304	2.2259	0.0260784	0.0354128	1		0.0288525	0.0161738	1.7839	0.0745181	0.0980257	1
Conventional	LILRB5	1	Cardiometabolic	0.147124	0.0164592	8.93873	5.97e-19	2.7e-18	8.79e-16		0.169388	0.0203995	8.30354	1.38082e-16	4.79379e-16	2.03257e-13		0.144747	0.0168395	8.59568	1.18347e-17	4.50146e-17	1.74207e-14		0.114983	0.0165259	6.95775	4.04216e-12	1.26061e-11	5.95006e-09
Conventional	LPL	1	Cardiometabolic	-0.277732	0.0148649	-18.6838	1.18e-74	5.25e-73	1.73e-71		-0.328716	0.0184688	-17.7985	3.53348e-68	1.00025e-66	5.20129e-65		-0.320049	0.0150102	-21.3221	1.79409e-95	1.05636e-93	2.64091e-92		-0.289989	0.014805	-19.5873	1.55883e-81	1.043e-79	2.29459e-78
Conventional	LRP11	1	Cardiometabolic	0.131449	0.0161593	8.13456	5.51e-16	2e-15	8.12e-13		0.134531	0.0200541	6.70841	2.25316e-11	5.75807e-11	3.31665e-08		0.143787	0.0164997	8.71453	4.25809e-18	1.66258e-17	6.26791e-15		0.123789	0.0161756	7.65278	2.46747e-14	8.9461e-14	3.63212e-11
Conventional	LTBP2	1	Cardiometabolic	-0.135875	0.0124591	-10.9056	2.69e-27	1.84e-26	3.96e-24		-0.208122	0.015294	-13.6081	3.13995e-41	3.98449e-40	4.62201e-38		-0.138114	0.0127395	-10.8414	5.33451e-27	3.14096e-26	7.8524e-24		-0.104887	0.0125368	-8.36633	8.19845e-17	3.6793e-16	1.20681e-13
Conventional	MARCO	1	Cardiometabolic	0.093576	0.0151467	6.17797	7.16e-10	1.8e-09	1.05e-06		0.125353	0.018731	6.69227	2.51313e-11	6.40022e-11	3.69933e-08		0.103928	0.0154711	6.71751	2.11835e-11	5.42297e-11	3.11821e-08		0.0981172	0.0151399	6.48068	1.02789e-10	2.89856e-10	1.51305e-07
Conventional	MB	1	Cardiometabolic	0.109645	0.0151106	7.2562	4.79e-13	1.47e-12	7.05e-10		0.0980893	0.0187627	5.22788	1.80521e-07	3.67534e-07	0.000265727		0.0927861	0.015481	5.99355	2.24056e-09	5.16136e-09	3.29811e-06		0.0518402	0.0151908	3.4126	0.000650058	0.0010849	0.956885
Conventional	MCAM	1	Cardiometabolic	-0.0591435	0.0151246	-3.91042	9.37e-05	0.000166199	0.137945		-0.118526	0.0186594	-6.35208	2.37014e-10	5.70072e-10	3.48884e-07		-0.0536826	0.0154687	-3.4704	0.000525367	0.000840587	0.77334		-0.0619091	0.0151224	-4.09388	4.32876e-05	8.06574e-05	0.0637194
Conventional	MCFD2	1	Cardiometabolic	-0.0920504	0.0164027	-5.6119	2.14e-08	4.86e-08	3.15e-05		-0.13045	0.0202756	-6.43382	1.39625e-10	3.39155e-10	2.05528e-07		-0.0758579	0.0167928	-4.51729	6.45052e-06	1.21422e-05	0.00949516		-0.0389841	0.0164581	-2.3687	0.0178998	0.0256308	1
Conventional	MEGF9	1	Cardiometabolic	0.268684	0.0157823	17.0244	9.86e-63	3.02e-61	1.45e-59		0.39865	0.0192112	20.7509	8.86122e-91	5.43488e-89	1.30437e-87		0.312301	0.0159569	19.5715	2.06485e-81	8.68417e-80	3.03946e-78		0.291958	0.0156758	18.6247	3.24421e-74	1.76869e-72	4.77548e-71
Conventional	MEP1B	1	Cardiometabolic	0.295939	0.0159945	18.5026	2.62e-73	1.1e-71	3.85e-70		0.3597	0.0198272	18.1417	1.16936e-70	3.66232e-69	1.72129e-67		0.30538	0.016338	18.6914	1.03225e-74	3.79866e-73	1.51947e-71		0.242854	0.0162245	14.9683	2.76142e-49	6.45208e-48	4.06481e-46
Conventional	MET	1	Cardiometabolic	-0.204946	0.0144718	-14.1617	2e-44	2.97e-43	2.94e-41		-0.21153	0.0180523	-11.7177	3.45977e-31	2.58517e-30	5.09278e-28		-0.195328	0.014845	-13.1578	1.02756e-38	1.03601e-37	1.51257e-35		-0.146197	0.0146554	-9.97565	3.70021e-23	2.55714e-22	5.44672e-20
Conventional	MFAP3	1	Cardiometabolic	0.0101054	0.0173127	0.583698	0.559458	0.606869	1		0.0231672	0.0214253	1.0813	0.279631	0.321901	1		0.00528217	0.0176998	0.298431	0.76539	0.79119	1		-0.00652873	0.0173139	-0.377081	0.706134	0.747253	1
Conventional	MFAP5	1	Cardiometabolic	0.326273	0.0152458	21.4009	3.97e-96	2.92e-94	5.85e-93		0.353429	0.0191289	18.4762	4.10283e-73	1.43794e-71	6.03936e-70		0.290594	0.0158069	18.3841	1.96371e-72	6.42352e-71	2.89058e-69		0.191407	0.0158269	12.0937	4.46916e-33	5.18e-32	6.5786e-30
Conventional	MMP7	1	Cardiometabolic	0.0178702	0.0159128	1.12301	0.261504	0.305504	1		0.0670163	0.0196688	3.40725	0.000662913	0.00103699	0.975808		0.0294193	0.0162639	1.80887	0.0705481	0.0900666	1		0.0442749	0.0159002	2.78455	0.00538623	0.0081235	1
Conventional	MNDA	1	Cardiometabolic	0.141784	0.0167879	8.44561	4.22e-17	1.67e-16	6.22e-14		0.175931	0.0207771	8.46754	3.51087e-17	1.27291e-16	5.16801e-14		0.139429	0.0171745	8.11834	6.2892e-16	2.14299e-15	9.2577e-13		0.130298	0.0168127	7.74997	1.16639e-14	4.37992e-14	1.71693e-11
Conventional	MPHOSPH8	1	Cardiometabolic	0.0577713	0.0172622	3.3467	0.000825606	0.00134286	1		0.0784699	0.0213588	3.67389	0.000242116	0.000396434	0.356394		0.0658583	0.0176414	3.73317	0.000191803	0.000319382	0.282334		0.059497	0.0172614	3.44682	0.000573266	0.000964102	0.843848
Conventional	MSMB	1	Cardiometabolic	-0.103946	0.0149621	-6.9473	4.35e-12	1.23e-11	6.4e-09		-0.123657	0.0185271	-6.67436	2.83587e-11	7.20968e-11	4.17441e-08		-0.098574	0.0153094	-6.43877	1.35187e-10	3.34447e-10	1.98996e-07		-0.076381	0.0150056	-5.09017	3.74743e-07	8.1843e-07	0.000551622
Conventional	MSTN	1	Cardiometabolic	0.164257	0.0155458	10.566	9.57e-26	5.8e-25	1.41e-22		0.105466	0.0194424	5.42454	6.16573e-08	1.28555e-07	9.07595e-05		0.130019	0.0159844	8.1341	5.53476e-16	1.89469e-15	8.14717e-13		0.0815342	0.0157144	5.18849	2.22881e-07	4.98603e-07	0.000328081
Conventional	MTPN	1	Cardiometabolic	-0.0117644	0.0173259	-0.679007	0.497174	0.548195	1		-0.00370574	0.0214451	-0.172801	0.862817	0.883832	1		-0.00672042	0.0177134	-0.379397	0.704414	0.736433	1		-0.00958132	0.017327	-0.552972	0.580315	0.62898	1
Conventional	NADK	1	Cardiometabolic	0.208528	0.0163552	12.75	1.67e-36	1.81e-35	2.46e-33		0.262831	0.0202267	12.9942	8.06641e-38	8.7307e-37	1.18738e-34		0.20513	0.0167463	12.2493	7.12903e-34	5.70323e-33	1.04939e-30		0.188196	0.0164195	11.4618	6.20758e-30	6.21603e-29	9.13756e-27
Conventional	NCAM1	1	Cardiometabolic	-0.160594	0.0164869	-9.74071	3.63e-22	1.87e-21	5.34e-19		-0.198012	0.0204074	-9.70295	5.20655e-22	2.52106e-21	7.66404e-19		-0.173608	0.0168306	-10.315	1.25239e-24	6.80263e-24	1.84351e-21		-0.122027	0.0165728	-7.3631	2.18371e-13	7.38947e-13	3.21442e-10
Conventional	NECTIN2	1	Cardiometabolic	0.0127334	0.0154138	0.826104	0.408796	0.457255	1		0.0093269	0.0190785	0.488871	0.624961	0.666336	1		0.0230826	0.0157549	1.4651	0.142975	0.17451	1		0.0235328	0.0154111	1.527	0.126842	0.159719	1
Conventional	NID1	1	Cardiometabolic	0.0216472	0.0159182	1.3599	0.17394	0.209869	1		0.0460858	0.0196925	2.34027	0.0193203	0.0261392	1		0.0159059	0.0162755	0.977293	0.328485	0.376288	1		0.0292525	0.0159158	1.83795	0.0661457	0.0874811	1
Conventional	NOTCH1	1	Cardiometabolic	0.0538203	0.0168089	3.2019	0.0013763	0.00218613	1		0.122432	0.0207384	5.90361	3.86178e-09	8.67869e-09	5.68454e-06		0.0743089	0.0171654	4.32899	1.53583e-05	2.80837e-05	0.0226074		0.101257	0.016753	6.04413	1.64417e-09	4.246e-09	2.42022e-06
Conventional	NOTCH3	1	Cardiometabolic	-0.0338355	0.014784	-2.28866	0.022153	0.0308507	1		-0.153824	0.0181426	-8.47863	3.19764e-17	1.16508e-16	4.70693e-14		-0.0626835	0.0150907	-4.15379	3.34076e-05	5.94631e-05	0.049176		-0.0918294	0.0147208	-6.23807	4.90619e-10	1.31308e-09	7.22191e-07
Conventional	NPDC1	1	Cardiometabolic	0.00663879	0.0150567	0.440919	0.659296	0.701724	1		0.0377872	0.018626	2.02873	0.0425537	0.0554327	1		0.0174805	0.0153907	1.13578	0.256118	0.299448	1		0.0312274	0.0150493	2.075	0.0380523	0.0526933	1
Conventional	NPPB	1	Cardiometabolic	-0.0162372	0.0166162	-0.97719	0.328536	0.375762	1		-0.0622031	0.0205438	-3.02783	0.00247944	0.00367176	1		-0.0275955	0.0169835	-1.62484	0.104278	0.130082	1		-0.0166488	0.0166168	-1.00192	0.316443	0.366487	1
Conventional	NPTXR	1	Cardiometabolic	-0.198444	0.0166673	-11.9062	3.97e-32	3.46e-31	5.85e-29		-0.202581	0.0207492	-9.76329	2.91749e-22	1.45086e-21	4.29454e-19		-0.191459	0.0170735	-11.2138	9.63284e-29	6.11187e-28	1.41795e-25		-0.123529	0.0168539	-7.32939	2.80009e-13	9.43188e-13	4.12173e-10
Conventional	NRCAM	1	Cardiometabolic	0.0786176	0.0169383	4.64141	3.58e-06	6.96e-06	0.0052624		0.0938044	0.0209683	4.47362	7.91141e-06	1.43773e-05	0.0116456		0.0960802	0.0172958	5.55513	2.96072e-08	6.39028e-08	4.35817e-05		0.119103	0.0168779	7.05675	2.01041e-12	6.40547e-12	2.95933e-09
Conventional	NRP1	1	Cardiometabolic	-0.10545	0.0165667	-6.36517	2.18e-10	5.65e-10	3.21e-07		-0.16331	0.0204435	-7.98836	1.78815e-15	5.73453e-15	2.63215e-12		-0.11922	0.0169168	-7.04741	2.14824e-12	5.82358e-12	3.1622e-09		-0.137701	0.0165061	-8.34241	1.00036e-16	4.46885e-16	1.47254e-13
Conventional	NTPROBNP	1	Cardiometabolic	-0.0854241	0.0148259	-5.76182	8.97e-09	2.09e-08	1.32e-05		-0.186639	0.0181824	-10.2648	2.08138e-24	1.1518e-23	3.06379e-21		-0.106693	0.0151248	-7.05413	2.04817e-12	5.57285e-12	3.01491e-09		-0.0999164	0.0148031	-6.7497	1.70212e-11	5.13426e-11	2.50552e-08
Conventional	NTRK2	1	Cardiometabolic	0.228171	0.0159208	14.3316	1.98e-45	3.07e-44	2.92e-42		0.234766	0.0198658	11.8176	1.10221e-31	8.4065e-31	1.62245e-28		0.232423	0.0162794	14.2771	4.16621e-45	5.42713e-44	6.13266e-42		0.188037	0.0160565	11.711	3.73293e-31	3.95314e-30	5.49487e-28
Conventional	OLR1	1	Cardiometabolic	0.0812486	0.0160979	5.04716	4.69e-07	9.74e-07	0.000690431		0.131998	0.0198766	6.64088	3.55208e-11	8.96854e-11	5.22866e-08		0.0835478	0.0164567	5.07684	4.01826e-07	8.11369e-07	0.000591488		0.09667	0.0160765	6.01311	1.98836e-09	5.0902e-09	2.92687e-06
Conventional	OSMR	1	Cardiometabolic	-0.0773212	0.0152266	-5.07804	3.99e-07	8.35e-07	0.000587799		-0.0912613	0.0188514	-4.8411	1.34166e-06	2.58499e-06	0.00197493		-0.0645203	0.0155839	-4.1402	3.54393e-05	6.30032e-05	0.0521667		-0.0378882	0.0152657	-2.48191	0.0131101	0.0191639	1
Conventional	PAG1	1	Cardiometabolic	0.145166	0.0151126	9.60563	1.32e-21	6.66e-21	1.94e-18		0.168173	0.0187322	8.97774	4.22365e-19	1.727e-18	6.21721e-16		0.14322	0.0154627	9.26232	3.23046e-20	1.4542e-19	4.75524e-17		0.117591	0.015175	7.74898	1.1754e-14	4.40252e-14	1.73019e-11
Conventional	PAM	1	Cardiometabolic	0.0576751	0.0164464	3.50684	0.000458606	0.000764517	0.675069		0.0455354	0.0203746	2.23491	0.0254803	0.0339737	1		0.0576833	0.0168148	3.43051	0.000608742	0.000968723	0.896069		0.0509791	0.0164528	3.0985	0.00195899	0.00309735	1
Conventional	PCDH17	1	Cardiometabolic	0.0334676	0.015924	2.10171	0.0356431	0.0480904	1		0.0555407	0.0196998	2.81935	0.00483654	0.00695253	1		0.0598367	0.0162604	3.67991	0.000236489	0.000389824	0.348113		0.0726259	0.0158909	4.57028	5.02266e-06	9.99102e-06	0.00739335
Conventional	PCOLCE	1	Cardiometabolic	-0.0118891	0.0160424	-0.741103	0.458676	0.508029	1		0.00402853	0.0198566	0.202881	0.839239	0.863284	1		-0.00731043	0.0164013	-0.445723	0.655822	0.693513	1		0.0152472	0.0160423	0.950438	0.341949	0.393549	1
Conventional	PCSK9	1	Cardiometabolic	0.134815	0.0163158	8.26289	1.93e-16	7.25e-16	2.84e-13		0.244647	0.0199879	12.2397	7.98544e-34	6.49424e-33	1.17546e-30		0.164327	0.0166179	9.88855	8.6742e-23	4.43348e-22	1.27684e-19		0.164209	0.0162467	10.1072	1.00844e-23	7.1711e-23	1.48442e-20
Conventional	PDCD6	1	Cardiometabolic	0.0357286	0.0172184	2.07503	0.0380499	0.0512437	1		0.0608223	0.0213003	2.85547	0.00432021	0.00625305	1		0.042238	0.0175995	2.39995	0.016444	0.0228787	1		0.0479656	0.0172114	2.78685	0.0053482	0.00807441	1
Conventional	PDGFA	1	Cardiometabolic	0.00364189	0.0156375	0.232895	0.815855	0.842173	1		0.0276151	0.0193493	1.42719	0.153606	0.184427	1		-0.00205819	0.0159867	-0.128744	0.897567	0.910557	1		0.0160167	0.0156361	1.02434	0.305738	0.355768	1
Conventional	PDGFRA	1	Cardiometabolic	-0.057953	0.01564	-3.70544	0.000213972	0.000370114	0.314967		-0.143261	0.0192544	-7.44043	1.22962e-13	3.58417e-13	1.81001e-10		-0.0762669	0.0159705	-4.77548	1.85918e-06	3.57741e-06	0.00273672		-0.0792856	0.0156164	-5.07705	4.01371e-07	8.73992e-07	0.000590818
Conventional	PDGFRB	1	Cardiometabolic	0.0500599	0.017071	2.93245	0.00338272	0.00515817	1		0.0180855	0.0211499	0.855108	0.392544	0.440752	1		0.0417901	0.0174586	2.39367	0.0167281	0.0232519	1		0.0137311	0.0170892	0.803492	0.42174	0.474583	1
Conventional	PEAR1	1	Cardiometabolic	-0.0346191	0.0149696	-2.31262	0.0207955	0.0290152	1		-0.0488021	0.0185238	-2.63456	0.00845828	0.011869	1		-0.0259137	0.0153087	-1.69274	0.0905854	0.113967	1		-0.00734164	0.0149801	-0.490092	0.624096	0.66821	1
Conventional	PGLYRP1	1	Cardiometabolic	0.118674	0.0167061	7.10366	1.44e-12	4.25e-12	2.12e-09		0.166201	0.020639	8.05277	1.06753e-15	3.49201e-15	1.57141e-12		0.125986	0.0170703	7.3804	1.92127e-13	5.52365e-13	2.82811e-10		0.10658	0.0167278	6.37144	2.09218e-10	5.76722e-10	3.07969e-07
Conventional	PI3	1	Cardiometabolic	0.0402502	0.0152418	2.64077	0.00830492	0.012068	1		0.0373063	0.018872	1.97681	0.048134	0.0622613	1		0.043247	0.0155806	2.77569	0.00553491	0.0080988	1		0.0426607	0.0152407	2.79912	0.00514961	0.00780661	1
Conventional	PILRB	1	Cardiometabolic	0.0382694	0.0167507	2.28464	0.0223878	0.0311189	1		0.0571517	0.0207257	2.75753	0.00585129	0.00836215	1		0.0635615	0.0171058	3.71579	0.000205428	0.00034053	0.30239		0.0737119	0.0167208	4.4084	1.06964e-05	2.09376e-05	0.015745
Conventional	PLA2G1B	1	Cardiometabolic	-0.199645	0.0162817	-12.2619	6.13e-34	5.75e-33	9.03e-31		-0.216521	0.0202423	-10.6965	2.4585e-26	1.53996e-25	3.61891e-23		-0.211706	0.0166207	-12.7374	1.95374e-36	1.73247e-35	2.8759e-33		-0.174532	0.0163568	-10.6703	3.23282e-26	2.58625e-25	4.7587e-23
Conventional	PLA2G2A	1	Cardiometabolic	0.0655408	0.0161239	4.06483	4.9e-05	8.92e-05	0.0721605		0.0953796	0.0199399	4.78335	1.78823e-06	3.3921e-06	0.00263227		0.0664208	0.0164845	4.02929	5.70198e-05	0.00010004	0.0839332		0.0554245	0.0161344	3.43519	0.000598373	0.00100434	0.880805
Conventional	PLAT	1	Cardiometabolic	0.348616	0.0148136	23.5335	1.44e-114	2.12e-112	2.12e-111		0.502656	0.0178599	28.1444	1.00739e-158	2.1184e-156	1.48288e-155		0.393618	0.0149043	26.4096	1.82566e-141	3.35921e-139	2.68737e-138		0.338532	0.0148746	22.7591	1.02078e-107	1.50258e-105	1.50258e-104
Conventional	PLIN3	1	Cardiometabolic	0.0942186	0.0160883	5.85634	5.13e-09	1.21e-08	7.54e-06		0.076639	0.0199622	3.8392	0.000125408	0.000211456	0.184601		0.0950252	0.0164494	5.77681	8.21236e-09	1.8316e-08	1.20886e-05		0.0813901	0.016107	5.05307	4.54846e-07	9.81721e-07	0.000669534
Conventional	PLPBP	1	Cardiometabolic	0.140762	0.016668	8.44504	4.24e-17	1.67e-16	6.25e-14		0.198698	0.0205724	9.65848	7.96161e-22	3.79272e-21	1.17195e-18		0.144683	0.0170384	8.49158	2.86645e-17	1.06016e-16	4.21942e-14		0.118772	0.0167128	7.10665	1.40889e-12	4.558e-12	2.07389e-09
Conventional	PLTP	1	Cardiometabolic	-0.212659	0.0161031	-13.2061	5.57e-39	6.51e-38	8.2e-36		-0.287725	0.0198427	-14.5003	1.94919e-46	3.02022e-45	2.86921e-43		-0.234237	0.0164029	-14.2802	3.99465e-45	5.25012e-44	5.88013e-42		-0.200132	0.0161452	-12.3957	1.24117e-34	1.53529e-33	1.827e-31
Conventional	PLXNB2	1	Cardiometabolic	0.103784	0.016251	6.38631	1.9e-10	4.94e-10	2.8e-07		0.120871	0.0201257	6.0058	2.07917e-09	4.7672e-09	3.06054e-06		0.133156	0.0165635	8.03913	1.19119e-15	3.98506e-15	1.75343e-12		0.149632	0.0161591	9.2599	3.30308e-20	1.89188e-19	4.86213e-17
Conventional	PLXNB3	1	Cardiometabolic	0.0376026	0.0169789	2.21467	0.0268407	0.0368559	1		0.0705742	0.0209971	3.36114	0.000783749	0.00121825	1		0.0475694	0.0173521	2.74142	0.00614553	0.00893013	1		0.0655346	0.0169576	3.86461	0.000113092	0.000202766	0.166471
Conventional	PM20D1	1	Cardiometabolic	0.0577874	0.016999	3.39945	0.000682035	0.00111799	1		0.0678006	0.0210426	3.22207	0.00128325	0.00194937	1		0.0537854	0.017383	3.09413	0.00198798	0.0030106	1		0.0342548	0.0170162	2.01307	0.0441767	0.0605476	1
Conventional	PON2	1	Cardiometabolic	0.134258	0.0171456	7.83047	6.23e-15	2.14e-14	9.17e-12		0.214429	0.0211087	10.1583	6.06048e-24	3.24401e-23	8.92103e-21		0.160113	0.0174783	9.16067	8.16202e-20	3.57574e-19	1.20145e-16		0.170271	0.0170635	9.97864	3.59282e-23	2.49464e-22	5.28864e-20
Conventional	PPIB	1	Cardiometabolic	0.0503949	0.0166895	3.01956	0.00254795	0.00393143	1		0.0925395	0.020627	4.48632	7.45666e-06	1.36012e-05	0.0109762		0.062599	0.0170525	3.67095	0.000244911	0.000403254	0.360509		0.0680891	0.0166739	4.08356	4.52475e-05	8.42027e-05	0.0666044
Conventional	PPP1R2	1	Cardiometabolic	0.138626	0.0164929	8.40519	5.93e-17	2.31e-16	8.72e-14		0.163334	0.0204305	7.99462	1.70104e-15	5.46922e-15	2.50393e-12		0.138149	0.0168688	8.18957	3.52358e-16	1.21754e-15	5.18671e-13		0.121557	0.0165284	7.35443	2.32808e-13	7.85994e-13	3.42693e-10
Conventional	PRCP	1	Cardiometabolic	0.227151	0.0163526	13.8908	7.56e-43	1e-41	1.11e-39		0.330096	0.0200475	16.4657	6.24686e-59	1.39324e-57	9.19538e-56		0.26664	0.0165845	16.0776	2.35578e-56	4.95386e-55	3.46771e-53		0.270576	0.0161817	16.7211	1.17905e-60	4.23307e-59	1.73556e-57
Conventional	PRKAR1A	1	Cardiometabolic	0.117199	0.0168805	6.94283	4.49e-12	1.27e-11	6.61e-09		0.145673	0.0208916	6.9728	3.6372e-12	9.85996e-12	5.35396e-09		0.129256	0.0172398	7.49755	8.01555e-14	2.36451e-13	1.17989e-10		0.10545	0.0169013	6.23919	4.87156e-10	1.30618e-09	7.17093e-07
Conventional	PROC	1	Cardiometabolic	0.207132	0.0165393	12.5236	2.66e-35	2.7e-34	3.91e-32		0.356756	0.0200783	17.7683	5.81468e-68	1.61494e-66	8.55921e-65		0.242764	0.0168006	14.4497	3.91423e-46	5.54013e-45	5.76174e-43		0.240334	0.0164236	14.6335	3.07099e-47	6.84923e-46	4.52049e-44
Conventional	PRSS2	1	Cardiometabolic	0.00703114	0.016111	0.436418	0.662558	0.704686	1		0.0526241	0.0199229	2.64139	0.00828975	0.0116547	1		0.0464501	0.0164542	2.82299	0.00478209	0.00702518	1		0.0704424	0.0160723	4.38285	1.20243e-05	2.33561e-05	0.0176997
Conventional	PRSS27	1	Cardiometabolic	-0.0473502	0.0169135	-2.79955	0.00514282	0.00766995	1		-0.0345965	0.0209474	-1.6516	0.0986982	0.12219	1		-0.0237569	0.0173044	-1.37288	0.169869	0.204286	1		0.0122799	0.0169302	0.725323	0.468298	0.519468	1
Conventional	PRTN3	1	Cardiometabolic	0.0984874	0.0170722	5.76889	8.6e-09	2.01e-08	1.27e-05		0.143219	0.0210953	6.78914	1.30011e-11	3.38719e-11	1.91376e-08		0.101789	0.0174517	5.83263	5.9023e-09	1.32644e-08	8.68818e-06		0.0876058	0.0170882	5.12669	3.09306e-07	6.78538e-07	0.000455299
Conventional	PTGDS	1	Cardiometabolic	0.0461966	0.015273	3.02471	0.00250502	0.0038733	1		0.0751682	0.0188869	3.97991	7.02033e-05	0.000120022	0.103339		0.0547879	0.0156077	3.51032	0.000452674	0.000730632	0.666336		0.053902	0.0152672	3.53058	0.000419476	0.000716079	0.617469
Conventional	PTN	1	Cardiometabolic	0.0149258	0.0156135	0.955955	0.339155	0.387605	1		0.0227748	0.0193234	1.17861	0.238625	0.278775	1		0.00873536	0.0159634	0.547212	0.584264	0.627877	1		0.0132387	0.0156146	0.847845	0.396576	0.449107	1
Conventional	PTPRF	1	Cardiometabolic	0.0697154	0.0155442	4.48499	7.5e-06	1.43e-05	0.0110447		0.126245	0.0191816	6.58157	5.27895e-11	1.31929e-10	7.77061e-08		0.0929748	0.0158622	5.8614	4.9727e-09	1.12612e-08	7.31981e-06		0.0791633	0.0155331	5.09642	3.62669e-07	7.94418e-07	0.000533849
Conventional	PTPRS	1	Cardiometabolic	-0.0192072	0.0168034	-1.14306	0.253086	0.296139	1		-0.0933297	0.0207466	-4.49856	7.04231e-06	1.28774e-05	0.0103663		-0.0584957	0.0171557	-3.40969	0.000657007	0.00104327	0.967114		-0.100192	0.0167296	-5.98889	2.30511e-09	5.86031e-09	3.39312e-06
Conventional	QDPR	1	Cardiometabolic	0.234434	0.0161962	14.4747	2.78e-46	4.35e-45	4.09e-43		0.326577	0.0199004	16.4106	1.46262e-58	3.16614e-57	2.15297e-55		0.251615	0.0165119	15.2384	5.76783e-51	9.87239e-50	8.49025e-48		0.22619	0.0162271	13.939	3.98045e-43	7.51182e-42	5.85922e-40
Conventional	QPCT	1	Cardiometabolic	0.05186	0.0171577	3.02254	0.00252302	0.00389705	1		0.0598232	0.0212391	2.81665	0.00487727	0.00700423	1		0.0552506	0.017539	3.15015	0.00164429	0.00250818	1		0.0479748	0.0171614	2.79551	0.00520734	0.00788511	1
Conventional	RARRES2	1	Cardiometabolic	0.24754	0.0150338	16.4656	6.26e-59	1.74e-57	9.21e-56		0.348834	0.0184129	18.9451	1.2847e-76	4.84891e-75	1.89107e-73		0.274891	0.0152723	17.9993	1.26356e-69	3.79584e-68	1.85996e-66		0.23915	0.0150695	15.8698	5.37125e-55	1.5813e-53	7.90648e-52
Conventional	RCOR1	1	Cardiometabolic	0.0588488	0.0172309	3.4153	0.000643671	0.00105982	0.947484		0.0823911	0.0213174	3.86497	0.000112925	0.000190845	0.166226		0.0648601	0.0176113	3.68286	0.000233779	0.00038622	0.344122		0.0680404	0.0172229	3.95058	7.93523e-05	0.000144563	0.116807
Conventional	REG1A	1	Cardiometabolic	-0.0796577	0.0158372	-5.02979	5.13e-07	1.06e-06	0.00075556		-0.097763	0.0196025	-4.98728	6.3921e-07	1.26298e-06	0.000940917		-0.0523616	0.0162218	-3.22786	0.00125761	0.00193437	1		-0.0176501	0.015887	-1.11098	0.266646	0.315264	1
Conventional	REG1B	1	Cardiometabolic	-0.0429628	0.016114	-2.66618	0.00770369	0.011261	1		-0.057127	0.0199411	-2.86478	0.00419543	0.00607842	1		-0.0184789	0.0164862	-1.12087	0.262411	0.305592	1		0.0128984	0.0161281	0.799749	0.423906	0.475964	1
Conventional	REG3A	1	Cardiometabolic	-0.119358	0.0152831	-7.80984	7.32e-15	2.49e-14	1.08e-11		-0.154773	0.018901	-8.18859	3.55217e-16	1.19926e-15	5.22879e-13		-0.11359	0.0156407	-7.26244	4.57318e-13	1.28713e-12	6.73172e-10		-0.0699788	0.0153625	-4.55516	5.39578e-06	1.07043e-05	0.00794259
Conventional	REN	1	Cardiometabolic	-0.0202919	0.0165603	-1.22533	0.220524	0.261784	1		0.0310823	0.0204943	1.51663	0.129441	0.157469	1		0.00576676	0.0169331	0.340562	0.733452	0.764619	1		0.0378094	0.0165531	2.28413	0.0224175	0.0316685	1
Conventional	RETN	1	Cardiometabolic	0.0893266	0.0168384	5.30492	1.19e-07	2.6e-07	0.000175214		0.120894	0.0208258	5.80503	6.95212e-09	1.53888e-08	1.02335e-05		0.0769019	0.0172326	4.46259	8.32789e-06	1.55173e-05	0.0122587		0.0489436	0.0168819	2.89917	0.00376258	0.00578737	1
Conventional	RNASE3	1	Cardiometabolic	0.119317	0.0170297	7.00642	2.87e-12	8.22e-12	4.23e-09		0.144886	0.0210823	6.87237	7.32836e-12	1.95423e-11	1.07873e-08		0.116749	0.0174192	6.70231	2.34808e-11	5.99025e-11	3.45638e-08		0.103807	0.0170566	6.08603	1.26995e-09	3.3086e-09	1.86936e-06
Conventional	RNASET2	1	Cardiometabolic	0.0837812	0.0159096	5.26607	1.47e-07	3.18e-07	0.000216311		0.0945054	0.019703	4.79651	1.67535e-06	3.19033e-06	0.00246612		0.0936069	0.0162535	5.75919	9.10897e-09	2.0285e-08	1.34084e-05		0.0752053	0.0159213	4.72356	2.39976e-06	4.90617e-06	0.00353244
Conventional	ROR1	1	Cardiometabolic	-0.0968096	0.0159173	-6.08202	1.3e-09	3.22e-09	1.92e-06		-0.158436	0.01963	-8.0711	9.21153e-16	3.02665e-15	1.35594e-12		-0.101181	0.0162692	-6.21915	5.52929e-10	1.32128e-09	8.13911e-07		-0.0923361	0.0159249	-5.79823	7.23731e-09	1.77852e-08	1.06533e-05
Conventional	S100A11	1	Cardiometabolic	0.148986	0.0163152	9.13175	1.06e-19	4.99e-19	1.56e-16		0.181992	0.0201986	9.01009	3.16525e-19	1.32365e-18	4.65924e-16		0.141773	0.0167034	8.48764	2.96336e-17	1.09325e-16	4.36207e-14		0.121436	0.0163748	7.41603	1.47478e-13	5.07214e-13	2.17088e-10
Conventional	S100P	1	Cardiometabolic	0.107596	0.0162263	6.63096	3.8e-11	1.03e-10	5.59e-08		0.117585	0.0201081	5.84764	5.39803e-09	1.19848e-08	7.9459e-06		0.117182	0.0165759	7.06942	1.83729e-12	5.01762e-12	2.7045e-09		0.126467	0.0161918	7.81056	7.27881e-15	2.80482e-14	1.07144e-11
Conventional	SCARF1	1	Cardiometabolic	0.0153693	0.0162877	0.943615	0.345425	0.393854	1		0.036308	0.0201529	1.80163	0.0716813	0.0902607	1		0.0285454	0.016647	1.71475	0.0864709	0.10907	1		0.0416804	0.0162765	2.56078	0.0104814	0.0154287	1
Conventional	SDC1	1	Cardiometabolic	-0.0521293	0.0167153	-3.11865	0.00183017	0.00286596	1		-0.0553729	0.0206951	-2.67565	0.00748986	0.0105807	1		-0.0352198	0.0171006	-2.05956	0.039507	0.0525332	1		-0.0194079	0.0167341	-1.15978	0.24621	0.292275	1
Conventional	SDC4	1	Cardiometabolic	0.0377647	0.0157058	2.4045	0.0162411	0.0229433	1		0.110896	0.0193715	5.72472	1.11465e-08	2.43076e-08	1.64077e-05		0.0406183	0.0160552	2.52992	0.0114482	0.0161881	1		0.0546087	0.0156937	3.47967	0.000507579	0.000858799	0.747156
Conventional	SELE	1	Cardiometabolic	0.301892	0.0164009	18.407	1.33e-72	5.29e-71	1.96e-69		0.392018	0.0202094	19.3978	4.54516e-80	1.96779e-78	6.69048e-77		0.336604	0.0166275	20.2438	1.06919e-86	5.42705e-85	1.57384e-83		0.325287	0.0162857	19.9737	1.47962e-84	1.21e-82	2.17799e-81
Conventional	SELP	1	Cardiometabolic	0.102171	0.0157549	6.48507	9.99e-11	2.62e-10	1.47e-07		0.199968	0.0193399	10.3397	9.75326e-25	5.56465e-24	1.43568e-21		0.132318	0.0160536	8.24228	2.28816e-16	8.0386e-16	3.36817e-13		0.151433	0.0156528	9.67453	6.83214e-22	4.35364e-21	1.00569e-18
Conventional	SEMA3F	1	Cardiometabolic	0.23007	0.0162289	14.1766	1.63e-44	2.48e-43	2.4e-41		0.281183	0.0200992	13.9898	2.0201e-43	2.72806e-42	2.97359e-40		0.24371	0.0165595	14.7172	9.53468e-48	1.46198e-46	1.4035e-44		0.195309	0.0163469	11.9478	2.45205e-32	2.7344e-31	3.60941e-29
Conventional	SEMA7A	1	Cardiometabolic	0.0779921	0.0152146	5.12614	3.1e-07	6.53e-07	0.000456615		0.0693929	0.0188617	3.67904	0.000237296	0.000388975	0.349299		0.10355	0.015518	6.67288	2.86445e-11	7.29493e-11	4.21647e-08		0.109228	0.0151655	7.20238	7.07578e-13	2.3249e-12	1.04156e-09
Conventional	SERPINA11	1	Cardiometabolic	-0.107695	0.0143258	-7.51761	6.89e-14	2.21e-13	1.01e-10		-0.130808	0.0177355	-7.37546	1.99291e-13	5.74084e-13	2.93357e-10		-0.133717	0.0145947	-9.16197	8.06607e-20	3.54426e-19	1.18733e-16		-0.117755	0.0143059	-8.23124	2.50536e-16	1.09759e-15	3.68789e-13
Conventional	SERPINA12	1	Cardiometabolic	0.0328762	0.0172538	1.90544	0.0567964	0.074381	1		0.0630396	0.0213407	2.95396	0.00315615	0.00463659	1		0.0316072	0.01764	1.79179	0.073245	0.0933477	1		0.0277285	0.0172569	1.60681	0.108179	0.138469	1
Conventional	SERPINB5	1	Cardiometabolic	-0.00982467	0.0171668	-0.572308	0.567147	0.614757	1		-0.0251407	0.021244	-1.18342	0.236714	0.276762	1		-0.00958524	0.0175501	-0.546164	0.584985	0.627877	1		-0.0141495	0.0171667	-0.824241	0.409854	0.462302	1
Conventional	SERPINE1	1	Cardiometabolic	0.18524	0.0151861	12.198	1.31e-33	1.2e-32	1.93e-30		0.259452	0.0186939	13.879	8.84823e-43	1.16291e-41	1.30246e-39		0.19674	0.0155014	12.6917	3.42608e-36	2.98414e-35	5.04319e-33		0.17473	0.0152189	11.4811	5.0006e-30	5.07647e-29	7.36088e-27
Conventional	SFTPD	1	Cardiometabolic	-0.0374615	0.0170984	-2.19093	0.0285164	0.0390839	1		-0.0165351	0.0211739	-0.78092	0.434898	0.485344	1		-0.0148724	0.0174894	-0.850366	0.395174	0.442355	1		0.0113898	0.0171088	0.665727	0.505626	0.555848	1
Conventional	SIGLEC7	1	Cardiometabolic	0.0764281	0.0166609	4.58727	4.63e-06	8.94e-06	0.00681961		0.118837	0.0205884	5.77201	8.4474e-09	1.85314e-08	1.24346e-05		0.133332	0.0169441	7.86894	4.60559e-15	1.49656e-14	6.77943e-12		0.167417	0.0164887	10.1534	6.36253e-24	4.61362e-23	9.36565e-21
Conventional	SIRPA	1	Cardiometabolic	-0.00790086	0.0169873	-0.465104	0.641883	0.687165	1		-0.00781681	0.0210251	-0.371785	0.710073	0.747125	1		-0.0036855	0.0173669	-0.212213	0.831952	0.851622	1		-0.00363899	0.0169884	-0.214204	0.830399	0.85839	1
Conventional	SLITRK6	1	Cardiometabolic	-0.118375	0.0155593	-7.60802	3.47e-14	1.13e-13	5.11e-11		-0.167575	0.019213	-8.72198	3.99209e-18	1.53429e-17	5.87635e-15		-0.12631	0.015896	-7.946	2.50505e-15	8.28637e-15	3.68744e-12		-0.118651	0.0155594	-7.6257	3.03535e-14	1.08976e-13	4.46803e-11
Conventional	SNAP23	1	Cardiometabolic	0.135189	0.0150659	8.97315	4.4e-19	2.01e-18	6.48e-16		0.202125	0.0185575	10.8918	3.11944e-27	2.02283e-26	4.59181e-24		0.136358	0.0154065	8.85069	1.29883e-18	5.2669e-18	1.91188e-15		0.121872	0.0150959	8.07318	9.05828e-16	3.756e-15	1.33338e-12
Conventional	SNX9	1	Cardiometabolic	0.137642	0.0166614	8.26112	1.96e-16	7.34e-16	2.88e-13		0.196892	0.0205604	9.57628	1.73729e-21	8.14424e-21	2.55729e-18		0.156114	0.0169987	9.1839	6.60953e-20	2.93049e-19	9.72923e-17		0.133762	0.0166703	8.02402	1.34466e-15	5.48293e-15	1.97934e-12
Conventional	SOD1	1	Cardiometabolic	0.128005	0.0166616	7.68263	1.96e-14	6.49e-14	2.89e-11		0.189443	0.020554	9.21682	4.89753e-20	2.13289e-19	7.20917e-17		0.141331	0.0170119	8.30778	1.33325e-16	4.71765e-16	1.96254e-13		0.117518	0.0166822	7.04452	2.19274e-12	6.94133e-12	3.22772e-09
Conventional	SORT1	1	Cardiometabolic	0.120905	0.016685	7.24631	5.14e-13	1.58e-12	7.57e-10		0.168623	0.0206129	8.18042	3.79684e-16	1.27602e-15	5.58895e-13		0.149787	0.0170033	8.80932	1.86658e-18	7.46632e-18	2.7476e-15		0.164713	0.0165886	9.92929	5.82803e-23	3.95339e-22	8.57886e-20
Conventional	SOST	1	Cardiometabolic	0.245195	0.015289	16.0374	4.33e-56	1.03e-54	6.37e-53		0.272587	0.0190439	14.3136	2.53278e-45	3.69133e-44	3.72825e-42		0.22805	0.0157195	14.5075	1.76514e-46	2.52261e-45	2.59828e-43		0.146529	0.0156127	9.38519	1.04041e-20	6.12595e-20	1.53149e-17
Conventional	SPARCL1	1	Cardiometabolic	-0.0826599	0.0168644	-4.90143	9.9e-07	2e-06	0.00145786		-0.0895202	0.020888	-4.28573	1.86574e-05	3.31687e-05	0.0274636		-0.0881134	0.0172363	-5.11208	3.34041e-07	6.78218e-07	0.000491708		-0.0767315	0.0168724	-4.54776	5.58801e-06	1.1041e-05	0.00822556
Conventional	SPON2	1	Cardiometabolic	0.0650733	0.0153897	4.22836	2.41e-05	4.48e-05	0.035452		0.0864944	0.0190408	4.54257	5.72652e-06	1.05632e-05	0.00842944		0.0572712	0.0157427	3.63795	0.000278402	0.000454836	0.409807		0.031027	0.0154178	2.01241	0.0442458	0.0605858	1
Conventional	SPP1	1	Cardiometabolic	-0.132303	0.0155726	-8.4959	2.76e-17	1.11e-16	4.07e-14		-0.158048	0.0192862	-8.19488	3.37424e-16	1.14181e-15	4.96689e-13		-0.120009	0.0159518	-7.5232	6.60776e-14	1.96498e-13	9.72663e-11		-0.0818742	0.0156626	-5.22738	1.81004e-07	4.08022e-07	0.000266439
Conventional	SSC4D	1	Cardiometabolic	0.426682	0.0138761	30.7494	5.78e-186	2.13e-183	8.5e-183		0.530034	0.0171588	30.8899	1.77522e-187	6.53281e-185	2.61312e-184		0.440152	0.0141544	31.0964	1.04723e-189	3.85382e-187	1.54153e-186		0.360701	0.0143523	25.132	3.04806e-129	1.12169e-126	4.48675e-126
Conventional	SSC5D	1	Cardiometabolic	0.303177	0.0158581	19.1181	6.28e-78	3.08e-76	9.24e-75		0.400612	0.0194973	20.5471	3.96003e-89	2.24199e-87	5.82916e-86		0.3311	0.0161037	20.5604	3.09227e-89	1.7507e-87	4.55182e-86		0.295432	0.0158965	18.5847	6.44139e-74	3.38633e-72	9.48173e-71
Conventional	ST6GAL1	1	Cardiometabolic	0.128891	0.0159927	8.05939	1.01e-15	3.63e-15	1.49e-12		0.224134	0.0196315	11.4171	1.0219e-29	7.12907e-29	1.50423e-26		0.162295	0.0162787	9.96978	3.91978e-23	2.01042e-22	5.76992e-20		0.164197	0.0159096	10.3206	1.18313e-24	8.88555e-24	1.74157e-21
Conventional	STK11	1	Cardiometabolic	0.131279	0.0166467	7.88619	4.02e-15	1.39e-14	5.92e-12		0.184604	0.0205551	8.98091	4.10605e-19	1.69303e-18	6.04411e-16		0.148782	0.016987	8.75858	2.9053e-18	1.14348e-17	4.2766e-15		0.136101	0.0166374	8.18045	3.79607e-16	1.61032e-15	5.58781e-13
Conventional	STK4	1	Cardiometabolic	0.0443526	0.0167099	2.65427	0.00798064	0.0116312	1		0.0747844	0.0206655	3.61881	0.000299744	0.000484861	0.441224		0.0526997	0.0170776	3.0859	0.00204369	0.00309178	1		0.0509097	0.0167058	3.04743	0.00232366	0.00363488	1
Conventional	SUSD1	1	Cardiometabolic	0.0575658	0.0161349	3.56779	0.000364361	0.00061296	0.53634		0.125455	0.0199007	6.30402	3.22559e-10	7.69542e-10	4.74807e-07		0.0659916	0.0164881	4.00237	6.38847e-05	0.00011142	0.0940382		0.0709826	0.0161217	4.40292	1.09688e-05	2.14311e-05	0.0161461
Conventional	TCL1B	1	Cardiometabolic	0.0181114	0.0173249	1.0454	0.295905	0.34297	1		0.0165238	0.0214441	0.770555	0.441018	0.489576	1		0.0223513	0.0177105	1.26203	0.207014	0.246341	1		0.0325975	0.0173201	1.88206	0.0599029	0.0797261	1
Conventional	TCN2	1	Cardiometabolic	-0.00282373	0.01598	-0.176704	0.85975	0.880078	1		0.0288565	0.0197728	1.45941	0.144534	0.174675	1		0.0185679	0.0163341	1.13676	0.255711	0.299448	1		0.0526308	0.0159583	3.29802	0.000982505	0.0016016	1
Conventional	TFF3	1	Cardiometabolic	-0.0724708	0.0149052	-4.86211	1.21e-06	2.42e-06	0.00177746		-0.0899936	0.0184475	-4.87835	1.11279e-06	2.16957e-06	0.00163802		-0.0479894	0.015265	-3.14376	0.00168055	0.00256084	1		-0.022648	0.0149469	-1.51524	0.129794	0.163017	1
Conventional	TFPI	1	Cardiometabolic	0.0665154	0.0164066	4.05419	5.13e-05	9.32e-05	0.0755102		0.151693	0.0202026	7.50857	7.37793e-14	2.18958e-13	1.08603e-10		0.0834327	0.0167549	4.9796	6.64929e-07	1.32267e-06	0.000978775		0.107668	0.0163508	6.58489	5.16369e-11	1.49625e-10	7.60095e-08
Conventional	TFRC	1	Cardiometabolic	0.0352144	0.0164982	2.13444	0.0328692	0.0445402	1		-0.024801	0.0204276	-1.21409	0.224787	0.263654	1		0.0292347	0.0168699	1.73295	0.0831836	0.105014	1		0.00690932	0.0165082	0.418539	0.675576	0.720093	1
Conventional	TGFBI	1	Cardiometabolic	0.0858179	0.0167455	5.12484	3.12e-07	6.57e-07	0.000459744		0.133904	0.0206841	6.4738	1.07535e-10	2.63819e-10	1.58291e-07		0.108503	0.0170886	6.34945	2.41068e-10	5.846e-10	3.54852e-07		0.121433	0.0166891	7.27616	4.13729e-13	1.37474e-12	6.09009e-10
Conventional	TGFBR3	1	Cardiometabolic	-0.0523704	0.016355	-3.2021	0.00137534	0.00218613	1		-0.0979637	0.0202079	-4.8478	1.29737e-06	2.5095e-06	0.00190973		-0.0605371	0.016714	-3.62194	0.000296151	0.000482762	0.435934		-0.0497256	0.0163578	-3.03986	0.00238268	0.00372326	1
Conventional	TGM2	1	Cardiometabolic	0.123556	0.0160216	7.7118	1.57e-14	5.23e-14	2.31e-11		0.176073	0.01978	8.90156	8.29836e-19	3.31934e-18	1.22152e-15		0.139225	0.0163523	8.51411	2.3689e-17	8.91821e-17	3.48702e-14		0.12147	0.0160264	7.57937	4.31989e-14	1.52126e-13	6.35887e-11
Conventional	THBD	1	Cardiometabolic	0.0871813	0.0160216	5.4415	5.61e-08	1.25e-07	8.26e-05		0.0932326	0.0198488	4.69714	2.72984e-06	5.13196e-06	0.00401833		0.0947956	0.016371	5.79044	7.57775e-09	1.69779e-08	1.11545e-05		0.0926202	0.0160143	5.78358	7.89117e-09	1.93597e-08	1.16158e-05
Conventional	THBS4	1	Cardiometabolic	0.215055	0.0162642	13.2226	4.52e-39	5.32e-38	6.65e-36		0.15588	0.0204264	7.63129	2.90842e-14	8.8949e-14	4.2812e-11		0.197912	0.0166984	11.8522	7.40762e-32	5.37144e-31	1.0904e-28		0.142843	0.0164689	8.67352	6.06782e-18	2.96738e-17	8.93182e-15
Conventional	THOP1	1	Cardiometabolic	0.216355	0.0161252	13.4172	3.74e-40	4.7e-39	5.5e-37		0.272781	0.0199403	13.6799	1.22716e-41	1.57076e-40	1.80637e-38		0.23042	0.0164525	14.0052	1.64399e-43	1.99996e-42	2.41995e-40		0.212465	0.0161392	13.1645	9.43918e-39	1.46258e-37	1.38945e-35
Conventional	THPO	1	Cardiometabolic	-0.0162212	0.0159839	-1.01485	0.310243	0.357337	1		0.0296006	0.0197798	1.4965	0.134604	0.163345	1		-0.0204823	0.0163396	-1.25354	0.210085	0.249593	1		-0.000735628	0.0159867	-0.0460151	0.963301	0.969525	1
Conventional	TIA1	1	Cardiometabolic	0.0417168	0.0170967	2.44006	0.0147295	0.020868	1		0.0673287	0.0211488	3.18357	0.00146625	0.00221366	1		0.0405193	0.0174797	2.31808	0.0204968	0.0283033	1		0.0339923	0.0171018	1.98764	0.0469214	0.063775	1
Conventional	TIE1	1	Cardiometabolic	-0.00742318	0.016271	-0.45622	0.648257	0.692428	1		0.00560948	0.0201387	0.278542	0.780611	0.8121	1		0.0179793	0.0166323	1.08099	0.27977	0.324171	1		0.0348795	0.0162625	2.14478	0.0320324	0.0446089	1
Conventional	TIMD4	1	Cardiometabolic	0.0835761	0.0148898	5.61297	2.13e-08	4.84e-08	3.13e-05		0.0854161	0.0184527	4.62892	3.79628e-06	7.08254e-06	0.00558812		0.0811482	0.0152283	5.32876	1.04519e-07	2.19162e-07	0.000153852		0.0764459	0.0149003	5.13048	3.03183e-07	6.67094e-07	0.000446286
Conventional	TIMP1	1	Cardiometabolic	0.0195619	0.0150921	1.29617	0.194996	0.232982	1		0.0105084	0.0186825	0.56247	0.573829	0.620173	1		0.022506	0.0154282	1.45876	0.144713	0.176047	1		0.0406583	0.0150819	2.69584	0.00705143	0.0105485	1
Conventional	TINAGL1	1	Cardiometabolic	-0.0458593	0.0153263	-2.99218	0.00278737	0.00428289	1		-0.0757059	0.018952	-3.9946	6.60072e-05	0.000113243	0.0971627		-0.048003	0.0156677	-3.06383	0.00220029	0.00331847	1		-0.0288379	0.0153377	-1.8802	0.0601563	0.079991	1
Conventional	TNC	1	Cardiometabolic	-0.0826925	0.0165715	-4.99003	6.3e-07	1.28e-06	0.000927696		-0.106487	0.0205048	-5.19329	2.17248e-07	4.38067e-07	0.000319789		-0.0661482	0.0169626	-3.89964	9.79685e-05	0.000167686	0.14421		-0.0324837	0.0166172	-1.95482	0.0506767	0.0685626	1
Conventional	TNF	1	Cardiometabolic	0.0327417	0.0162748	2.01181	0.0443091	0.0589187	1		0.0759314	0.0201165	3.77458	0.000162678	0.000270885	0.239462		0.0449054	0.0166312	2.70007	0.00696255	0.0100479	1		0.0637534	0.0162517	3.92288	8.90144e-05	0.000161168	0.131029
Conventional	TNFRSF10C	1	Cardiometabolic	0.0476368	0.0170196	2.79894	0.00515237	0.00767641	1		0.0719111	0.0210544	3.41549	0.000643219	0.0010094	0.946819		0.0551853	0.0173945	3.17256	0.00152282	0.00233014	1		0.0500538	0.0170185	2.94114	0.00328942	0.00508616	1
Conventional	TNFSF13B	1	Cardiometabolic	-0.00509482	0.016484	-0.309077	0.757279	0.795657	1		-0.0224082	0.020399	-1.0985	0.272056	0.314091	1		0.00881479	0.0168516	0.523083	0.600946	0.641474	1		0.0111895	0.0164839	0.678815	0.497296	0.548134	1
Conventional	TNNI3	1	Cardiometabolic	0.0355433	0.0172139	2.06481	0.0390077	0.0523899	1		0.024197	0.0213134	1.13529	0.256322	0.29756	1		0.0255863	0.0176031	1.45351	0.146162	0.17756	1		0.0188553	0.0172214	1.09488	0.273637	0.322752	1
Conventional	TP53INP1	1	Cardiometabolic	-0.00835122	0.0173353	-0.481747	0.630013	0.676425	1		0.00462968	0.0214561	0.215775	0.829175	0.854125	1		0.00708829	0.0177225	0.39996	0.689208	0.724136	1		0.0189893	0.0173338	1.09551	0.273363	0.322686	1
Conventional	TSHB	1	Cardiometabolic	0.0830928	0.0170612	4.87029	1.16e-06	2.33e-06	0.00170593		0.075749	0.0211459	3.58221	0.000344891	0.000553631	0.50768		0.0687316	0.0174606	3.93639	8.41696e-05	0.00014474	0.123898		0.0537137	0.0170923	3.14256	0.0016874	0.00268525	1
Conventional	TSLP	1	Cardiometabolic	-0.00312221	0.017349	-0.179965	0.857189	0.878679	1		0.00496202	0.0214724	0.231088	0.817259	0.844807	1		-0.0127229	0.0177352	-0.71738	0.473183	0.518634	1		-0.0174155	0.0173475	-1.00392	0.315482	0.36566	1
Conventional	TSPAN1	1	Cardiometabolic	0.0319	0.016094	1.98211	0.0475376	0.0628145	1		-0.0148057	0.0199279	-0.742964	0.457549	0.504512	1		0.0189876	0.0164588	1.15364	0.248719	0.29219	1		-0.00736286	0.0161024	-0.457253	0.647515	0.691184	1
Conventional	TYMP	1	Cardiometabolic	0.148432	0.0167319	8.8712	1.08e-18	4.79e-18	1.6e-15		0.20136	0.0206663	9.7434	3.5328e-22	1.75094e-21	5.20028e-19		0.165451	0.0170726	9.69105	5.83477e-22	2.86293e-21	8.58878e-19		0.157073	0.0167122	9.39871	9.17642e-21	5.44665e-20	1.35077e-17
Conventional	TYRO3	1	Cardiometabolic	0.0874329	0.014088	6.20617	6e-10	1.52e-09	8.83e-07		0.120621	0.0174155	6.92608	5.04451e-12	1.35502e-11	7.42552e-09		0.108936	0.0143678	7.58195	4.23603e-14	1.27514e-13	6.23543e-11		0.107424	0.0140529	7.64426	2.6338e-14	9.52569e-14	3.87696e-11
Conventional	UMOD	1	Cardiometabolic	-0.187122	0.0146002	-12.8164	7.38e-37	8.11e-36	1.09e-33		-0.218834	0.0181115	-12.0826	5.09023e-33	4.00685e-32	7.49282e-30		-0.196537	0.0149086	-13.1827	7.49247e-39	7.71253e-38	1.10289e-35		-0.167418	0.0146625	-11.4181	1.01016e-29	9.78264e-29	1.48696e-26
Conventional	USP8	1	Cardiometabolic	0.213365	0.0160391	13.3028	1.62e-39	1.97e-38	2.39e-36		0.280439	0.0197932	14.1685	1.82303e-44	2.55571e-43	2.6835e-41		0.232749	0.0163452	14.2396	6.9436e-45	8.88781e-44	1.0221e-41		0.207129	0.0160609	12.8965	2.73095e-37	3.90287e-36	4.01996e-34
Conventional	VAMP5	1	Cardiometabolic	0.0296446	0.0172884	1.71471	0.086478	0.110788	1		0.0651419	0.02138	3.04686	0.00232805	0.00345105	1		0.051764	0.0176615	2.93089	0.00339966	0.00506508	1		0.0609597	0.0172679	3.53023	0.000420031	0.000716079	0.618286
Conventional	VASN	1	Cardiometabolic	0.0685199	0.0162799	4.20887	2.62e-05	4.87e-05	0.0386357		0.0691337	0.0201647	3.42844	0.000613389	0.000965678	0.902909		0.0698554	0.0166435	4.19714	2.76373e-05	4.94916e-05	0.0406821		0.0479301	0.0162996	2.94058	0.0032954	0.00509006	1
Conventional	VCAM1	1	Cardiometabolic	-0.0672756	0.0147637	-4.55683	5.35e-06	1.03e-05	0.00788025		-0.100086	0.018251	-5.48388	4.42669e-08	9.30871e-08	6.5161e-05		-0.0600109	0.015103	-3.97344	7.21318e-05	0.00012521	0.106178		-0.0471036	0.0147845	-3.18601	0.00145395	0.00233648	1
Conventional	VIM	1	Cardiometabolic	0.0197909	0.0172225	1.14913	0.250573	0.293432	1		0.0366837	0.0213115	1.72131	0.0852747	0.106377	1		0.0184699	0.0176076	1.04898	0.294255	0.340253	1		0.0187645	0.0172235	1.08947	0.276017	0.324777	1
Conventional	VSIR	1	Cardiometabolic	0.0038371	0.0167599	0.228946	0.818923	0.844156	1		0.0131208	0.0207425	0.632559	0.527059	0.572992	1		0.0283459	0.0171281	1.65493	0.0980197	0.122796	1		0.0607789	0.0167322	3.63245	0.00028438	0.000491323	0.418607
Conventional	VSTM2L	1	Cardiometabolic	0.0799058	0.0171341	4.66354	3.21e-06	6.31e-06	0.00472956		0.0829329	0.0212243	3.90745	9.48679e-05	0.000160512	0.139646		0.0947876	0.0174996	5.41654	6.44575e-08	1.35933e-07	9.48814e-05		0.0765646	0.0171388	4.46732	8.1466e-06	1.60104e-05	0.0119918
Conventional	VWF	1	Cardiometabolic	0.0621406	0.0163669	3.79673	0.000148863	0.000260246	0.219127		0.109704	0.0202179	5.42609	6.11306e-08	1.27637e-07	8.99843e-05		0.0623755	0.0167334	3.72761	0.00019607	0.000325751	0.288616		0.0550823	0.0163741	3.36399	0.000775704	0.00128152	1
Conventional	WASF1	1	Cardiometabolic	0.0303526	0.0171004	1.77496	0.0759823	0.0981966	1		0.0471843	0.0211598	2.2299	0.0258114	0.0343529	1		0.0482954	0.0174721	2.76415	0.00573408	0.00836529	1		0.0632048	0.0170779	3.70098	0.000217759	0.000380238	0.320541
Conventional	XG	1	Cardiometabolic	0.157462	0.0123961	12.7025	3e-36	3.2e-35	4.42e-33		0.173433	0.0154088	11.2555	6.10107e-29	4.1771e-28	8.98078e-26		0.154275	0.0126944	12.153	2.22532e-33	1.69724e-32	3.27567e-30		0.100729	0.0125483	8.02731	1.30967e-15	5.35509e-15	1.92783e-12
Conventional	ZBTB17	1	Cardiometabolic	0.0554139	0.0167511	3.30807	0.000947989	0.00152841	1		0.048343	0.0207473	2.33009	0.0198527	0.0267857	1		0.0651921	0.0171173	3.80855	0.000141949	0.000239071	0.208948		0.0679968	0.0167399	4.06197	4.96239e-05	9.17669e-05	0.0730464
Conventional	ACTN4	1	Inflammation	0.0105656	0.0172748	0.61162	0.540825	0.590575	1		0.00104826	0.0213817	0.0490257	0.960901	0.966152	1		0.00971439	0.0176607	0.550058	0.582311	0.626581	1		0.025288	0.0172716	1.46414	0.143237	0.17838	1
Conventional	ADA	1	Inflammation	0.0930198	0.0163879	5.67611	1.48e-08	3.42e-08	2.18e-05		0.104097	0.0202984	5.12835	3.06607e-07	6.14049e-07	0.000451326		0.109936	0.0167304	6.57104	5.6619e-11	1.42711e-10	8.33432e-08		0.11489	0.0163527	7.02575	2.50439e-12	7.87707e-12	3.68647e-09
Conventional	ADAM23	1	Inflammation	0.0269392	0.0167976	1.60375	0.10885	0.136364	1		0.00232517	0.0207969	0.111804	0.910985	0.922263	1		0.0217457	0.0171748	1.26614	0.205538	0.244783	1		0.010621	0.016803	0.632087	0.527367	0.578023	1
Conventional	ADGRE2	1	Inflammation	0.155777	0.0158056	9.85586	1.19e-22	6.29e-22	1.75e-19		0.199522	0.0195448	10.2084	3.66836e-24	1.99255e-23	5.39982e-21		0.170438	0.016129	10.5672	9.45163e-26	5.29004e-25	1.39128e-22		0.159974	0.0157954	10.1279	8.20982e-24	5.86643e-23	1.20848e-20
Conventional	AGER	1	Inflammation	-0.165694	0.0168464	-9.83554	1.45e-22	7.63e-22	2.14e-19		-0.217672	0.0208175	-10.4562	2.96837e-25	1.74777e-24	4.36944e-22		-0.152621	0.017263	-8.84091	1.41536e-18	5.70796e-18	2.08341e-15		-0.141026	0.016905	-8.34224	1.00185e-16	4.46885e-16	1.47472e-13
Conventional	AGRN	1	Inflammation	0.17831	0.0152861	11.6649	6.31e-31	5.21e-30	9.28e-28		0.246113	0.0188381	13.0646	3.3342e-38	3.69018e-37	4.90794e-35		0.197258	0.0155804	12.6607	5.00939e-36	4.28711e-35	7.37382e-33		0.166149	0.0153221	10.8437	5.20182e-27	4.30173e-26	7.65708e-24
Conventional	AGRP	1	Inflammation	0.180231	0.0166854	10.8017	8.12e-27	5.33e-26	1.19e-23		0.211029	0.0206838	10.2026	3.88899e-24	2.10463e-23	5.7246e-21		0.20693	0.0169906	12.1791	1.6363e-33	1.2545e-32	2.40863e-30		0.186853	0.0166673	11.2108	9.95594e-29	8.93606e-28	1.46551e-25
Conventional	ALDH3A1	1	Inflammation	0.114406	0.0163515	6.99664	3.08e-12	8.77e-12	4.53e-09		0.171986	0.0201771	8.52381	2.18201e-17	8.0298e-17	3.21192e-14		0.125695	0.0167002	7.52653	6.44401e-14	1.92016e-13	9.48558e-11		0.131066	0.0163199	8.03103	1.27117e-15	5.21214e-15	1.87116e-12
Conventional	AMBN	1	Inflammation	-0.0129204	0.0172795	-0.747727	0.454671	0.503972	1		-0.00837025	0.0213877	-0.391358	0.695554	0.733421	1		-0.0159877	0.0176647	-0.905062	0.365489	0.413846	1		-0.00523475	0.0172813	-0.302914	0.761971	0.795477	1
Conventional	AMN	1	Inflammation	0.136373	0.017151	7.95128	2.4e-15	8.44e-15	3.54e-12		0.171845	0.0212212	8.0978	7.42661e-16	2.44563e-15	1.0932e-12		0.147695	0.0175164	8.4318	4.74197e-17	1.73205e-16	6.98017e-14		0.138168	0.017148	8.05735	1.02896e-15	4.25456e-15	1.51462e-12
Conventional	ANGPT1	1	Inflammation	0.00193433	0.0153194	0.126267	0.899527	0.915069	1		0.0281184	0.0189552	1.48341	0.138047	0.167247	1		0.000548106	0.0156615	0.034997	0.972084	0.975397	1		0.0202775	0.0153166	1.32389	0.185618	0.226371	1
Conventional	ANGPTL2	1	Inflammation	0.230009	0.0163041	14.1074	4.16e-44	6.06e-43	6.12e-41		0.310661	0.0200801	15.4711	1.95847e-52	3.74399e-51	2.88287e-49		0.252876	0.016601	15.2326	6.2688e-51	1.06065e-49	9.22767e-48		0.22202	0.0163334	13.593	3.82304e-41	6.46841e-40	5.62752e-38
Conventional	ANGPTL4	1	Inflammation	0.0893591	0.0156622	5.70541	1.25e-08	2.89e-08	1.84e-05		0.114426	0.0193791	5.90462	3.83843e-09	8.63939e-09	5.65016e-06		0.0909117	0.0160125	5.67754	1.46674e-08	3.22246e-08	2.15905e-05		0.0486062	0.0157091	3.09414	0.00198796	0.00313978	1
Conventional	ANXA11	1	Inflammation	0.113227	0.0167167	6.77328	1.45e-11	3.96e-11	2.13e-08		0.14723	0.0206773	7.12037	1.27713e-12	3.52708e-12	1.87993e-09		0.126548	0.0170702	7.41338	1.50418e-13	4.4019e-13	2.21416e-10		0.114617	0.016715	6.85711	8.14458e-12	2.49767e-11	1.19888e-08
Conventional	AOC1	1	Inflammation	0.00148687	0.0173178	0.0858584	0.931583	0.942468	1		0.019157	0.0214317	0.893865	0.37145	0.420272	1		0.00932838	0.0177038	0.526914	0.598283	0.639238	1		0.00544191	0.0173183	0.314229	0.753364	0.788589	1
Conventional	ARHGEF12	1	Inflammation	0.0907906	0.0165432	5.48809	4.32e-08	9.73e-08	6.36e-05		0.133672	0.0204421	6.53905	6.99918e-11	1.73448e-10	1.03028e-07		0.0986547	0.016904	5.83617	5.77935e-09	1.3008e-08	8.5072e-06		0.100492	0.0165294	6.07962	1.32124e-09	3.43009e-09	1.94486e-06
Conventional	ARNT	1	Inflammation	-0.00142597	0.0173105	-0.0823763	0.934352	0.943324	1		0.00732654	0.0214246	0.341969	0.732393	0.767865	1		0.00932105	0.0176963	0.526721	0.598417	0.639238	1		0.00953707	0.0173105	0.55094	0.581706	0.629612	1
Conventional	ARTN	1	Inflammation	-0.0199102	0.0173089	-1.15029	0.250097	0.293108	1		0.0049335	0.0214264	0.230253	0.817908	0.844884	1		0.000476132	0.0176984	0.0269026	0.978539	0.980537	1		0.0230774	0.0173086	1.33329	0.182516	0.222772	1
Conventional	ATP5IF1	1	Inflammation	0.109912	0.0166466	6.60267	4.59e-11	1.23e-10	6.75e-08		0.151273	0.0205757	7.35201	2.37002e-13	6.78728e-13	3.48866e-10		0.134766	0.0169762	7.93853	2.65815e-15	8.77309e-15	3.9128e-12		0.128838	0.0166122	7.75564	1.11624e-14	4.21309e-14	1.6431e-11
Conventional	AXIN1	1	Inflammation	0.113969	0.0165733	6.8767	7.11e-12	1.98e-11	1.05e-08		0.153772	0.0204888	7.50516	7.56994e-14	2.24204e-13	1.1143e-10		0.118593	0.0169396	7.00097	2.98333e-12	8.01362e-12	4.39146e-09		0.117474	0.0165676	7.0906	1.58002e-12	5.07815e-12	2.32579e-09
Conventional	B4GALT1	1	Inflammation	0.110661	0.0161539	6.8504	8.53e-12	2.36e-11	1.26e-08		0.159497	0.0199502	7.99476	1.69912e-15	5.46922e-15	2.5011e-12		0.129257	0.016484	7.84137	5.71889e-15	1.81819e-14	8.4182e-12		0.113708	0.0161491	7.04114	2.24584e-12	7.09415e-12	3.30588e-09
Conventional	BACH1	1	Inflammation	0.124026	0.0169981	7.29646	3.57e-13	1.11e-12	5.25e-10		0.157261	0.021031	7.47757	9.31319e-14	2.73088e-13	1.3709e-10		0.132002	0.0173676	7.60049	3.67886e-14	1.11426e-13	5.41528e-11		0.122024	0.0170025	7.17684	8.51049e-13	2.76604e-12	1.25274e-09
Conventional	BANK1	1	Inflammation	0.12103	0.0159389	7.59336	3.88e-14	1.26e-13	5.72e-11		0.174596	0.0196746	8.87421	1.0562e-18	4.16817e-18	1.55473e-15		0.137901	0.0162654	8.47817	3.20989e-17	1.18124e-16	4.72496e-14		0.136735	0.0159068	8.59604	1.17981e-17	5.69403e-17	1.73668e-14
Conventional	BCL2L11	1	Inflammation	-0.062517	0.0167018	-3.74313	0.000184381	0.000320435	0.271408		-0.077496	0.0206714	-3.74895	0.000180171	0.000297991	0.265212		-0.0529751	0.0170844	-3.10079	0.0019439	0.00295297	1		-0.0123012	0.0167315	-0.735213	0.462254	0.513718	1
Conventional	BCR	1	Inflammation	0.106375	0.0167231	6.36096	2.24e-10	5.79e-10	3.3e-07		0.151583	0.0206626	7.33607	2.66562e-13	7.61902e-13	3.9238e-10		0.117571	0.0170814	6.88299	6.80826e-12	1.78006e-11	1.00218e-08		0.11792	0.0167038	7.05947	1.97199e-12	6.31035e-12	2.90276e-09
Conventional	BID	1	Inflammation	0.141643	0.016474	8.59794	1.16e-17	4.73e-17	1.71e-14		0.188746	0.0203586	9.27109	2.98107e-20	1.31381e-19	4.38814e-17		0.15175	0.016826	9.01879	2.92865e-19	1.25684e-18	4.31098e-16		0.126677	0.0165062	7.67451	2.08845e-14	7.64725e-14	3.07419e-11
Conventional	BSG	1	Inflammation	0.0588771	0.015645	3.76331	0.000170162	0.000296424	0.250478		0.0708708	0.0193655	3.65965	0.000255931	0.000417199	0.376731		0.0681125	0.0159861	4.26073	2.08608e-05	3.76775e-05	0.0307071		0.0572777	0.0156472	3.66057	0.000255018	0.000443195	0.375386
Conventional	BTN2A1	1	Inflammation	0.0271771	0.0159638	1.70243	0.0887558	0.113312	1		0.0460982	0.0197516	2.3339	0.0196516	0.0265387	1		0.0422392	0.0163122	2.58943	0.00964955	0.0137371	1		0.0311724	0.0159625	1.95285	0.0509097	0.0688146	1
Conventional	BTN3A2	1	Inflammation	0.0791861	0.0163118	4.85454	1.25e-06	2.51e-06	0.00184636		0.0966166	0.0201905	4.78525	1.7715e-06	3.36471e-06	0.00260765		0.104685	0.0166418	6.29047	3.51715e-10	8.45956e-10	5.17725e-07		0.0981386	0.0162858	6.02601	1.83747e-09	4.72861e-09	2.70476e-06
Conventional	C1QA	1	Inflammation	-0.0896411	0.0160269	-5.59316	2.38e-08	5.4e-08	3.51e-05		-0.158032	0.0197536	-8.00016	1.62743e-15	5.2766e-15	2.39558e-12		-0.0833788	0.0163961	-5.08527	3.84484e-07	7.78487e-07	0.00056596		-0.0730385	0.0160493	-4.55088	5.50622e-06	1.0894e-05	0.00810516
Conventional	CASP2	1	Inflammation	0.0348683	0.0172016	2.02704	0.042727	0.0570728	1		0.0607365	0.021279	2.85429	0.0043363	0.00627017	1		0.0466598	0.017579	2.65429	0.00798015	0.011438	1		0.0455476	0.0171959	2.64875	0.00811186	0.0120857	1
Conventional	CCL11	1	Inflammation	0.0173569	0.0145756	1.19082	0.233797	0.27554	1		0.0317408	0.018036	1.75986	0.0785105	0.0981881	1		0.043662	0.0148872	2.93286	0.00337824	0.00504046	1		0.0895023	0.0145077	6.1693	7.56372e-10	2.00971e-09	1.11338e-06
Conventional	CCL13	1	Inflammation	0.0932073	0.0155271	6.00288	2.12e-09	5.14e-09	3.12e-06		0.141798	0.0191719	7.39614	1.70973e-13	4.94445e-13	2.51672e-10		0.0905774	0.0158809	5.70354	1.26114e-08	2.7832e-08	1.85639e-05		0.101849	0.0155137	6.56507	5.89084e-11	1.69362e-10	8.67132e-08
Conventional	CCL17	1	Inflammation	0.0219878	0.0155404	1.41488	0.157184	0.191219	1		0.0640818	0.0192115	3.3356	0.000859173	0.00132847	1		0.0126677	0.0158902	0.797202	0.425383	0.471864	1		0.0296221	0.0155378	1.90646	0.056665	0.0757591	1
Conventional	CCL20	1	Inflammation	0.0902366	0.0167912	5.37403	8.15e-08	1.81e-07	0.000120019		0.119995	0.0207702	5.77727	8.18981e-09	1.80741e-08	1.20554e-05		0.107707	0.0171429	6.28291	3.69077e-10	8.86267e-10	5.43281e-07		0.107034	0.0167664	6.38385	1.93104e-10	5.333e-10	2.84249e-07
Conventional	CCL21	1	Inflammation	0.0667181	0.0171286	3.89512	9.98e-05	0.000176371	0.146917		0.119489	0.0211543	5.64846	1.73536e-08	3.74004e-08	2.55445e-05		0.0928539	0.0174818	5.31147	1.14863e-07	2.40169e-07	0.000169079		0.101714	0.0170849	5.95343	2.85919e-09	7.19441e-09	4.20873e-06
Conventional	CCL22	1	Inflammation	0.117667	0.0165688	7.1017	1.46e-12	4.3e-12	2.15e-09		0.211995	0.0203569	10.4139	4.57893e-25	2.6641e-24	6.74019e-22		0.125129	0.0169297	7.39108	1.77505e-13	5.16378e-13	2.61287e-10		0.129003	0.0165477	7.7958	8.16724e-15	3.11456e-14	1.20222e-11
Conventional	CCL23	1	Inflammation	0.0648999	0.01624	3.99631	6.55e-05	0.000117786	0.0964666		0.112526	0.0200599	5.60951	2.1709e-08	4.65148e-08	3.19557e-05		0.100263	0.0165585	6.05507	1.53722e-09	3.58037e-09	2.26279e-06		0.116027	0.0161669	7.17681	8.51235e-13	2.76604e-12	1.25302e-09
Conventional	CCL24	1	Inflammation	0.0553743	0.0166592	3.32396	0.000895752	0.00145055	1		0.101638	0.0205834	4.93783	8.23275e-07	1.61797e-06	0.00121186		0.0681613	0.0170202	4.00474	6.32508e-05	0.000110445	0.0931052		0.083221	0.0166299	5.0043	5.85585e-07	1.24925e-06	0.000861981
Conventional	CCL25	1	Inflammation	0.0225887	0.0155272	1.45478	0.14581	0.177978	1		0.0407081	0.0192118	2.11891	0.0341619	0.0449788	1		0.0445934	0.015862	2.81133	0.00495851	0.00727709	1		0.0561297	0.0155059	3.6199	0.000298484	0.000514483	0.439368
Conventional	CCL26	1	Inflammation	0.0615712	0.0167837	3.66852	0.000247238	0.000424165	0.363934		0.0999567	0.0207468	4.81794	1.50608e-06	2.89041e-06	0.00221695		0.0645575	0.0171568	3.76279	0.00017052	0.000285558	0.251005		0.0518921	0.0167928	3.09014	0.00201483	0.00317881	1
Conventional	CCL28	1	Inflammation	-0.100955	0.0159696	-6.32167	2.88e-10	7.38e-10	4.24e-07		-0.107574	0.0197917	-5.4353	5.80781e-08	1.21609e-07	8.5491e-05		-0.0944715	0.0163398	-5.78168	7.97974e-09	1.78243e-08	1.17462e-05		-0.0410051	0.016039	-2.55659	0.0106081	0.0155996	1
Conventional	CCL3	1	Inflammation	0.128032	0.0155518	8.23258	2.48e-16	9.21e-16	3.65e-13		0.188612	0.0191779	9.83486	1.46142e-22	7.34199e-22	2.1512e-19		0.142375	0.0158735	8.9693	4.5528e-19	1.92578e-18	6.70172e-16		0.138559	0.0155292	8.92253	6.89412e-19	3.56075e-18	1.01481e-15
Conventional	CCL4	1	Inflammation	0.119229	0.0169191	7.04699	2.15e-12	6.26e-12	3.17e-09		0.183458	0.020867	8.79178	2.17561e-18	8.44988e-18	3.2025e-15		0.121926	0.0172968	7.04907	2.12304e-12	5.7659e-12	3.12512e-09		0.114919	0.0169275	6.78892	1.30209e-11	3.93568e-11	1.91668e-08
Conventional	CCL7	1	Inflammation	0.108767	0.0154714	7.03022	2.43e-12	7.02e-12	3.57e-09		0.163915	0.0190896	8.58659	1.27908e-17	4.79085e-17	1.8828e-14		0.116743	0.0158065	7.38578	1.84623e-13	5.32872e-13	2.71765e-10		0.103341	0.0154817	6.67503	2.82324e-11	8.36178e-11	4.1558e-08
Conventional	CCN2	1	Inflammation	0.0536862	0.0157159	3.41604	0.000641936	0.00105834	0.944929		0.0812335	0.0194368	4.17936	2.98783e-05	5.26716e-05	0.0439808		0.049362	0.0160714	3.07141	0.0021453	0.00323885	1		0.0582301	0.0157124	3.706	0.000213505	0.000373698	0.31428
Conventional	CD160	1	Inflammation	0.0373249	0.0163433	2.28381	0.0224367	0.0311393	1		0.0319226	0.0202349	1.5776	0.114739	0.140809	1		0.0546052	0.0166964	3.27048	0.00108305	0.00167288	1		0.0382113	0.0163434	2.33802	0.0194368	0.0276702	1
Conventional	CD200	1	Inflammation	-0.164439	0.016296	-10.0907	1.19e-23	6.5e-23	1.75e-20		-0.182039	0.0202223	-9.00191	3.40517e-19	1.41593e-18	5.01241e-16		-0.152371	0.0166989	-9.12459	1.13151e-19	4.92775e-19	1.66558e-16		-0.111866	0.0164115	-6.81632	1.07895e-11	3.27467e-11	1.58822e-08
Conventional	CD200R1	1	Inflammation	0.030213	0.0171069	1.76613	0.0774523	0.0999209	1		0.0109159	0.0211806	0.51537	0.606324	0.649097	1		0.0330443	0.0174878	1.88956	0.058891	0.0759085	1		0.0383814	0.0171033	2.24409	0.0248831	0.0350507	1
Conventional	CD22	1	Inflammation	0.202009	0.0156431	12.9136	2.21e-37	2.48e-36	3.25e-34		0.261987	0.0193203	13.5602	5.86014e-41	7.24884e-40	8.62612e-38		0.231557	0.0159035	14.5601	8.51281e-47	1.22852e-45	1.25309e-43		0.204816	0.0156344	13.1004	2.1242e-38	3.22353e-37	3.12682e-35
Conventional	CD244	1	Inflammation	0.0498148	0.016037	3.10623	0.00190858	0.00298241	1		0.0607845	0.0198494	3.06228	0.0022117	0.00328851	1		0.0733836	0.0163731	4.48196	7.60994e-06	1.42517e-05	0.0112018		0.0726619	0.0160152	4.53707	5.87706e-06	1.15966e-05	0.00865103
Conventional	CD276	1	Inflammation	-0.046068	0.0160396	-2.87214	0.00409919	0.00618239	1		-0.143635	0.0197385	-7.27688	4.11559e-13	1.16727e-12	6.05815e-10		-0.0569892	0.0163896	-3.47715	0.000512349	0.000820651	0.754178		-0.0750511	0.016012	-4.68718	2.86531e-06	5.81757e-06	0.00421774
Conventional	CD4	1	Inflammation	0.178227	0.0162015	11.0007	9.73e-28	6.75e-27	1.43e-24		0.242498	0.0199868	12.1329	2.82052e-33	2.23215e-32	4.15181e-30		0.204687	0.0164952	12.4089	1.06039e-34	8.76904e-34	1.56089e-31		0.182194	0.0161907	11.253	6.26947e-29	5.73209e-28	9.22866e-26
Conventional	CD40	1	Inflammation	0.0453998	0.0157875	2.87569	0.00405348	0.00611972	1		0.0967115	0.0194989	4.95985	7.35746e-07	1.44789e-06	0.00108302		0.0719795	0.0161157	4.46642	8.18089e-06	1.52821e-05	0.0120423		0.075516	0.0157583	4.79214	1.71204e-06	3.5353e-06	0.00252013
Conventional	CD40LG	1	Inflammation	-0.0186797	0.015875	-1.17668	0.239396	0.281687	1		-0.00487742	0.0196515	-0.248196	0.803996	0.834614	1		-0.0214452	0.0162286	-1.32144	0.186432	0.222569	1		0.000573663	0.0158785	0.0361284	0.971182	0.973828	1
Conventional	CD48	1	Inflammation	0.0075211	0.0159243	0.472303	0.636737	0.682152	1		-0.00934	0.0197092	-0.47389	0.635605	0.676019	1		0.0250121	0.0162754	1.53681	0.124421	0.153648	1		0.0309453	0.0159177	1.94408	0.0519579	0.0699104	1
Conventional	CD58	1	Inflammation	-0.0680162	0.0162513	-4.18528	2.91e-05	5.38e-05	0.0428565		-0.104493	0.0200893	-5.20143	2.07999e-07	4.21729e-07	0.000306175		-0.0730404	0.0166102	-4.39731	1.12546e-05	2.07863e-05	0.0165667		-0.0681081	0.0162519	-4.19078	2.84198e-05	5.37021e-05	0.041834
Conventional	CD6	1	Inflammation	0.11729	0.0159031	7.37534	1.99e-13	6.26e-13	2.94e-10		0.153416	0.0196667	7.80079	7.85573e-15	2.47086e-14	1.15636e-11		0.136817	0.0162236	8.43324	4.68516e-17	1.71556e-16	6.89655e-14		0.134514	0.0158685	8.47682	3.24684e-17	1.49823e-16	4.77934e-14
Conventional	CD70	1	Inflammation	0.0493659	0.0154296	3.19943	0.00138812	0.00220185	1		0.0266999	0.0191173	1.39663	0.162605	0.194597	1		0.0436481	0.0157793	2.76615	0.00569911	0.00832251	1		0.0268076	0.0154446	1.73572	0.0826924	0.10772	1
Conventional	CD79B	1	Inflammation	0.0259109	0.0159033	1.62928	0.103335	0.130119	1		-0.00568683	0.0196898	-0.288822	0.772733	0.804999	1		0.0283924	0.0162576	1.74641	0.080819	0.102204	1		0.0309809	0.0159016	1.94828	0.0514532	0.0694855	1
Conventional	CD83	1	Inflammation	0.0234899	0.016256	1.445	0.148538	0.18115	1		0.0666511	0.0200966	3.31653	0.000919824	0.0014163	1		0.054292	0.0166005	3.27051	0.00108296	0.00167288	1		0.0570562	0.0162352	3.51436	0.000445866	0.000758745	0.656314
Conventional	CD84	1	Inflammation	-0.0152975	0.0168486	-0.907937	0.363968	0.412124	1		-0.00315584	0.0208554	-0.15132	0.879731	0.897893	1		-0.00239689	0.0172266	-0.139139	0.889348	0.902841	1		0.000741295	0.0168511	0.0439908	0.964914	0.969525	1
Conventional	CDON	1	Inflammation	0.219017	0.0163454	13.3993	4.7e-40	5.82e-39	6.92e-37		0.252098	0.0202937	12.4225	9.00483e-35	7.98501e-34	1.32551e-31		0.225054	0.0167064	13.4711	1.86137e-40	1.99995e-39	2.73993e-37		0.198531	0.0164136	12.0956	4.37332e-33	5.10914e-32	6.43752e-30
Conventional	CDSN	1	Inflammation	0.00352249	0.0159931	0.220251	0.825687	0.849938	1		-0.0225529	0.0197911	-1.13955	0.254546	0.295965	1		-0.00741334	0.0163498	-0.45342	0.650272	0.688633	1		-0.0142905	0.0159922	-0.893591	0.371597	0.424352	1
Conventional	CEACAM21	1	Inflammation	0.0280767	0.0167556	1.67566	0.0938859	0.119344	1		0.014624	0.0207443	0.704966	0.480874	0.527849	1		0.0381504	0.0171249	2.22777	0.0259534	0.0352755	1		0.0554122	0.0167387	3.31042	0.00094008	0.00153755	1
Conventional	CEP164	1	Inflammation	0.015434	0.0172811	0.893115	0.371851	0.420403	1		0.0273934	0.0213862	1.28089	0.200307	0.23702	1		0.0239497	0.0176646	1.35581	0.17524	0.210231	1		0.0227629	0.0172797	1.31732	0.18781	0.228855	1
Conventional	CHRDL1	1	Inflammation	-0.0209012	0.0139631	-1.49688	0.134505	0.165683	1		-0.00505433	0.0172867	-0.292383	0.77001	0.802729	1		-0.0234511	0.014274	-1.64292	0.10048	0.125557	1		-0.036554	0.0139554	-2.61935	0.00884405	0.0131234	1
Conventional	CKAP4	1	Inflammation	0.0379733	0.0153136	2.47971	0.0131911	0.0187426	1		0.00600606	0.0189682	0.316639	0.751535	0.785696	1		0.0417011	0.0156536	2.66399	0.00775394	0.0111463	1		0.0291168	0.0153193	1.90066	0.0574203	0.0766298	1
Conventional	CKMT1ACKMT1B	1	Inflammation	-0.0942845	0.016862	-5.59152	2.41e-08	5.44e-08	3.54e-05		-0.109304	0.0208802	-5.2348	1.73938e-07	3.54621e-07	0.000256036		-0.0748328	0.0172662	-4.33407	1.50093e-05	2.7514e-05	0.0220937		-0.0150103	0.016929	-0.886663	0.375315	0.427273	1
Conventional	CLEC4A	1	Inflammation	-0.0046158	0.0166618	-0.277029	0.781773	0.81384	1		0.0253256	0.0206182	1.22831	0.219404	0.257958	1		-0.031834	0.0170263	-1.8697	0.0616011	0.0793323	1		-0.0202298	0.0166595	-1.21431	0.224703	0.270231	1
Conventional	CLEC4C	1	Inflammation	0.0134134	0.0169038	0.79351	0.427529	0.47676	1		0.0412491	0.0209128	1.97244	0.0486308	0.0628486	1		0.0200243	0.0172797	1.15884	0.246594	0.289925	1		0.0197451	0.0169029	1.16815	0.24282	0.28895	1
Conventional	CLEC4D	1	Inflammation	0.0823785	0.0167747	4.91088	9.44e-07	1.91e-06	0.00138974		0.124198	0.0207304	5.99111	2.27418e-09	5.17667e-09	3.34759e-06		0.0934632	0.0171368	5.45394	5.23458e-08	1.11348e-07	7.7053e-05		0.0926647	0.0167615	5.52842	3.44452e-08	8.11253e-08	5.07033e-05
Conventional	CLEC4G	1	Inflammation	0.0799296	0.0169584	4.71328	2.52e-06	4.99e-06	0.00371428		0.119191	0.0209618	5.68607	1.39592e-08	3.03066e-08	2.05479e-05		0.0896061	0.0173269	5.1715	2.43979e-07	5.00192e-07	0.000359138		0.101735	0.0169289	6.00953	2.03235e-09	5.19377e-09	2.99161e-06
Conventional	CLEC7A	1	Inflammation	0.0214865	0.0156967	1.36886	0.171124	0.20664	1		0.0426672	0.0194201	2.19707	0.0280748	0.0372307	1		0.0307751	0.0160434	1.91824	0.0551542	0.0717199	1		0.0166674	0.0156989	1.0617	0.28844	0.337776	1
Conventional	CLIP2	1	Inflammation	0.0504951	0.016554	3.05033	0.00230138	0.00356969	1		0.0749662	0.0204778	3.66086	0.000254727	0.000415696	0.374958		0.0633839	0.0169133	3.74759	0.000181148	0.000302668	0.26665		0.0621457	0.0165444	3.75629	0.000174989	0.000309969	0.257584
Conventional	CLSTN2	1	Inflammation	-0.0512766	0.0165699	-3.09456	0.00198512	0.00309872	1		-0.129475	0.0204279	-6.33816	2.5921e-10	6.22443e-10	3.81558e-07		-0.0496935	0.016942	-2.93316	0.00337502	0.00504046	1		-0.0375612	0.0165801	-2.26544	0.0235408	0.0332234	1
Conventional	CNTNAP2	1	Inflammation	-0.0820711	0.0160626	-5.10946	3.39e-07	7.11e-07	0.000498531		-0.0952713	0.0198884	-4.79029	1.7278e-06	3.28594e-06	0.00254332		-0.079682	0.0164266	-4.85078	1.27815e-06	2.4821e-06	0.00188143		-0.0542554	0.0160937	-3.37122	0.000755709	0.00124989	1
Conventional	COL9A1	1	Inflammation	0.00471352	0.0162068	0.290836	0.771192	0.806819	1		0.0219977	0.0200559	1.09682	0.272789	0.314691	1		0.0072352	0.0165684	0.436687	0.662363	0.698923	1		0.00118119	0.0162076	0.0728786	0.941907	0.95488	1
Conventional	COLEC12	1	Inflammation	0.15063	0.0140125	10.7497	1.41e-26	9.16e-26	2.07e-23		0.177931	0.0173661	10.2459	2.51686e-24	1.3824e-23	3.70482e-21		0.155396	0.0143214	10.8506	4.83799e-27	2.86005e-26	7.12151e-24		0.101792	0.0141263	7.2059	6.89799e-13	2.27155e-12	1.01538e-09
Conventional	CRELD2	1	Inflammation	0.103949	0.0157139	6.61514	4.22e-11	1.13e-10	6.21e-08		0.127228	0.0194512	6.54087	6.91525e-11	1.71657e-10	1.01792e-07		0.126539	0.0160267	7.89552	3.73541e-15	1.21918e-14	5.49852e-12		0.138003	0.0156467	8.81996	1.70062e-18	8.573e-18	2.50332e-15
Conventional	CRHBP	1	Inflammation	0.202728	0.0161296	12.5687	1.54e-35	1.59e-34	2.26e-32		0.284439	0.0198468	14.3317	1.9777e-45	2.97059e-44	2.91118e-42		0.230035	0.0164115	14.0168	1.40736e-43	1.72636e-42	2.07163e-40		0.207401	0.0161149	12.8701	3.79242e-37	5.36774e-36	5.58245e-34
Conventional	CRIM1	1	Inflammation	-0.0566727	0.01434	-3.95207	7.89e-05	0.000140878	0.116084		-0.105974	0.0177024	-5.98641	2.34016e-09	5.31593e-09	3.44472e-06		-0.0811546	0.0146317	-5.54649	3.1095e-08	6.69179e-08	4.57718e-05		-0.0906294	0.0142955	-6.33972	2.56623e-10	7.03444e-10	3.77749e-07
Conventional	CRKL	1	Inflammation	0.127506	0.0165699	7.69505	1.78e-14	5.93e-14	2.62e-11		0.177933	0.0204657	8.69423	5.07521e-18	1.9455e-17	7.47071e-15		0.139328	0.0169214	8.23383	2.45254e-16	8.57517e-16	3.61015e-13		0.124003	0.0165775	7.4802	9.13123e-14	3.1552e-13	1.34412e-10
Conventional	CRLF1	1	Inflammation	0.228381	0.015638	14.6042	4.61e-47	7.55e-46	6.79e-44		0.239263	0.0195055	12.2664	5.81519e-34	4.83613e-33	8.55995e-31		0.227481	0.0160095	14.2091	1.05065e-44	1.32184e-43	1.54656e-41		0.179384	0.0158029	11.3514	2.11901e-29	1.99947e-28	3.11918e-26
Conventional	CSF1	1	Inflammation	0.114559	0.0158488	7.22828	5.86e-13	1.78e-12	8.63e-10		0.0847429	0.0197006	4.30153	1.73808e-05	3.09366e-05	0.0255846		0.12029	0.0161966	7.42689	1.36019e-13	3.98844e-13	2.0022e-10		0.0943351	0.0158838	5.93906	3.11883e-09	7.83434e-09	4.59092e-06
Conventional	CSF3	1	Inflammation	0.011588	0.0166106	0.69763	0.485451	0.536072	1		0.0391999	0.0205502	1.90752	0.0565275	0.0722924	1		0.0135134	0.0169811	0.795794	0.426201	0.472415	1		0.0174861	0.0166099	1.05275	0.292521	0.34201	1
Conventional	CST7	1	Inflammation	0.061796	0.0169386	3.64824	0.000267525	0.000457371	0.393796		0.10175	0.0209368	4.85986	1.22124e-06	2.37159e-06	0.00179766		0.0781227	0.017301	4.5155	6.50471e-06	1.22285e-05	0.00957493		0.0930846	0.0169023	5.50722	3.88236e-08	9.11457e-08	5.71483e-05
Conventional	CTRC	1	Inflammation	-0.0203195	0.0167487	-1.2132	0.225128	0.266175	1		0.00391308	0.0207335	0.188732	0.850312	0.872237	1		-0.017931	0.0171235	-1.04716	0.295093	0.340956	1		-0.00315669	0.0167525	-0.18843	0.850549	0.876756	1
Conventional	CTSC	1	Inflammation	0.0394476	0.016413	2.40344	0.0162886	0.0229883	1		0.0404345	0.0203189	1.99	0.0466611	0.0605156	1		0.0546412	0.016769	3.25846	0.00112985	0.00174151	1		0.0460462	0.0164093	2.80611	0.00503939	0.0076474	1
Conventional	CTSO	1	Inflammation	0.12113	0.0169594	7.14231	1.09e-12	3.25e-12	1.61e-09		0.177274	0.0209352	8.46771	3.50593e-17	1.27291e-16	5.16074e-14		0.154488	0.0172744	8.94316	5.74253e-19	2.40826e-18	8.453e-16		0.147025	0.0169072	8.69601	4.9978e-18	2.46871e-17	7.35676e-15
Conventional	CXADR	1	Inflammation	0.0534649	0.0165785	3.22496	0.00127039	0.00203484	1		0.101677	0.0204813	4.96438	7.18904e-07	1.41664e-06	0.00105823		0.0812714	0.016921	4.80298	1.62243e-06	3.13826e-06	0.00238821		0.101689	0.0165208	6.15521	8.26069e-10	2.187e-09	1.21597e-06
Conventional	CXCL1	1	Inflammation	0.0208344	0.0165813	1.2565	0.209012	0.248719	1		0.0326859	0.0205198	1.59289	0.111266	0.136943	1		0.0324347	0.0169469	1.91389	0.0557073	0.0722477	1		0.0484957	0.016567	2.92724	0.00343979	0.00530195	1
Conventional	CXCL10	1	Inflammation	0.175078	0.0159933	10.947	1.73e-27	1.19e-26	2.55e-24		0.229039	0.0197587	11.5918	1.44196e-30	1.0456e-29	2.12256e-27		0.178461	0.0163519	10.9137	2.469e-27	1.47739e-26	3.63437e-24		0.134223	0.0160958	8.339	1.02916e-16	4.57682e-16	1.51493e-13
Conventional	CXCL12	1	Inflammation	-0.107145	0.0169459	-6.32275	2.86e-10	7.34e-10	4.21e-07		-0.0925117	0.0210292	-4.3992	1.11573e-05	2.00778e-05	0.0164236		-0.101389	0.0173371	-5.84811	5.38298e-09	1.21344e-08	7.92375e-06		-0.0618516	0.0170049	-3.63728	0.000279117	0.000483365	0.41086
Conventional	CXCL14	1	Inflammation	0.00309275	0.0158219	0.195472	0.845034	0.866822	1		0.0147494	0.0195812	0.753244	0.451349	0.499914	1		-0.00421653	0.0161751	-0.26068	0.794353	0.817112	1		0.0159704	0.0158206	1.00947	0.312812	0.363388	1
Conventional	CXCL17	1	Inflammation	-0.116017	0.0134457	-8.6286	8.93e-18	3.69e-17	1.31e-14		-0.0722097	0.0167606	-4.3083	1.68597e-05	3.00453e-05	0.0248174		-0.0699321	0.0138318	-5.05589	4.48231e-07	9.00132e-07	0.000659797		-0.0184587	0.0135717	-1.36009	0.173881	0.212939	1
Conventional	CXCL3	1	Inflammation	0.0134354	0.0156676	0.857527	0.391207	0.440594	1		0.0268778	0.0193885	1.38628	0.165743	0.19803	1		0.00876293	0.0160183	0.547058	0.584371	0.627877	1		0.0224815	0.0156656	1.43509	0.151343	0.187681	1
Conventional	CXCL6	1	Inflammation	0.101487	0.0160386	6.32768	2.77e-10	7.13e-10	4.08e-07		0.157837	0.0197911	7.97515	1.98686e-15	6.34416e-15	2.92466e-12		0.11318	0.0163805	6.90941	5.66614e-12	1.49741e-11	8.34055e-09		0.130943	0.015984	8.19211	3.45151e-16	1.47264e-15	5.08062e-13
Conventional	CXCL8	1	Inflammation	-0.0267984	0.0162337	-1.65079	0.0988621	0.1247	1		-0.0155228	0.0200976	-0.772371	0.439942	0.488751	1		-0.0149596	0.0166002	-0.901169	0.367555	0.41459	1		0.0226438	0.016236	1.39467	0.163196	0.201025	1
Conventional	CXCL9	1	Inflammation	-0.0258383	0.015777	-1.63772	0.101562	0.127996	1		-0.029321	0.019528	-1.50148	0.133312	0.16191	1		-0.0121448	0.0161337	-0.75276	0.45164	0.497988	1		0.00186367	0.0157831	0.11808	0.90601	0.923651	1
Conventional	DAG1	1	Inflammation	0.159726	0.0159905	9.98885	3.25e-23	1.74e-22	4.78e-20		0.213554	0.0197485	10.8137	7.15008e-27	4.57605e-26	1.05249e-23		0.198185	0.0162475	12.1979	1.31055e-33	1.01002e-32	1.92913e-30		0.20865	0.0158449	13.1683	9.00012e-39	1.40938e-37	1.32482e-35
Conventional	DAPP1	1	Inflammation	0.0394996	0.0166139	2.3775	0.0174785	0.0246204	1		0.0707665	0.0205463	3.44425	0.000578724	0.000912079	0.851882		0.0584862	0.0169712	3.4462	0.000574582	0.000917336	0.845784		0.0597852	0.0165989	3.60175	0.000320047	0.000549719	0.471109
Conventional	DBNL	1	Inflammation	0.118075	0.0164652	7.17114	8.87e-13	2.66e-12	1.31e-09		0.168571	0.0203339	8.29015	1.54252e-16	5.33002e-16	2.27059e-13		0.12639	0.0168221	7.51335	7.11738e-14	2.10801e-13	1.04768e-10		0.109615	0.016481	6.65097	3.31928e-11	9.75246e-11	4.88598e-08
Conventional	DECR1	1	Inflammation	0.135833	0.0166697	8.14851	4.92e-16	1.79e-15	7.25e-13		0.185971	0.0205922	9.03116	2.62172e-19	1.09948e-18	3.85918e-16		0.146506	0.0170254	8.60514	1.09158e-17	4.16269e-17	1.6068e-14		0.146719	0.0166466	8.81378	1.79503e-18	9.01803e-18	2.64228e-15
Conventional	DFFA	1	Inflammation	0.144818	0.0167914	8.62451	9.25e-18	3.79e-17	1.36e-14		0.185276	0.0207688	8.92087	6.99644e-19	2.82158e-18	1.02988e-15		0.160271	0.017138	9.35179	1.41764e-20	6.56216e-20	2.08677e-17		0.153081	0.0167732	9.12651	1.11202e-19	6.13067e-19	1.63689e-16
Conventional	DGKZ	1	Inflammation	0.0150818	0.0173286	0.870339	0.384169	0.433664	1		0.0137863	0.0214482	0.642769	0.520412	0.567442	1		0.0153089	0.0177155	0.864154	0.387557	0.43482	1		0.023148	0.017327	1.33595	0.181645	0.221893	1
Conventional	DNAJA2	1	Inflammation	0.193281	0.0164756	11.7313	2.96e-31	2.49e-30	4.36e-28		0.254796	0.0203428	12.5251	2.60899e-35	2.41536e-34	3.84043e-32		0.213067	0.0167947	12.6866	3.64886e-36	3.15948e-35	5.37112e-33		0.192158	0.0164797	11.6603	6.645e-31	6.98674e-30	9.78144e-28
Conventional	DNER	1	Inflammation	-0.0241113	0.0159133	-1.51516	0.129813	0.160306	1		-0.0220808	0.0196983	-1.12095	0.262378	0.303872	1		-0.0237438	0.016269	-1.45946	0.144521	0.175959	1		0.0448311	0.0159024	2.81914	0.00483973	0.00737482	1
Conventional	DNPH1	1	Inflammation	0.142057	0.0162623	8.73537	3.55e-18	1.5e-17	5.23e-15		0.220527	0.0200135	11.0189	7.9979e-28	5.27933e-27	1.17729e-24		0.162389	0.0165843	9.79172	2.21822e-22	1.11062e-21	3.26522e-19		0.148464	0.0162482	9.13722	1.00939e-19	5.60686e-19	1.48582e-16
Conventional	DPP10	1	Inflammation	-0.141549	0.0165121	-8.57246	1.44e-17	5.87e-17	2.12e-14		-0.139867	0.0205069	-6.82046	1.04863e-11	2.75148e-11	1.54358e-08		-0.138285	0.0168947	-8.18515	3.65313e-16	1.25935e-15	5.37741e-13		-0.0678142	0.0166331	-4.07706	4.65252e-05	8.62533e-05	0.0684851
Conventional	EDAR	1	Inflammation	0.0964121	0.0161127	5.98362	2.38e-09	5.74e-09	3.5e-06		0.146721	0.0198951	7.37473	2.00368e-13	5.76059e-13	2.94942e-10		0.12468	0.0164266	7.59009	3.98179e-14	1.20353e-13	5.86119e-11		0.122379	0.0160677	7.61641	3.25838e-14	1.16416e-13	4.79634e-11
Conventional	EGF	1	Inflammation	0.0392192	0.0157186	2.49508	0.0126344	0.0179689	1		0.0805306	0.0194272	4.14525	3.46718e-05	6.06859e-05	0.0510368		0.0446329	0.0160665	2.77801	0.0054956	0.00804928	1		0.0530765	0.0157088	3.37878	0.000735279	0.00122022	1
Conventional	EGLN1	1	Inflammation	0.228974	0.0163753	13.9829	2.22e-43	3.11e-42	3.26e-40		0.28811	0.0202502	14.2275	8.18867e-45	1.17026e-43	1.20537e-41		0.238523	0.0167247	14.2617	5.14349e-45	6.64142e-44	7.57121e-42		0.212297	0.016434	12.9182	2.08512e-37	3.00911e-36	3.06929e-34
Conventional	EIF4G1	1	Inflammation	0.176703	0.0166293	10.626	5.13e-26	3.2e-25	7.55e-23		0.222371	0.0205717	10.8096	7.46871e-27	4.75928e-26	1.09939e-23		0.188081	0.0169798	11.0768	4.28026e-28	2.62523e-27	6.30055e-25		0.161298	0.0166704	9.67571	6.75546e-22	4.3235e-21	9.94404e-19
Conventional	EIF5A	1	Inflammation	-0.0173019	0.0173293	-0.99842	0.318138	0.365242	1		-0.0118267	0.0214501	-0.551361	0.581418	0.627915	1		-0.0199123	0.0177156	-1.124	0.261084	0.304529	1		-0.00668901	0.0173319	-0.385936	0.699566	0.743344	1
Conventional	ENAH	1	Inflammation	0.0838695	0.016996	4.93466	8.37e-07	1.69e-06	0.0012316		0.0538734	0.0210839	2.55519	0.0106509	0.0148467	1		0.0804411	0.017382	4.62784	3.81604e-06	7.22936e-06	0.00561721		0.0666098	0.0170164	3.91444	9.21726e-05	0.000166476	0.135678
Conventional	ENPP5	1	Inflammation	-0.0773255	0.0161255	-4.79522	1.69e-06	3.36e-06	0.00248191		-0.102096	0.0199501	-5.11758	3.24516e-07	6.49031e-07	0.000477687		-0.0853707	0.0164774	-5.18107	2.31865e-07	4.76683e-07	0.000341305		-0.0460475	0.0161571	-2.84999	0.00439518	0.00672526	1
Conventional	ENPP7	1	Inflammation	0.198713	0.0166637	11.9249	3.2e-32	2.8e-31	4.71e-29		0.271343	0.0205419	13.2092	5.35308e-39	6.15604e-38	7.87973e-36		0.228545	0.0169524	13.4815	1.62672e-40	1.77372e-39	2.39453e-37		0.215286	0.0166112	12.9603	1.23284e-37	1.79677e-36	1.81473e-34
Conventional	EPCAM	1	Inflammation	-0.0948388	0.0169514	-5.59473	2.36e-08	5.36e-08	3.48e-05		-0.0883828	0.0210172	-4.20526	2.66677e-05	4.71814e-05	0.0392549		-0.0941871	0.0173339	-5.43371	5.85935e-08	1.241e-07	8.62496e-05		-0.0519661	0.017	-3.05682	0.00225225	0.00352693	1
Conventional	EPHA1	1	Inflammation	0.236953	0.0156045	15.1849	1.25e-50	2.35e-49	1.83e-47		0.317502	0.0192142	16.5244	2.52128e-59	5.79893e-58	3.71132e-56		0.251762	0.0159148	15.8194	1.14067e-54	2.18061e-53	1.67907e-51		0.200243	0.0157375	12.7239	2.30666e-36	3.17328e-35	3.39541e-33
Conventional	EPO	1	Inflammation	0.0180818	0.0164968	1.09608	0.273112	0.318306	1		-0.105691	0.0203502	-5.19361	2.16871e-07	4.37908e-07	0.000319235		0.00438353	0.0168676	0.259878	0.794972	0.817177	1		-0.0111672	0.0164991	-0.676836	0.498551	0.548891	1
Conventional	ERBB3	1	Inflammation	0.169852	0.0159766	10.6313	4.86e-26	3.04e-25	7.15e-23		0.318911	0.0193947	16.4432	8.84452e-59	1.94315e-57	1.30191e-55		0.235964	0.0161302	14.6287	3.28296e-47	4.88134e-46	4.83252e-44		0.267937	0.0156263	17.1465	1.40729e-63	5.3116e-62	2.07152e-60
Conventional	ESM1	1	Inflammation	-0.192235	0.0157528	-12.2032	1.23e-33	1.14e-32	1.81e-30		-0.277633	0.0193609	-14.3398	1.76955e-45	2.68534e-44	2.60478e-42		-0.219727	0.0160269	-13.7099	8.27158e-42	9.22406e-41	1.21758e-38		-0.205935	0.0157087	-13.1096	1.89198e-38	2.90103e-37	2.78499e-35
Conventional	F2R	1	Inflammation	0.0521635	0.0157574	3.31042	0.000940101	0.00151902	1		0.0734281	0.0194945	3.7666	0.000167945	0.000279024	0.247215		0.0646568	0.0160985	4.01633	6.02326e-05	0.000105425	0.0886624		0.0652796	0.0157454	4.14594	3.45671e-05	6.47364e-05	0.0508828
Conventional	FABP1	1	Inflammation	0.10281	0.0156712	6.56044	6.07e-11	1.62e-10	8.94e-08		0.130798	0.0193898	6.74568	1.74931e-11	4.50171e-11	2.57498e-08		0.111185	0.0160105	6.94453	4.43439e-12	1.1825e-11	6.52742e-09		0.0991528	0.0156779	6.32435	2.8321e-10	7.7488e-10	4.16885e-07
Conventional	FABP9	1	Inflammation	-0.0830877	0.0170085	-4.88507	1.08e-06	2.17e-06	0.00158352		-0.0768428	0.0210798	-3.64534	0.000270551	0.000440543	0.398251		-0.0678023	0.0174077	-3.89496	9.9872e-05	0.00017058	0.147012		-0.0401047	0.0170494	-2.35226	0.0187094	0.0266604	1
Conventional	FASLG	1	Inflammation	-0.0519213	0.0153158	-3.39004	0.000705819	0.00115441	1		-0.0801283	0.0189405	-4.23053	2.3854e-05	4.2305e-05	0.0351131		-0.0460502	0.0156635	-2.93996	0.00330192	0.00494449	1		-0.024257	0.0153342	-1.58189	0.113757	0.144728	1
Conventional	FCAR	1	Inflammation	0.0758305	0.0168735	4.49406	7.19e-06	1.37e-05	0.0105867		0.109501	0.0208643	5.24823	1.61807e-07	3.31266e-07	0.00023818		0.0828097	0.0172439	4.80227	1.62816e-06	3.14521e-06	0.00239665		0.0896312	0.0168567	5.31724	1.11306e-07	2.56405e-07	0.000163843
Conventional	FCRL2	1	Inflammation	0.0622762	0.0169215	3.68029	0.000236138	0.000405596	0.347596		0.0758885	0.0209446	3.62329	0.000294609	0.000477604	0.433665		0.0867521	0.0172734	5.02229	5.33607e-07	1.06867e-06	0.000785469		0.0703371	0.0169141	4.15849	3.27298e-05	6.13735e-05	0.0481782
Conventional	FCRL3	1	Inflammation	0.0520673	0.0171749	3.03159	0.00244883	0.00379041	1		0.0583424	0.0212617	2.74402	0.00609716	0.00867151	1		0.0508928	0.0175602	2.89819	0.00377426	0.00558925	1		0.0344194	0.0171871	2.00263	0.0452871	0.0617247	1
Conventional	FCRL6	1	Inflammation	0.000744792	0.0162301	0.0458896	0.963401	0.966684	1		-0.0122437	0.0200867	-0.609543	0.5422	0.587284	1		0.00710588	0.0165921	0.42827	0.668479	0.703863	1		0.0108395	0.0162298	0.667873	0.504255	0.554756	1
Conventional	FGF19	1	Inflammation	-0.0610377	0.0165692	-3.68381	0.000232917	0.000400999	0.342854		-0.042365	0.020532	-2.06337	0.0391444	0.0513095	1		-0.0480196	0.0169512	-2.83281	0.00463793	0.00682021	1		-0.0233754	0.0165946	-1.40861	0.159031	0.196552	1
Conventional	FGF2	1	Inflammation	-0.00414542	0.0170487	-0.243152	0.8079	0.836307	1		0.00845101	0.0211005	0.400512	0.688802	0.727343	1		0.00826671	0.0174289	0.47431	0.635306	0.674726	1		0.0151527	0.0170478	0.888837	0.374146	0.426758	1
Conventional	FGF5	1	Inflammation	-0.163074	0.0140983	-11.567	1.91e-30	1.51e-29	2.81e-27		-0.159452	0.0175621	-9.07929	1.70229e-19	7.17986e-19	2.50577e-16		-0.158486	0.014437	-10.9778	1.24373e-27	7.56517e-27	1.83077e-24		-0.0805318	0.0142819	-5.63873	1.83543e-08	4.40744e-08	2.70176e-05
Conventional	FIS1	1	Inflammation	0.0620906	0.016605	3.73927	0.000187223	0.000324992	0.275593		0.14548	0.0204556	7.11199	1.35608e-12	3.73113e-12	1.99616e-09		0.0917935	0.0169422	5.41802	6.39299e-08	1.35014e-07	9.41048e-05		0.101349	0.0165557	6.12167	1.01818e-09	2.67637e-09	1.49877e-06
Conventional	FKBP1B	1	Inflammation	0.00143936	0.0170938	0.0842037	0.932899	0.94315	1		0.017361	0.0211548	0.820663	0.411889	0.460714	1		0.0146499	0.0174739	0.838387	0.401865	0.448659	1		0.0203114	0.0170914	1.1884	0.23475	0.280937	1
Conventional	FLT3LG	1	Inflammation	0.0218469	0.0162048	1.34817	0.177683	0.213336	1		-0.0178899	0.0200591	-0.891862	0.372522	0.420839	1		0.0189836	0.0165677	1.14582	0.251941	0.295484	1		0.00497859	0.0162091	0.307147	0.758748	0.793236	1
Conventional	FOXO1	1	Inflammation	0.0880383	0.0167532	5.255	1.56e-07	3.36e-07	0.000229643		0.124093	0.0207132	5.99102	2.27534e-09	5.17667e-09	3.3493e-06		0.0975211	0.0171167	5.69744	1.30673e-08	2.8752e-08	1.92351e-05		0.0958188	0.0167429	5.72295	1.12626e-08	2.73123e-08	1.65786e-05
Conventional	FST	1	Inflammation	0.00663779	0.0162426	0.408666	0.682807	0.72413	1		0.0701805	0.0200719	3.49645	0.000476783	0.000756277	0.701825		0.0253503	0.0166006	1.52707	0.126825	0.156092	1		0.0486434	0.0162248	2.99809	0.00273401	0.0042542	1
Conventional	FSTL3	1	Inflammation	0.167435	0.0146891	11.3986	1.26e-29	9.57e-29	1.85e-26		0.16799	0.0182847	9.18743	6.40051e-20	2.77922e-19	9.42154e-17		0.159091	0.0150513	10.5699	9.19387e-26	5.16541e-25	1.35334e-22		0.114236	0.0148209	7.70776	1.6168e-14	6.00991e-14	2.37993e-11
Conventional	FXYD5	1	Inflammation	0.0342325	0.0172619	1.98313	0.0474233	0.0627198	1		0.0581976	0.0213551	2.72524	0.00645443	0.00917077	1		0.0359229	0.0176468	2.03567	0.0418519	0.055501	1		0.0346755	0.0172623	2.00873	0.0446347	0.0609482	1
Conventional	GAL	1	Inflammation	-0.0682929	0.0157211	-4.34402	1.43e-05	2.7e-05	0.021121		-0.0455062	0.0194914	-2.33468	0.0196109	0.026508	1		-0.0881062	0.0160489	-5.48986	4.28057e-08	9.15842e-08	6.301e-05		-0.0840015	0.0157021	-5.34969	9.32038e-08	2.15717e-07	0.000137196
Conventional	GALNT3	1	Inflammation	0.0229127	0.0168769	1.35763	0.174659	0.210392	1		0.0245137	0.0208895	1.1735	0.240669	0.28094	1		0.0376698	0.0172472	2.18411	0.029014	0.0390032	1		0.0489689	0.0168633	2.90388	0.00370658	0.0057072	1
Conventional	GBP2	1	Inflammation	-0.00496785	0.0172696	-0.287665	0.773619	0.808783	1		-0.000313019	0.0213745	-0.0146445	0.988317	0.991009	1		-0.00191242	0.0176553	-0.10832	0.913748	0.925375	1		0.00657035	0.0172702	0.380445	0.703636	0.745682	1
Conventional	GLOD4	1	Inflammation	0.133193	0.0162014	8.22108	2.72e-16	1e-15	4.01e-13		0.190782	0.0199926	9.54263	2.38688e-21	1.09796e-20	3.51349e-18		0.147175	0.0165387	8.89878	8.50445e-19	3.48706e-18	1.25185e-15		0.125337	0.0162182	7.72817	1.38089e-14	5.146e-14	2.03267e-11
Conventional	GMPR	1	Inflammation	0.12943	0.0165159	7.83665	5.93e-15	2.04e-14	8.74e-12		0.188645	0.0203786	9.25699	3.39215e-20	1.48608e-19	4.99324e-17		0.15078	0.0168446	8.95124	5.34526e-19	2.25451e-18	7.86823e-16		0.142672	0.0164884	8.65288	7.2481e-18	3.52119e-17	1.06692e-14
Conventional	GOPC	1	Inflammation	0.0643463	0.0168292	3.8235	0.000133641	0.000234749	0.19672		0.088318	0.0208201	4.24196	2.26763e-05	4.02648e-05	0.0333795		0.0689999	0.0172017	4.01123	6.15424e-05	0.00010759	0.0905904		0.0584977	0.0168354	3.47468	0.000517067	0.000873849	0.761123
Conventional	GZMA	1	Inflammation	0.0828018	0.016402	5.04826	4.66e-07	9.7e-07	0.000686491		0.0988954	0.0203051	4.87047	1.15784e-06	2.25442e-06	0.00170434		0.0923889	0.0167577	5.51322	3.75314e-08	8.06515e-08	5.52462e-05		0.0843269	0.0164007	5.14165	2.85802e-07	6.2979e-07	0.0004207
Conventional	GZMB	1	Inflammation	0.0775897	0.0167075	4.64402	3.53e-06	6.91e-06	0.00519685		0.119703	0.0206466	5.79771	7.25924e-09	1.60445e-08	1.06856e-05		0.0650895	0.017096	3.80729	0.000142674	0.000240019	0.210017		0.0626605	0.0167243	3.74666	0.000181814	0.000321285	0.267631
Conventional	HCLS1	1	Inflammation	0.173697	0.0163606	10.6168	5.65e-26	3.51e-25	8.31e-23		0.230328	0.0202055	11.3993	1.24573e-29	8.60902e-29	1.83372e-26		0.181032	0.0167163	10.8297	6.03838e-27	3.54123e-26	8.88849e-24		0.162429	0.0163911	9.90957	7.06671e-23	4.72827e-22	1.04022e-19
Conventional	HEXIM1	1	Inflammation	0.185961	0.0167837	11.0798	4.14e-28	2.93e-27	6.1e-25		0.232622	0.0207658	11.2022	1.09398e-28	7.42091e-28	1.61034e-25		0.198911	0.0171327	11.61	1.1736e-30	8.22637e-30	1.72754e-27		0.172672	0.0168211	10.2652	2.07281e-24	1.53325e-23	3.05118e-21
Conventional	HGF	1	Inflammation	0.278843	0.0152453	18.2904	9.58e-72	3.53e-70	1.41e-68		0.347912	0.0188556	18.4514	6.25458e-73	2.1411e-71	9.20674e-70		0.291262	0.0155561	18.7233	5.96216e-75	2.25033e-73	8.7763e-72		0.247014	0.0153872	16.0532	3.40677e-56	1.06697e-54	5.01476e-53
Conventional	HLADRA	1	Inflammation	-0.0537733	0.016838	-3.19358	0.00141648	0.002242	1		-0.0637643	0.0208423	-3.05937	0.0022332	0.00331713	1		-0.059019	0.0172104	-3.42926	0.000611562	0.000972159	0.90022		-0.0540342	0.0168384	-3.20898	0.00134294	0.00216756	1
Conventional	HLAE	1	Inflammation	0.0455738	0.0159253	2.86172	0.00423609	0.00636277	1		0.0495579	0.0197152	2.51368	0.011988	0.0165694	1		0.0607814	0.0162688	3.73607	0.000189614	0.000316453	0.279111		0.0532686	0.0159198	3.34605	0.000827521	0.0013595	1
Conventional	HPCAL1	1	Inflammation	0.0666855	0.0168359	3.96091	7.6e-05	0.000136114	0.111886		0.0900784	0.0208294	4.32457	1.5668e-05	2.79894e-05	0.0230632		0.0649028	0.0172151	3.77011	0.000165609	0.00027765	0.243777		0.0554174	0.0168472	3.28942	0.00101294	0.00164756	1
Conventional	HSD11B1	1	Inflammation	-0.219207	0.0157843	-13.8876	7.89e-43	1.04e-41	1.16e-39		-0.24669	0.0196201	-12.5733	1.4538e-35	1.3896e-34	2.13999e-32		-0.225556	0.0161315	-13.9823	2.23131e-43	2.67032e-42	3.28449e-40		-0.166136	0.0159515	-10.4151	4.5235e-25	3.50452e-24	6.65859e-22
Conventional	HSPA1A	1	Inflammation	0.206998	0.0164788	12.5615	1.68e-35	1.73e-34	2.47e-32		0.230556	0.0204744	11.2607	5.76027e-29	3.96221e-28	8.47912e-26		0.219919	0.0168193	13.0754	2.90878e-38	2.85448e-37	4.28173e-35		0.1935	0.0165218	11.7118	3.69896e-31	3.94555e-30	5.44487e-28
Conventional	ICA1	1	Inflammation	0.0529766	0.0172225	3.076	0.00211263	0.00329427	1		0.0792259	0.021304	3.71882	0.000202992	0.000333859	0.298804		0.0569194	0.0176048	3.23317	0.00123452	0.00190085	1		0.0420039	0.0172311	2.43768	0.0148265	0.0214177	1
Conventional	ICAM4	1	Inflammation	-0.0519837	0.0165979	-3.13194	0.00174949	0.00275134	1		-0.0170687	0.0205671	-0.829903	0.406645	0.455888	1		-0.0507266	0.0169704	-2.98912	0.00281538	0.00423314	1		-0.0404643	0.0166069	-2.4366	0.0148709	0.0214608	1
Conventional	IDS	1	Inflammation	-0.0433627	0.0169517	-2.55802	0.0105649	0.0151722	1		-0.0592693	0.0209769	-2.82545	0.00474562	0.00684187	1		-0.0335649	0.0173364	-1.93609	0.0529292	0.0689484	1		-0.0255315	0.0169618	-1.50523	0.132345	0.165657	1
Conventional	IFNG	1	Inflammation	-0.0171031	0.0171375	-0.997991	0.318346	0.365242	1		-0.00299714	0.0212134	-0.141285	0.887652	0.903613	1		-0.00935373	0.0175217	-0.533836	0.593486	0.635354	1		-0.00928355	0.0171398	-0.541638	0.588099	0.635596	1
Conventional	IFNGR1	1	Inflammation	-0.022222	0.0165167	-1.34543	0.178566	0.21422	1		-0.0389569	0.0204376	-1.90614	0.0567066	0.0723955	1		-0.0252421	0.0168845	-1.49498	0.135001	0.165463	1		-0.0315548	0.0165135	-1.91085	0.0560975	0.0750687	1
Conventional	IFNLR1	1	Inflammation	0.177987	0.01694	10.5069	1.76e-25	1.05e-24	2.59e-22		0.246315	0.0208914	11.7903	1.50827e-31	1.13855e-30	2.22017e-28		0.203483	0.0172562	11.7919	1.48103e-31	1.05829e-30	2.18007e-28		0.191448	0.0169028	11.3264	2.79156e-29	2.58438e-28	4.10917e-26
Conventional	IKBKG	1	Inflammation	0.128083	0.0166372	7.69863	1.73e-14	5.78e-14	2.55e-11		0.1628	0.0205829	7.90949	3.34525e-15	1.06354e-14	4.92421e-12		0.133697	0.0170031	7.86309	4.82249e-15	1.56359e-14	7.09871e-12		0.13309	0.0166277	8.00409	1.57707e-15	6.37759e-15	2.32144e-12
Conventional	IL10	1	Inflammation	-0.00785339	0.0173026	-0.453885	0.649937	0.693266	1		-0.00879617	0.0214152	-0.410744	0.681283	0.720778	1		-0.00677385	0.0176891	-0.38294	0.701785	0.734206	1		0.00441206	0.0173037	0.254979	0.798753	0.829756	1
Conventional	IL10RA	1	Inflammation	-0.00340268	0.0172664	-0.197069	0.843784	0.866143	1		-0.00555436	0.0213702	-0.259911	0.794946	0.826385	1		0.00382128	0.0176519	0.21648	0.828625	0.849398	1		0.0136875	0.0172658	0.792754	0.42797	0.480161	1
Conventional	IL10RB	1	Inflammation	0.100994	0.0158369	6.37715	2.02e-10	5.23e-10	2.97e-07		0.119707	0.0196096	6.10453	1.13246e-09	2.64182e-09	1.66699e-06		0.119426	0.0161617	7.38944	1.79677e-13	5.21664e-13	2.64484e-10		0.10462	0.0158315	6.60837	4.41556e-11	1.28453e-10	6.49971e-08
Conventional	IL11	1	Inflammation	0.0435171	0.0173381	2.50991	0.0121166	0.0172994	1		0.0410323	0.0214664	1.91147	0.0560181	0.0717031	1		0.0463315	0.017724	2.61405	0.00898214	0.0128366	1		0.0237449	0.0173487	1.36868	0.171178	0.210154	1
Conventional	IL12B	1	Inflammation	0.128917	0.0154914	8.32186	1.19e-16	4.52e-16	1.75e-13		0.117417	0.0192518	6.09898	1.17213e-09	2.73001e-09	1.72537e-06		0.12691	0.0158475	8.0082	1.52613e-15	5.05959e-15	2.24646e-12		0.0938413	0.015557	6.03208	1.77031e-09	4.56375e-09	2.6059e-06
Conventional	IL12RB1	1	Inflammation	0.0689798	0.0168066	4.10432	4.14e-05	7.57e-05	0.0609195		0.100086	0.0207843	4.81547	1.52471e-06	2.92236e-06	0.00224437		0.0739829	0.0171781	4.30682	1.69726e-05	3.08821e-05	0.0249836		0.0684739	0.0168079	4.07393	4.71532e-05	8.73076e-05	0.0694096
Conventional	IL13	1	Inflammation	-0.0210743	0.0173068	-1.21769	0.223418	0.264578	1		-0.00836007	0.021424	-0.390219	0.696396	0.733783	1		-0.0236147	0.0176926	-1.33472	0.182045	0.21804	1		-0.0203828	0.0173078	-1.17767	0.239001	0.285122	1
Conventional	IL15	1	Inflammation	-0.0333904	0.016746	-1.99393	0.0462294	0.061306	1		-0.0841994	0.0206927	-4.06904	4.81477e-05	8.32826e-05	0.0708735		-0.0207821	0.0171254	-1.21352	0.225004	0.266242	1		-0.0117554	0.0167542	-0.701636	0.482949	0.53411	1
Conventional	IL15RA	1	Inflammation	0.0153493	0.016513	0.929525	0.352675	0.401188	1		0.0176878	0.0204382	0.865428	0.386858	0.435363	1		0.0294621	0.016877	1.7457	0.0809426	0.102273	1		0.0336774	0.0165067	2.04023	0.0413953	0.0569476	1
Conventional	IL16	1	Inflammation	0.225502	0.0161814	13.9359	4.15e-43	5.61e-42	6.11e-40		0.262897	0.020084	13.0899	2.42491e-38	2.70414e-37	3.56947e-35		0.227425	0.0165538	13.7385	5.67425e-42	6.47481e-41	8.3525e-39		0.206014	0.0162491	12.6785	4.02794e-36	5.43957e-35	5.92913e-33
Conventional	IL17A	1	Inflammation	-0.0334718	0.0169153	-1.97879	0.0479107	0.0632507	1		-0.0578652	0.0209257	-2.76527	0.00571449	0.00817466	1		-0.0308337	0.0172946	-1.78285	0.0746889	0.0949893	1		-0.000959863	0.0169246	-0.0567142	0.954776	0.964442	1
Conventional	IL17C	1	Inflammation	-0.0283872	0.0167	-1.69983	0.0892435	0.113836	1		-0.073609	0.0206432	-3.56578	0.00036716	0.000588095	0.540459		-0.031715	0.0170716	-1.85776	0.0632789	0.0813507	1		0.000747048	0.016707	0.0447148	0.964337	0.969525	1
Conventional	IL17D	1	Inflammation	-0.0325263	0.0146945	-2.2135	0.026921	0.0369317	1		-0.029162	0.0181926	-1.60296	0.109024	0.134408	1		-0.0220402	0.0150279	-1.46662	0.142561	0.174149	1		-0.00206046	0.0147044	-0.140126	0.888568	0.908314	1
Conventional	IL17F	1	Inflammation	0.0177684	0.017313	1.0263	0.304813	0.352186	1		0.00253172	0.0214309	0.118134	0.905967	0.919713	1		-0.00144084	0.017702	-0.0813946	0.935132	0.944112	1		-0.00380187	0.017316	-0.219558	0.826227	0.854677	1
Conventional	IL17RB	1	Inflammation	-0.237781	0.0143906	-16.5234	2.56e-59	7.25e-58	3.77e-56		-0.291352	0.0178235	-16.3465	3.91417e-58	8.23095e-57	5.76166e-55		-0.250959	0.0146777	-17.098	3.05567e-63	7.89113e-62	4.49795e-60		-0.217236	0.0144749	-15.0078	1.57499e-49	3.73933e-48	2.31838e-46
Conventional	IL18	1	Inflammation	0.168504	0.0159354	10.5742	8.79e-26	5.35e-25	1.29e-22		0.22836	0.0196662	11.6118	1.15044e-30	8.38344e-30	1.69345e-27		0.210077	0.0161762	12.9868	8.85098e-38	8.40558e-37	1.30286e-34		0.200848	0.015839	12.6806	3.92486e-36	5.34944e-35	5.77739e-33
Conventional	IL18R1	1	Inflammation	0.267327	0.0164575	16.2435	1.89e-57	4.81e-56	2.79e-54		0.370204	0.0201935	18.3328	4.67794e-72	1.56498e-70	6.88593e-69		0.311221	0.0166539	18.6876	1.10305e-74	3.96022e-73	1.62369e-71		0.291411	0.0163523	17.8208	2.44408e-68	1.09021e-66	3.59769e-65
Conventional	IL1A	1	Inflammation	0.0055571	0.0172248	0.322623	0.746998	0.785977	1		0.0348327	0.0213117	1.63444	0.102248	0.126372	1		0.015515	0.0176078	0.881146	0.378294	0.425725	1		0.0353336	0.0172163	2.05233	0.0402047	0.0553614	1
Conventional	IL1B	1	Inflammation	0.0222216	0.0170687	1.3019	0.193029	0.23082	1		0.0530045	0.021113	2.51052	0.012096	0.0167029	1		0.0272883	0.0174481	1.56397	0.117905	0.145969	1		0.0422019	0.0170596	2.47379	0.0134114	0.0195655	1
Conventional	IL1R2	1	Inflammation	0.151494	0.0160432	9.44291	6.08e-21	3.03e-20	8.95e-18		0.209574	0.0197992	10.585	7.86097e-26	4.78155e-25	1.15713e-22		0.193049	0.0162964	11.8461	7.94336e-32	5.73168e-31	1.16926e-28		0.19043	0.0159363	11.9495	2.40568e-32	2.70318e-31	3.54117e-29
Conventional	IL1RL2	1	Inflammation	0.0801831	0.0149288	5.37105	8.29e-08	1.83e-07	0.000122001		0.0967441	0.0184805	5.23494	1.73806e-07	3.54621e-07	0.000255843		0.0715868	0.0152756	4.68636	2.87665e-06	5.48502e-06	0.00423443		0.0560649	0.0149578	3.74821	0.000180702	0.000319704	0.265994
Conventional	IL1RN	1	Inflammation	0.335044	0.0157301	21.2996	2.76e-95	1.94e-93	4.07e-92		0.434893	0.0193546	22.4698	3.33673e-105	2.88922e-103	4.91167e-102		0.362938	0.0159652	22.7331	1.72158e-107	1.33377e-105	2.53416e-104		0.311689	0.0158543	19.6595	4.27802e-82	2.99869e-80	6.29725e-79
Conventional	IL2	1	Inflammation	-0.0461747	0.0173438	-2.66231	0.00779272	0.0113686	1		-0.0417201	0.0214753	-1.9427	0.0521248	0.0671872	1		-0.0444217	0.0177329	-2.50504	0.0122845	0.0173041	1		-0.0283701	0.0173544	-1.63474	0.102184	0.131252	1
Conventional	IL20	1	Inflammation	-0.00621769	0.0173124	-0.359147	0.719505	0.759153	1		-0.00529508	0.0214274	-0.247117	0.804831	0.834891	1		-0.0258583	0.0176943	-1.46139	0.14399	0.175458	1		-0.0298354	0.0173068	-1.72391	0.084803	0.110274	1
Conventional	IL20RA	1	Inflammation	-0.00862906	0.0173582	-0.497116	0.619136	0.665718	1		-0.00740346	0.0214843	-0.344598	0.730415	0.766337	1		-0.0249041	0.0177418	-1.40369	0.160491	0.193325	1		-0.0179906	0.0173571	-1.0365	0.300034	0.349407	1
Conventional	IL22RA1	1	Inflammation	0.0181189	0.0173127	1.04657	0.295365	0.342615	1		0.0706968	0.0214005	3.30351	0.000963488	0.00148043	1		0.0200886	0.0176988	1.13503	0.256434	0.29958	1		0.0276624	0.0173101	1.59805	0.110115	0.14058	1
Conventional	IL24	1	Inflammation	0.0269171	0.0173483	1.55157	0.120847	0.150497	1		0.0365129	0.0214704	1.70062	0.0890952	0.110954	1		0.0242151	0.0177369	1.36524	0.172258	0.206822	1		0.0219808	0.0173508	1.26684	0.205288	0.249533	1
Conventional	IL2RB	1	Inflammation	-0.0176945	0.0173122	-1.02208	0.306806	0.354211	1		-0.020449	0.0214274	-0.954341	0.339971	0.387035	1		-0.00846133	0.0177006	-0.478025	0.632659	0.6724	1		0.000921858	0.0173153	0.0532396	0.957544	0.965414	1
Conventional	IL32	1	Inflammation	-0.110388	0.0162685	-6.78538	1.33e-11	3.65e-11	1.96e-08		-0.144441	0.0201211	-7.17856	8.40518e-13	2.33883e-12	1.23724e-09		-0.12887	0.0166016	-7.76247	1.05858e-14	3.28741e-14	1.55823e-11		-0.105177	0.0162781	-6.46122	1.16759e-10	3.28621e-10	1.71869e-07
Conventional	IL33	1	Inflammation	-0.0257639	0.0172345	-1.4949	0.135021	0.16618	1		-0.0330833	0.0213303	-1.551	0.120983	0.148159	1		-0.0328289	0.0176164	-1.86354	0.0624626	0.0803714	1		-0.0302947	0.0172333	-1.75792	0.0788403	0.103066	1
Conventional	IL3RA	1	Inflammation	-0.0289232	0.0167445	-1.72732	0.0841898	0.108045	1		-0.0351467	0.0207247	-1.69589	0.0899877	0.111971	1		-0.0210146	0.0171216	-1.22737	0.219757	0.260663	1		-0.000460207	0.0167517	-0.0274723	0.978084	0.979415	1
Conventional	IL4	1	Inflammation	0.000479604	0.0172819	0.0277518	0.977862	0.979859	1		0.0265175	0.0213853	1.23999	0.215055	0.253451	1		-0.00118085	0.0176678	-0.0668362	0.946716	0.953843	1		0.00310378	0.0172826	0.17959	0.857484	0.882052	1
Conventional	IL4R	1	Inflammation	-0.0462533	0.0161158	-2.87006	0.00412615	0.00621033	1		-0.076872	0.0199292	-3.85726	0.000116529	0.000196709	0.17153		-0.0369126	0.0164824	-2.23951	0.0251795	0.0342869	1		-0.0192148	0.0161306	-1.1912	0.23365	0.279847	1
Conventional	IL5	1	Inflammation	-0.0236968	0.0172047	-1.37735	0.168485	0.203955	1		-0.0304111	0.0212935	-1.42818	0.15332	0.184234	1		-0.0267475	0.0175879	-1.52079	0.128394	0.157891	1		-0.0422157	0.0171963	-2.45494	0.0141347	0.0204988	1
Conventional	IL5RA	1	Inflammation	-0.0112099	0.0166456	-0.673444	0.500705	0.551675	1		-0.0535574	0.0205852	-2.60175	0.00931032	0.013015	1		-0.0269051	0.0170127	-1.58147	0.113853	0.141189	1		-0.0267999	0.0166417	-1.61041	0.107391	0.13758	1
Conventional	IL6	1	Inflammation	0.0828915	0.0164963	5.02485	5.27e-07	1.08e-06	0.000775136		0.112052	0.0204043	5.49159	4.23928e-08	8.92735e-08	6.24022e-05		0.102086	0.0168398	6.06219	1.47121e-09	3.43205e-09	2.16563e-06		0.0850513	0.0164942	5.15645	2.64268e-07	5.84965e-07	0.000389002
Conventional	IL7	1	Inflammation	0.0197546	0.0169074	1.16841	0.242715	0.285137	1		0.0374629	0.0209209	1.79069	0.0734217	0.0922945	1		0.0130357	0.0172866	0.754089	0.450841	0.49748	1		0.0261383	0.0169058	1.54611	0.122159	0.15435	1
Conventional	IRAK1	1	Inflammation	0.0986743	0.0170484	5.78789	7.69e-09	1.8e-08	1.13e-05		0.146709	0.02106	6.96625	3.80845e-12	1.03052e-11	5.60604e-09		0.104135	0.0174241	5.9765	2.48566e-09	5.70809e-09	3.65889e-06		0.0817329	0.0170722	4.78747	1.75207e-06	3.61212e-06	0.00257905
Conventional	IRAK4	1	Inflammation	0.114594	0.0168147	6.81507	1.09e-11	2.99e-11	1.6e-08		0.160571	0.0207761	7.72866	1.37571e-14	4.26324e-14	2.02504e-11		0.117664	0.0171893	6.84523	8.84094e-12	2.29927e-11	1.30139e-08		0.101374	0.0168374	6.02075	1.89762e-09	4.86637e-09	2.7933e-06
Conventional	ISM1	1	Inflammation	0.138039	0.016377	8.42882	4.86e-17	1.9e-16	7.16e-14		0.144578	0.0203222	7.11431	1.33378e-12	3.67663e-12	1.96332e-09		0.144155	0.0167359	8.61351	1.01612e-17	3.88499e-17	1.49572e-14		0.123987	0.0164067	7.55709	5.115e-14	1.78843e-13	7.52928e-11
Conventional	ITGA11	1	Inflammation	-0.0585908	0.0168547	-3.47622	0.00051412	0.000855124	0.756785		-0.0966026	0.0208356	-4.63643	3.66167e-06	6.84876e-06	0.00538997		-0.070633	0.0172205	-4.10167	4.18604e-05	7.39718e-05	0.0616185		-0.0600927	0.0168541	-3.56547	0.000367594	0.000630651	0.541098
Conventional	ITGA6	1	Inflammation	0.00634266	0.016821	0.377069	0.706143	0.7478	1		0.0201989	0.0208169	0.970315	0.33195	0.37849	1		0.00813571	0.0171963	0.473107	0.636163	0.67515	1		0.0117525	0.0168209	0.698685	0.484791	0.535343	1
Conventional	ITGB6	1	Inflammation	-0.0332743	0.0165311	-2.01283	0.0442021	0.0589187	1		-0.0772708	0.0204333	-3.78162	0.000158162	0.000264561	0.232814		-0.0454919	0.0168932	-2.69291	0.00711374	0.010256	1		-0.014673	0.0165388	-0.88719	0.375032	0.427273	1
Conventional	ITM2A	1	Inflammation	-0.0267126	0.016015	-1.66797	0.095402	0.120958	1		-0.0658862	0.0198003	-3.32753	0.000884374	0.00136425	1		-0.0439163	0.0163632	-2.68383	0.00730928	0.0105174	1		-0.0382409	0.0160096	-2.38862	0.0169595	0.0243317	1
Conventional	JCHAIN	1	Inflammation	-0.0493587	0.0169464	-2.91263	0.00360446	0.00548684	1		-0.0470014	0.0209836	-2.23991	0.0251536	0.033599	1		-0.0384033	0.0173328	-2.21565	0.0267735	0.036223	1		-0.0155599	0.0169638	-0.917239	0.359075	0.411649	1
Conventional	JUN	1	Inflammation	0.0283842	0.0171575	1.65434	0.0981405	0.124216	1		0.0399375	0.0212333	1.88089	0.0600617	0.0764799	1		0.0393858	0.0175353	2.24608	0.0247548	0.0337711	1		0.0422232	0.0171508	2.46188	0.0138645	0.0201865	1
Conventional	KLRB1	1	Inflammation	0.0756973	0.0164371	4.60527	4.25e-06	8.22e-06	0.00625859		0.0608867	0.0203761	2.98814	0.00282442	0.0041617	1		0.112712	0.0167524	6.72813	1.97108e-11	5.06357e-11	2.90143e-08		0.125253	0.0163594	7.65631	2.40147e-14	8.72831e-14	3.53497e-11
Conventional	KLRD1	1	Inflammation	0.120841	0.0162676	7.42834	1.35e-13	4.23e-13	1.98e-10		0.180203	0.0200692	8.97908	4.17369e-19	1.71611e-18	6.14368e-16		0.137474	0.0166025	8.28029	1.67323e-16	5.90645e-16	2.46299e-13		0.12863	0.0162529	7.91427	3.22108e-15	1.27802e-14	4.74144e-12
Conventional	KRT19	1	Inflammation	-0.103549	0.0160997	-6.43172	1.42e-10	3.69e-10	2.08e-07		-0.134357	0.0199158	-6.74624	1.74268e-11	4.4925e-11	2.56522e-08		-0.0872683	0.0164874	-5.29304	1.26973e-07	2.64363e-07	0.000186905		-0.0393801	0.0161738	-2.4348	0.0149448	0.0215463	1
Conventional	KYNU	1	Inflammation	0.262239	0.0164531	15.9385	1.92e-55	4.48e-54	2.82e-52		0.358409	0.0202166	17.7284	1.12067e-67	3.05486e-66	1.64962e-64		0.289584	0.0167282	17.3111	1.00193e-64	2.63365e-63	1.47484e-61		0.270172	0.0164207	16.4531	7.5898e-59	2.53913e-57	1.11722e-55
Conventional	LAIR1	1	Inflammation	0.12984	0.0146291	8.87546	1.04e-18	4.63e-18	1.54e-15		0.148304	0.0181335	8.17843	3.85904e-16	1.29397e-15	5.68051e-13		0.132215	0.0149569	8.8397	1.43041e-18	5.75291e-18	2.10556e-15		0.0967334	0.0146958	6.58238	5.25083e-11	1.51851e-10	7.72922e-08
Conventional	LAMA4	1	Inflammation	0.0312131	0.0163717	1.90652	0.0566561	0.0742634	1		0.0327434	0.0202656	1.61571	0.106238	0.131083	1		-0.00951459	0.0167444	-0.568225	0.569915	0.614589	1		-0.0264256	0.0163746	-1.61382	0.106648	0.136748	1
Conventional	LAMP3	1	Inflammation	-0.0430937	0.0153203	-2.81285	0.00493525	0.00738281	1		-0.0107759	0.0189802	-0.567745	0.570241	0.616748	1		-0.0173343	0.0156759	-1.1058	0.268884	0.312636	1		0.0109175	0.0153356	0.711906	0.476566	0.527844	1
Conventional	LAP3	1	Inflammation	0.131838	0.0171658	7.68027	2e-14	6.59e-14	2.94e-11		0.171327	0.0212293	8.07032	9.26935e-16	3.03886e-15	1.36445e-12		0.142215	0.0175339	8.11085	6.68261e-16	2.26133e-15	9.8368e-13		0.108192	0.0172092	6.28686	3.59897e-10	9.79238e-10	5.29768e-07
Conventional	LAT	1	Inflammation	0.034166	0.0159773	2.13841	0.032546	0.0441952	1		0.0640424	0.0197597	3.24106	0.00120094	0.00182622	1		0.0370415	0.0163328	2.26792	0.023389	0.0319968	1		0.0519718	0.0159656	3.25524	0.0011427	0.00184841	1
Conventional	LGALS4	1	Inflammation	-0.0247106	0.0155883	-1.5852	0.113003	0.141086	1		-0.023746	0.0192959	-1.23063	0.218538	0.25735	1		-0.00123854	0.0159415	-0.0776929	0.938076	0.946435	1		0.0338143	0.0155846	2.16973	0.0300877	0.0420999	1
Conventional	LGALS9	1	Inflammation	0.173534	0.0149426	11.6133	1.13e-30	9.04e-30	1.66e-27		0.243693	0.0184014	13.2432	3.47511e-39	4.05981e-38	5.11536e-36		0.187575	0.0152448	12.3042	3.71021e-34	3.01736e-33	5.46143e-31		0.160711	0.0149803	10.7282	1.76181e-26	1.43281e-25	2.59338e-23
Conventional	LGMN	1	Inflammation	0.0166834	0.0168918	0.987667	0.323378	0.370726	1		0.0699007	0.0208791	3.34788	0.000822098	0.00127516	1		0.0327779	0.0172631	1.89873	0.0576738	0.0745354	1		0.0558296	0.0168708	3.30925	0.000944013	0.00154227	1
Conventional	LHPP	1	Inflammation	0.173541	0.0162227	10.6975	2.43e-26	1.56e-25	3.58e-23		0.248785	0.0199769	12.4536	6.18674e-35	5.55298e-34	9.10688e-32		0.181076	0.0165746	10.9249	2.19138e-27	1.31661e-26	3.2257e-24		0.147283	0.0162903	9.04113	2.39778e-19	1.29287e-18	3.52953e-16
Conventional	LIFR	1	Inflammation	-0.0516248	0.0160567	-3.21516	0.00131444	0.00210082	1		-0.112409	0.0198174	-5.67222	1.51266e-08	3.26965e-08	2.22663e-05		-0.0410888	0.0164238	-2.50178	0.012398	0.0174472	1		-0.00845877	0.0160782	-0.526101	0.598848	0.645318	1
Conventional	LILRB4	1	Inflammation	0.12471	0.0153815	8.1078	6.85e-16	2.48e-15	1.01e-12		0.164837	0.0190147	8.66892	6.31305e-18	2.39505e-17	9.29281e-15		0.141143	0.0156948	8.99299	3.68723e-19	1.57322e-18	5.42761e-16		0.119908	0.015392	7.79025	8.52802e-15	3.23874e-14	1.25532e-11
Conventional	LRRN1	1	Inflammation	0.0355199	0.016227	2.18893	0.0286613	0.0392371	1		0.0202027	0.0200937	1.00542	0.314756	0.361122	1		0.0265433	0.0165941	1.59956	0.109777	0.136365	1		0.0132242	0.0162364	0.814483	0.415418	0.46822	1
Conventional	LSP1	1	Inflammation	0.240836	0.0160938	14.9646	2.91e-49	5.16e-48	4.29e-46		0.284503	0.0199702	14.2464	6.3328e-45	9.13909e-44	9.32188e-42		0.24325	0.0164645	14.7743	4.28385e-48	6.70833e-47	6.30583e-45		0.214492	0.0161905	13.248	3.26671e-39	5.17054e-38	4.8086e-36
Conventional	LTA	1	Inflammation	0.105795	0.0161872	6.53573	7.15e-11	1.89e-10	1.05e-07		0.0879849	0.0200951	4.37842	1.22703e-05	2.20536e-05	0.0180619		0.102663	0.0165576	6.20031	6.22595e-10	1.48535e-09	9.16461e-07		0.0790269	0.0162273	4.86999	1.16063e-06	2.43369e-06	0.00170845
Conventional	LTBR	1	Inflammation	0.00541462	0.0152129	0.355922	0.721918	0.760675	1		-0.0166365	0.0188272	-0.883642	0.376945	0.425508	1		0.00924726	0.0155521	0.594598	0.552147	0.598498	1		-0.00554872	0.0152135	-0.364722	0.715339	0.754672	1
Conventional	LTO1	1	Inflammation	0.037737	0.0173518	2.17482	0.0297043	0.0404859	1		0.0436874	0.0214777	2.03409	0.0420108	0.0547741	1		0.0325054	0.0177424	1.83208	0.0670167	0.0859308	1		0.0271658	0.0173576	1.56507	0.117649	0.149422	1
Conventional	LY6D	1	Inflammation	0.0161906	0.0146013	1.10884	0.267567	0.312339	1		0.020379	0.0180717	1.12767	0.259528	0.301044	1		0.0178334	0.0149269	1.19471	0.232273	0.274403	1		0.0178446	0.0146014	1.22211	0.221739	0.267541	1
Conventional	LY75	1	Inflammation	0.00856998	0.0171665	0.499228	0.617647	0.665576	1		-0.023869	0.0212438	-1.12357	0.261264	0.302819	1		0.0168455	0.0175482	0.959957	0.337137	0.384702	1		0.0395744	0.0171559	2.30675	0.0211214	0.0298662	1
Conventional	LY9	1	Inflammation	0.00187584	0.0164077	0.114327	0.908985	0.922776	1		-0.0154729	0.020306	-0.761989	0.446113	0.494486	1		0.0243037	0.0167695	1.44928	0.14734	0.1788	1		0.0460954	0.0163917	2.81213	0.00494631	0.0075139	1
Conventional	MANF	1	Inflammation	0.0677895	0.016231	4.17654	3.02e-05	5.58e-05	0.0445269		0.104625	0.0200637	5.21462	1.93826e-07	3.93534e-07	0.000285312		0.0778127	0.0165836	4.69213	2.79712e-06	5.34029e-06	0.00411737		0.0841838	0.0162119	5.19273	2.17892e-07	4.88185e-07	0.000320737
Conventional	MAP2K6	1	Inflammation	0.0578665	0.016803	3.44382	0.000579641	0.00096193	0.853232		0.0829894	0.0207858	3.99259	6.65669e-05	0.00011407	0.0979865		0.0656246	0.0171721	3.82159	0.000134678	0.000227868	0.198246		0.0634442	0.0167985	3.77678	0.000161256	0.000286677	0.237368
Conventional	MAPK9	1	Inflammation	0.163192	0.0160906	10.1421	7.13e-24	3.96e-23	1.05e-20		0.188775	0.0199485	9.46311	5.03528e-21	2.2806e-20	7.41193e-18		0.176164	0.0164247	10.7255	1.81188e-26	1.04183e-25	2.66708e-23		0.158898	0.0161024	9.86795	1.05998e-22	6.99682e-22	1.56029e-19
Conventional	MATN2	1	Inflammation	0.0771831	0.0160582	4.80645	1.59e-06	3.18e-06	0.0023473		0.0648485	0.0199069	3.25758	0.00113335	0.001727	1		0.0990513	0.0163885	6.04394	1.64604e-09	3.81571e-09	2.42298e-06		0.0924336	0.0160381	5.76338	8.88709e-09	2.16945e-08	1.30818e-05
Conventional	MEGF10	1	Inflammation	-0.0272342	0.0167657	-1.62441	0.104371	0.131311	1		-0.0776536	0.0207201	-3.74775	0.000181032	0.000299079	0.26648		-0.0142347	0.0171443	-0.830289	0.406426	0.453227	1		0.00864366	0.0167715	0.515378	0.606319	0.651936	1
Conventional	MEPE	1	Inflammation	0.0679998	0.0165512	4.10844	4.07e-05	7.44e-05	0.0598491		0.107443	0.020457	5.25215	1.58421e-07	3.25239e-07	0.000233196		0.0666645	0.0169238	3.93911	8.32253e-05	0.00014362	0.122508		0.0315595	0.0165802	1.90344	0.0570567	0.0762137	1
Conventional	MERTK	1	Inflammation	0.0189933	0.0155801	1.21907	0.222893	0.264169	1		0.0581406	0.0192643	3.01805	0.00256066	0.00378443	1		0.0217478	0.0159272	1.36545	0.172191	0.206822	1		0.0213461	0.01558	1.37009	0.170737	0.209787	1
Conventional	METAP1D	1	Inflammation	0.0857335	0.0170066	5.04118	4.84e-07	1e-06	0.000712226		0.123973	0.0210236	5.89685	4.02188e-09	9.01096e-09	5.9202e-06		0.103398	0.017364	5.95477	2.836e-09	6.50248e-09	4.17459e-06		0.100686	0.0169862	5.92754	3.34352e-09	8.37016e-09	4.92165e-06
Conventional	MGLL	1	Inflammation	0.131288	0.0157039	8.36022	8.63e-17	3.33e-16	1.27e-13		0.198309	0.0193504	10.2483	2.45644e-24	1.35426e-23	3.61588e-21		0.141164	0.0160391	8.80123	2.00335e-18	7.99167e-18	2.94893e-15		0.128766	0.01571	8.19647	3.33056e-16	1.42517e-15	4.90258e-13
Conventional	MGMT	1	Inflammation	0.148064	0.0167904	8.81839	1.72e-18	7.51e-18	2.54e-15		0.207898	0.0207211	10.0331	2.1006e-23	1.08115e-22	3.09208e-20		0.162931	0.0171379	9.50708	3.33494e-21	1.58868e-20	4.90903e-18		0.153363	0.0167788	9.14028	9.81791e-20	5.47423e-19	1.4452e-16
Conventional	MICBMICA	1	Inflammation	-0.00156133	0.0171363	-0.0911127	0.927408	0.938889	1		0.0151495	0.0212079	0.714336	0.475063	0.52264	1		0.0313065	0.0175117	1.78776	0.0738937	0.094093	1		0.0396506	0.0171251	2.31535	0.020646	0.0292502	1
Conventional	MILR1	1	Inflammation	-0.0654405	0.0154008	-4.24916	2.2e-05	4.11e-05	0.032329		-0.0955435	0.0190439	-5.01701	5.48381e-07	1.08497e-06	0.000807217		-0.0506664	0.0157603	-3.21481	0.00131604	0.00201792	1		-0.0286546	0.0154305	-1.85701	0.0633852	0.0841326	1
Conventional	MLN	1	Inflammation	0.156897	0.0150905	10.3971	5.44e-25	3.18e-24	8e-22		0.206834	0.0186421	11.095	3.51379e-28	2.34041e-27	5.1723e-25		0.194058	0.0153272	12.661	4.98946e-36	4.28711e-35	7.34449e-33		0.186775	0.015003	12.4492	6.5288e-35	8.35686e-34	9.61039e-32
Conventional	MMP1	1	Inflammation	0.00998342	0.0165297	0.60397	0.545899	0.594792	1		0.0248798	0.0204555	1.21629	0.223949	0.262881	1		0.0159294	0.0168976	0.942705	0.345891	0.393471	1		0.040406	0.0165184	2.44612	0.0144844	0.0209646	1
Conventional	MMP10	1	Inflammation	-0.141967	0.0167362	-8.48264	3.09e-17	1.24e-16	4.55e-14		-0.144019	0.0207772	-6.9316	4.85362e-12	1.30852e-11	7.14452e-09		-0.110959	0.0171758	-6.46018	1.17559e-10	2.92309e-10	1.73047e-07		-0.0655968	0.0168588	-3.89095	0.000101533	0.000183158	0.149457
Conventional	MPIG6B	1	Inflammation	0.0542198	0.014849	3.65141	0.000264256	0.000452834	0.388984		0.104884	0.0183326	5.72118	1.13796e-08	2.47792e-08	1.67508e-05		0.0536955	0.0151821	3.53675	0.000409829	0.000662932	0.603268		0.0561877	0.0148477	3.78426	0.0001565	0.000278559	0.230368
Conventional	MVK	1	Inflammation	0.25481	0.0163931	15.5437	6.75e-53	1.42e-51	9.94e-50		0.36158	0.0200893	17.9986	1.27846e-69	3.76378e-68	1.88189e-66		0.276793	0.0166915	16.5829	1.01689e-59	2.23413e-58	1.49686e-56		0.269139	0.0163346	16.4767	5.27649e-59	1.80628e-57	7.767e-56
Conventional	MYO9B	1	Inflammation	0.0342149	0.0173194	1.97553	0.0482793	0.0636802	1		0.0338187	0.0214398	1.57738	0.11479	0.140809	1		0.0358981	0.0177056	2.0275	0.0426797	0.0564969	1		0.0239673	0.0173246	1.38343	0.166614	0.205063	1
Conventional	MZB1	1	Inflammation	0.0711199	0.0160815	4.42247	1e-05	1.9e-05	0.0147582		0.0826121	0.0199098	4.14933	3.40618e-05	5.96893e-05	0.050139		0.057807	0.0164558	3.51286	0.000448374	0.000724486	0.660007		0.055288	0.0160982	3.43442	0.000600071	0.00100604	0.883304
Conventional	NBN	1	Inflammation	0.164598	0.0169324	9.72088	4.38e-22	2.25e-21	6.45e-19		0.203422	0.0209576	9.70636	5.03935e-22	2.44816e-21	7.41792e-19		0.161705	0.0173266	9.33276	1.69009e-20	7.72612e-20	2.48781e-17		0.13544	0.0169997	7.96719	2.11681e-15	8.46723e-15	3.11594e-12
Conventional	NCF2	1	Inflammation	0.153105	0.0167048	9.16535	7.82e-20	3.71e-19	1.15e-16		0.193158	0.0206664	9.34644	1.48958e-20	6.60441e-20	2.19267e-17		0.151804	0.0170887	8.88327	9.75198e-19	3.97643e-18	1.43549e-15		0.137226	0.0167411	8.19694	3.31767e-16	1.4238e-15	4.88362e-13
Conventional	NCK2	1	Inflammation	0.0595473	0.0165804	3.59142	0.000332964	0.000562067	0.490123		0.0930751	0.0205009	4.54004	5.79529e-06	1.065e-05	0.00853067		0.071552	0.0169398	4.22389	2.45648e-05	4.42047e-05	0.0361594		0.073787	0.0165663	4.45404	8.66494e-06	1.70064e-05	0.0127548
Conventional	NCLN	1	Inflammation	-0.0102517	0.0173406	-0.591196	0.554423	0.602741	1		-0.0116343	0.0214624	-0.54208	0.587794	0.633407	1		0.00265963	0.0177286	0.15002	0.880757	0.894737	1		0.0169975	0.01734	0.980247	0.327025	0.377258	1
Conventional	NCR1	1	Inflammation	0.0295033	0.016607	1.77656	0.0757199	0.0979434	1		0.0100469	0.0205619	0.488614	0.625142	0.666336	1		0.0386922	0.0169733	2.27959	0.0226863	0.0312096	1		0.0303469	0.0166073	1.82732	0.0677288	0.0894944	1
Conventional	NELL2	1	Inflammation	-0.138623	0.0160669	-8.62788	8.98e-18	3.7e-17	1.32e-14		-0.134621	0.019959	-6.74487	1.75903e-11	4.51883e-11	2.58929e-08		-0.130288	0.01645	-7.92021	3.07337e-15	1.01208e-14	4.524e-12		-0.0592034	0.0161934	-3.65603	0.000259558	0.000450553	0.382069
Conventional	NFASC	1	Inflammation	0.113624	0.015874	7.15785	9.76e-13	2.92e-12	1.44e-09		0.133735	0.0196594	6.80262	1.18542e-11	3.09385e-11	1.74493e-08		0.143061	0.0161728	8.84577	1.3562e-18	5.48441e-18	1.99632e-15		0.151722	0.0157922	9.60742	1.29372e-21	8.06932e-21	1.90436e-18
Conventional	NFATC1	1	Inflammation	0.12649	0.0165574	7.63948	2.73e-14	8.94e-14	4.02e-11		0.175948	0.0204522	8.6029	1.11262e-17	4.1887e-17	1.63778e-14		0.139653	0.0169059	8.26063	1.96768e-16	6.92925e-16	2.89643e-13		0.145162	0.0165185	8.78782	2.25207e-18	1.12757e-17	3.31504e-15
Conventional	NFATC3	1	Inflammation	0.154083	0.0168821	9.12703	1.11e-19	5.19e-19	1.63e-16		0.215168	0.0208332	10.3281	1.09645e-24	6.18379e-24	1.61397e-21		0.174735	0.0172161	10.1495	6.61715e-24	3.4912e-23	9.74045e-21		0.157208	0.0168753	9.31585	1.97541e-20	1.14032e-19	2.90781e-17
Conventional	NME3	1	Inflammation	-0.0450859	0.0170232	-2.64849	0.00811795	0.0118196	1		-0.0524344	0.0210716	-2.4884	0.0128738	0.0177105	1		-0.042748	0.0174055	-2.456	0.0140929	0.0197006	1		-0.021232	0.0170359	-1.24631	0.212727	0.257723	1
Conventional	NPPC	1	Inflammation	0.0802578	0.0155505	5.1611	2.58e-07	5.47e-07	0.000379533		0.123273	0.0192108	6.41683	1.55934e-10	3.77525e-10	2.29535e-07		0.0956558	0.0158781	6.0244	1.85568e-09	4.2949e-09	2.73156e-06		0.0918701	0.0155346	5.91391	3.62981e-09	9.05606e-09	5.34308e-06
Conventional	NRTN	1	Inflammation	0.027517	0.0173545	1.58558	0.112916	0.141086	1		0.0410688	0.0214762	1.91229	0.0559123	0.07163	1		0.026581	0.0177426	1.49815	0.134177	0.164591	1		0.0168352	0.0173588	0.969842	0.332186	0.382911	1
Conventional	NT5C3A	1	Inflammation	0.0954106	0.0169434	5.63113	1.92e-08	4.37e-08	2.82e-05		0.136409	0.0209418	6.51372	8.27263e-11	2.03975e-10	1.21773e-07		0.10152	0.0173158	5.86286	4.92974e-09	1.11812e-08	7.25657e-06		0.0946601	0.0169452	5.58624	2.47999e-08	5.90703e-08	3.65055e-05
Conventional	NTF3	1	Inflammation	-0.0514402	0.0171819	-2.99386	0.00277216	0.00426396	1		-0.0865624	0.0212448	-4.07452	4.70342e-05	8.16038e-05	0.0692343		-0.0510431	0.0175667	-2.90567	0.00368543	0.0054687	1		-0.0345109	0.0171936	-2.0072	0.0447976	0.061114	1
Conventional	NUB1	1	Inflammation	0.0891964	0.0170951	5.21765	1.91e-07	4.09e-07	0.000280717		0.115128	0.0211518	5.44292	5.5664e-08	1.1672e-07	8.19373e-05		0.0975892	0.0174679	5.58679	2.47223e-08	5.34379e-08	3.63912e-05		0.0802065	0.0171073	4.68842	2.84801e-06	5.79043e-06	0.00419227
Conventional	NUDC	1	Inflammation	0.157066	0.0168469	9.32312	1.85e-20	8.94e-20	2.72e-17		0.191549	0.0208579	9.18352	6.63223e-20	2.87136e-19	9.76264e-17		0.165574	0.0172108	9.62035	1.14435e-21	5.57774e-21	1.68448e-18		0.14148	0.0168833	8.37986	7.32377e-17	3.31393e-16	1.07806e-13
Conventional	OMD	1	Inflammation	-0.0800864	0.0157874	-5.0728	4.1e-07	8.56e-07	0.000604105		-0.141371	0.0194725	-7.26005	4.65347e-13	1.31729e-12	6.84991e-10		-0.0975606	0.0161174	-6.05314	1.55553e-09	3.61729e-09	2.28975e-06		-0.0964466	0.0157644	-6.11798	1.04176e-09	2.73346e-09	1.53347e-06
Conventional	OSCAR	1	Inflammation	-0.0399754	0.0166656	-2.39868	0.0165015	0.0232664	1		-0.0247259	0.0206382	-1.19807	0.230965	0.27047	1		-0.0147591	0.0170487	-0.865704	0.386706	0.434196	1		0.00523201	0.0166785	0.313698	0.753767	0.788589	1
Conventional	OSM	1	Inflammation	0.141562	0.0165421	8.55772	1.64e-17	6.62e-17	2.41e-14		0.205721	0.0204003	10.0842	1.26706e-23	6.61386e-23	1.86511e-20		0.154949	0.016888	9.17512	7.15865e-20	3.15495e-19	1.05375e-16		0.154563	0.0165127	9.36026	1.31081e-20	7.65682e-20	1.92952e-17
Conventional	PADI2	1	Inflammation	0.0265709	0.0172942	1.53641	0.12452	0.154418	1		0.0192952	0.021409	0.901263	0.367504	0.416448	1		0.0283225	0.0176799	1.60197	0.109245	0.135818	1		0.0408885	0.0172877	2.36518	0.0180705	0.025825	1
Conventional	PAPPA	1	Inflammation	-0.0834804	0.0166481	-5.01441	5.56e-07	1.13e-06	0.00081815		-0.107051	0.0206001	-5.19663	2.13404e-07	4.32092e-07	0.000314131		-0.0832914	0.0170224	-4.89304	1.03332e-06	2.02267e-06	0.00152105		-0.062814	0.0166722	-3.76758	0.00016729	0.000297045	0.24625
Conventional	PARP1	1	Inflammation	0.184409	0.0158823	11.611	1.16e-30	9.24e-30	1.71e-27		0.218501	0.0196857	11.0994	3.3484e-28	2.24038e-27	4.92884e-25		0.198153	0.0162072	12.2262	9.36776e-34	7.41362e-33	1.37893e-30		0.176414	0.0159064	11.0908	3.67723e-28	3.16543e-27	5.41288e-25
Conventional	PCDH1	1	Inflammation	0.0229331	0.016947	1.35322	0.176064	0.211565	1		0.0418193	0.0209692	1.99432	0.046187	0.0599535	1		0.0393309	0.017318	2.27111	0.0231952	0.0317613	1		0.0409299	0.016939	2.41632	0.0157243	0.0226258	1
Conventional	PDGFB	1	Inflammation	0.00939094	0.0154125	0.609308	0.542356	0.591808	1		0.0388528	0.0190664	2.03776	0.0416419	0.0544377	1		0.00901784	0.0157567	0.572319	0.567139	0.612494	1		0.0245298	0.0154088	1.59193	0.111481	0.142078	1
Conventional	PDLIM7	1	Inflammation	0.0920878	0.0162699	5.66001	1.62e-08	3.74e-08	2.39e-05		0.121172	0.0201261	6.02063	1.89899e-09	4.36768e-09	2.79531e-06		0.102353	0.0166206	6.15819	8.10849e-10	1.92201e-09	1.19357e-06		0.0932856	0.0162688	5.73401	1.05573e-08	2.56442e-08	1.55404e-05
Conventional	PGF	1	Inflammation	0.117782	0.0144469	8.15278	4.76e-16	1.74e-15	7e-13		0.121519	0.0179274	6.7784	1.39933e-11	3.63926e-11	2.05982e-08		0.13015	0.0147481	8.82486	1.62914e-18	6.53431e-18	2.39809e-15		0.101283	0.0144798	6.99481	3.11569e-12	9.73735e-12	4.58629e-09
Conventional	PIK3AP1	1	Inflammation	0.136359	0.0166961	8.16711	4.23e-16	1.55e-15	6.23e-13		0.218469	0.0205438	10.6343	4.7073e-26	2.92369e-25	6.92915e-23		0.15227	0.0170405	8.93579	6.13056e-19	2.56369e-18	9.02418e-16		0.139692	0.0166897	8.36993	7.95638e-17	3.58159e-16	1.17118e-13
Conventional	PKLR	1	Inflammation	0.143441	0.0159046	9.01884	2.93e-19	1.35e-18	4.31e-16		0.191054	0.0196521	9.7218	4.34668e-22	2.12569e-21	6.39831e-19		0.153052	0.0162444	9.42183	7.40084e-21	3.48052e-20	1.0894e-17		0.138042	0.0159176	8.67227	6.13354e-18	2.98959e-17	9.02857e-15
Conventional	PLA2G4A	1	Inflammation	0.115461	0.0164504	7.01878	2.63e-12	7.56e-12	3.87e-09		0.173335	0.0202992	8.53901	1.91795e-17	7.11138e-17	2.82322e-14		0.130916	0.016793	7.79585	8.16419e-15	2.55695e-14	1.20177e-11		0.132201	0.0164185	8.05196	1.07454e-15	4.41823e-15	1.58173e-12
Conventional	PLAUR	1	Inflammation	0.0078534	0.0150405	0.522149	0.601597	0.650184	1		0.0137192	0.0186147	0.737005	0.461164	0.508109	1		0.0339523	0.0153672	2.2094	0.0272052	0.0367395	1		0.041176	0.0150271	2.74011	0.00616996	0.00925809	1
Conventional	PLXNA4	1	Inflammation	0.132254	0.0156161	8.46906	3.47e-17	1.38e-16	5.1e-14		0.208749	0.0192153	10.8637	4.20756e-27	2.7046e-26	6.19353e-24		0.152935	0.0159234	9.60447	1.33039e-21	6.4419e-21	1.95834e-18		0.151828	0.0155707	9.75087	3.28779e-22	2.11337e-21	4.83963e-19
Conventional	PNLIPRP2	1	Inflammation	0.0123878	0.0172292	0.719004	0.472182	0.522203	1		0.0244697	0.021322	1.14762	0.251195	0.292531	1		0.00327842	0.0176149	0.186116	0.852364	0.86829	1		-0.00664182	0.0172307	-0.385464	0.699915	0.743344	1
Conventional	PNPT1	1	Inflammation	-0.0163411	0.0172584	-0.946852	0.343773	0.392275	1		-0.0178743	0.0213609	-0.836778	0.402769	0.451887	1		-0.0148638	0.0176441	-0.842423	0.399603	0.446973	1		0.00322892	0.017261	0.187065	0.85162	0.877246	1
Conventional	PON3	1	Inflammation	-0.37832	0.0157508	-24.0191	5.96e-119	9.75e-117	8.78e-116		-0.398486	0.019891	-20.0335	4.99685e-85	2.53633e-83	7.35536e-82		-0.390739	0.0160777	-24.3032	1.51491e-121	1.71534e-119	2.22994e-118		-0.295793	0.0162013	-18.2573	1.67361e-71	8.21185e-70	2.46355e-68
Conventional	PPP1R9B	1	Inflammation	0.143901	0.0164018	8.77352	2.55e-18	1.09e-17	3.76e-15		0.183256	0.0202883	9.03258	2.5887e-19	1.08873e-18	3.81057e-16		0.149442	0.0167626	8.9152	7.35612e-19	3.04163e-18	1.08282e-15		0.128298	0.0164359	7.80598	7.54344e-15	2.89165e-14	1.11039e-11
Conventional	PRDX3	1	Inflammation	0.0631131	0.0171062	3.68948	0.0002278	0.000393108	0.335321		0.0890417	0.0211609	4.20784	2.63669e-05	4.67053e-05	0.0388121		0.058668	0.0174935	3.35371	0.00080503	0.00126333	1		0.0534076	0.0171155	3.12043	0.00181918	0.00288249	1
Conventional	PRDX5	1	Inflammation	0.18708	0.0163419	11.4479	7.25e-30	5.56e-29	1.07e-26		0.252822	0.0201602	12.5406	2.16133e-35	2.02642e-34	3.18148e-32		0.202013	0.0166741	12.1154	3.46387e-33	2.62825e-32	5.09881e-30		0.16783	0.0163965	10.2357	2.79049e-24	2.04358e-23	4.1076e-21
Conventional	PREB	1	Inflammation	0.0264666	0.0172572	1.53365	0.125197	0.155126	1		0.0404212	0.0213556	1.89277	0.0584628	0.0745084	1		0.0369943	0.0176379	2.09743	0.0360198	0.0480264	1		0.0439772	0.0172487	2.54959	0.0108231	0.0158681	1
Conventional	PRELP	1	Inflammation	0.0602221	0.0144465	4.16862	3.13e-05	5.77e-05	0.0460956		0.0399203	0.0179088	2.22909	0.0258649	0.0343931	1		0.0371898	0.0147901	2.5145	0.0119602	0.0168959	1		-0.00116218	0.0144795	-0.0802641	0.936031	0.949578	1
Conventional	PRKAB1	1	Inflammation	0.0383619	0.0171993	2.23044	0.0257754	0.0354924	1		0.0834195	0.0212586	3.92403	8.85918e-05	0.000150412	0.130407		0.0385904	0.0175836	2.19468	0.0282457	0.0380748	1		0.0341808	0.0172023	1.987	0.046993	0.0637852	1
Conventional	PRKCQ	1	Inflammation	-0.00252351	0.0173541	-0.145413	0.884393	0.901542	1		-0.0107486	0.0214782	-0.500441	0.616793	0.659014	1		-0.00011587	0.0177416	-0.00653094	0.994789	0.995466	1		0.014795	0.0173533	0.85258	0.393945	0.446755	1
Conventional	PROK1	1	Inflammation	0.0388807	0.0131796	2.95007	0.00319608	0.00489046	1		0.0566805	0.016305	3.47626	0.000514046	0.000814505	0.756675		0.0357984	0.0134767	2.65631	0.0079324	0.0113806	1		0.0160273	0.0131924	1.21488	0.224485	0.270189	1
Conventional	PRSS8	1	Inflammation	0.198505	0.0155926	12.7307	2.12e-36	2.28e-35	3.12e-33		0.294588	0.019121	15.4065	5.03044e-52	9.14174e-51	7.40481e-49		0.250335	0.0157657	15.8785	4.71609e-55	9.25611e-54	6.94209e-52		0.245912	0.0154178	15.9499	1.61618e-55	4.95627e-54	2.37901e-52
Conventional	PSIP1	1	Inflammation	0.109838	0.0171079	6.42033	1.52e-10	3.97e-10	2.24e-07		0.121062	0.0211975	5.71115	1.20652e-08	2.62334e-08	1.776e-05		0.107442	0.0174977	6.14033	9.06492e-10	2.14182e-09	1.33436e-06		0.1025	0.0171204	5.987	2.33186e-09	5.9079e-09	3.43249e-06
Conventional	PSMG3	1	Inflammation	0.142838	0.016238	8.79649	2.09e-18	9.04e-18	3.07e-15		0.193952	0.0200566	9.67027	7.1156e-22	3.42293e-21	1.04742e-18		0.156122	0.0165768	9.41807	7.66464e-21	3.5817e-20	1.12824e-17		0.138054	0.0162494	8.49591	2.76346e-17	1.27918e-16	4.06781e-14
Conventional	PSPN	1	Inflammation	0.189345	0.0124042	15.2646	3.95e-51	7.65e-50	5.81e-48		0.232451	0.0153599	15.1336	2.60417e-50	4.50981e-49	3.83334e-47		0.210018	0.0126134	16.6505	3.5525e-60	8.04505e-59	5.22929e-57		0.149857	0.0125434	11.947	2.47415e-32	2.73831e-31	3.64195e-29
Conventional	PTH1R	1	Inflammation	0.012913	0.0170969	0.75528	0.450127	0.499312	1		0.0472457	0.0211485	2.234	0.0255399	0.0340224	1		0.0319232	0.0174724	1.82706	0.067767	0.0868172	1		0.0422308	0.0170854	2.47175	0.0134882	0.0196581	1
Conventional	PTPN6	1	Inflammation	0.114563	0.0161919	7.07529	1.76e-12	5.15e-12	2.59e-09		0.16603	0.0199923	8.3047	1.36762e-16	4.7592e-16	2.01314e-13		0.124523	0.0165395	7.5288	6.33475e-14	1.89143e-13	9.32475e-11		0.109329	0.016202	6.74787	1.72339e-11	5.18779e-11	2.53683e-08
Conventional	PTPRM	1	Inflammation	0.0904126	0.0169535	5.33298	1.02e-07	2.24e-07	0.000150345		0.131615	0.0209534	6.28131	3.72855e-10	8.88095e-10	5.48843e-07		0.120048	0.0172882	6.94389	4.45409e-12	1.18561e-11	6.55642e-09		0.134595	0.0168783	7.97443	1.9982e-15	8.0146e-15	2.94136e-12
Conventional	PTX3	1	Inflammation	-0.20433	0.0164275	-12.4383	7.44e-35	7.35e-34	1.1e-31		-0.280756	0.0202373	-13.8732	9.56252e-43	1.24567e-41	1.4076e-39		-0.223643	0.0167451	-13.3557	8.24036e-40	8.66415e-39	1.21298e-36		-0.197148	0.0164509	-11.984	1.60997e-32	1.83711e-31	2.36988e-29
Conventional	RAB37	1	Inflammation	-0.0161252	0.0172777	-0.933299	0.350724	0.399277	1		-0.0098169	0.0213861	-0.459032	0.646237	0.686335	1		-0.0177523	0.0176631	-1.00505	0.314936	0.362177	1		-0.000687208	0.0172803	-0.0397682	0.96828	0.972243	1
Conventional	RAB6A	1	Inflammation	0.0437081	0.0170157	2.56869	0.0102455	0.0147567	1		0.0467881	0.0210645	2.22118	0.0263965	0.0350683	1		0.0279478	0.0174046	1.60577	0.108407	0.135004	1		0.0151318	0.0170292	0.888582	0.374283	0.426758	1
Conventional	RABGAP1L	1	Inflammation	0.0508308	0.0170801	2.97603	0.00293816	0.00450518	1		0.0864744	0.0211182	4.09478	4.31203e-05	7.51161e-05	0.0634731		0.0651527	0.01745	3.73368	0.000191419	0.000319104	0.281769		0.0718556	0.0170613	4.21161	2.59325e-05	4.91282e-05	0.0381726
Conventional	REG4	1	Inflammation	-0.0620804	0.0148598	-4.17774	3.01e-05	5.56e-05	0.0442945		-0.059035	0.0184087	-3.20691	0.00135261	0.00205262	1		-0.0505374	0.0152041	-3.32393	0.00089583	0.00139689	1		-0.0104771	0.0148929	-0.703494	0.48179	0.533229	1
Conventional	RGS8	1	Inflammation	-0.00524225	0.017367	-0.301851	0.762782	0.800295	1		-0.0161204	0.0214935	-0.750015	0.453292	0.500935	1		0.00450888	0.0177548	0.253953	0.799546	0.820733	1		-0.0041387	0.0173678	-0.238297	0.811663	0.840794	1
Conventional	ROBO1	1	Inflammation	0.154121	0.0157354	9.79459	2.16e-22	1.12e-21	3.18e-19		0.178782	0.0195047	9.16612	7.76807e-20	3.34345e-19	1.14346e-16		0.169304	0.0160558	10.5447	1.19309e-25	6.6273e-25	1.75623e-22		0.155794	0.0157318	9.90313	7.52498e-23	5.01212e-22	1.10768e-19
Conventional	SAMD9L	1	Inflammation	0.0955486	0.0168825	5.65961	1.63e-08	3.74e-08	2.4e-05		0.142497	0.0208561	6.83239	9.65944e-12	2.54815e-11	1.42187e-08		0.0984883	0.0172583	5.70672	1.23801e-08	2.73626e-08	1.82235e-05		0.0859577	0.0168966	5.08729	3.80453e-07	8.2967e-07	0.000560027
Conventional	SCG3	1	Inflammation	-0.272708	0.0159393	-17.1091	2.56e-63	8.37e-62	3.77e-60		-0.271285	0.0199901	-13.571	5.09398e-41	6.40884e-40	7.49834e-38		-0.265326	0.0163532	-16.2247	2.52439e-57	5.38536e-56	3.7159e-54		-0.176551	0.0162864	-10.8404	5.3883e-27	4.43105e-26	7.93157e-24
Conventional	SCGB1A1	1	Inflammation	-0.0593091	0.0162546	-3.64875	0.000266994	0.000456994	0.393015		-0.0364055	0.0201441	-1.80725	0.0708007	0.0893048	1		-0.0671994	0.016611	-4.04547	5.32372e-05	9.36263e-05	0.0783652		-0.075879	0.0162375	-4.67307	3.06828e-06	6.20399e-06	0.0045165
Conventional	SCGB3A2	1	Inflammation	-0.250906	0.0164315	-15.2699	3.66e-51	7.18e-50	5.39e-48		-0.239921	0.0205823	-11.6567	6.92164e-31	5.09433e-30	1.01887e-27		-0.232635	0.0168879	-13.7752	3.49784e-42	4.02252e-41	5.14882e-39		-0.18622	0.016653	-11.1824	1.3576e-28	1.19664e-27	1.99839e-25
Conventional	SCGN	1	Inflammation	-0.143127	0.0162792	-8.79198	2.17e-18	9.35e-18	3.2e-15		-0.174312	0.0201549	-8.64861	7.51913e-18	2.84529e-17	1.10682e-14		-0.13045	0.0166767	-7.82228	6.64127e-15	2.09335e-14	9.77595e-12		-0.078804	0.0163928	-4.80723	1.58847e-06	3.29792e-06	0.00233822
Conventional	SCRN1	1	Inflammation	0.0444906	0.016983	2.61971	0.00883474	0.0127999	1		0.0592604	0.0210166	2.8197	0.00483135	0.00695186	1		0.0537645	0.0173561	3.09774	0.00196401	0.00298044	1		0.0341614	0.0169899	2.01069	0.0444274	0.060778	1
Conventional	SELPLG	1	Inflammation	0.173689	0.0149038	11.654	7.13e-31	5.83e-30	1.05e-27		0.227027	0.0184088	12.3325	2.64493e-34	2.26357e-33	3.89334e-31		0.201252	0.0151603	13.275	2.31679e-39	2.40163e-38	3.41031e-36		0.182579	0.014877	12.2726	5.40361e-34	6.51976e-33	7.95411e-31
Conventional	SERPINB8	1	Inflammation	0.131963	0.0166074	7.94604	2.5e-15	8.76e-15	3.69e-12		0.172502	0.0205353	8.40028	6.17534e-17	2.19038e-16	9.09009e-14		0.132338	0.0169834	7.79216	8.40206e-15	2.62587e-14	1.23678e-11		0.127825	0.0166165	7.69264	1.81657e-14	6.70173e-14	2.67399e-11
Conventional	SH2D1A	1	Inflammation	0.119503	0.0165514	7.22012	6.22e-13	1.88e-12	9.16e-10		0.145301	0.0204902	7.09127	1.57243e-12	4.30226e-12	2.31462e-09		0.121355	0.0169225	7.17121	8.86281e-13	2.46152e-12	1.30461e-09		0.111743	0.0165661	6.74531	1.75374e-11	5.25764e-11	2.5815e-08
Conventional	SHMT1	1	Inflammation	0.288328	0.0165565	17.4148	1.88e-65	6.42e-64	2.76e-62		0.374116	0.020412	18.3282	5.05373e-72	1.65313e-70	7.43909e-69		0.303363	0.0168868	17.9645	2.25826e-69	6.64832e-68	3.32416e-66		0.260135	0.0166774	15.5981	3.03672e-53	8.27788e-52	4.47006e-50
Conventional	SIGLEC1	1	Inflammation	0.0844312	0.0158685	5.32069	1.09e-07	2.39e-07	0.000160791		0.0804246	0.0196694	4.08882	4.42375e-05	7.69711e-05	0.0651175		0.0949495	0.0162103	5.85736	5.09421e-09	1.15187e-08	7.49867e-06		0.0872941	0.0158651	5.50226	3.99235e-08	9.35785e-08	5.87673e-05
Conventional	SIGLEC10	1	Inflammation	0.0613174	0.0154943	3.95743	7.71e-05	0.000137935	0.11352		0.0728709	0.01918	3.79932	0.000147323	0.000247557	0.21686		0.0849678	0.0158133	5.37317	8.19201e-08	1.72266e-07	0.000120586		0.0817292	0.0154706	5.28289	1.34166e-07	3.0619e-07	0.000197493
Conventional	SIRPB1	1	Inflammation	0.0230381	0.0158364	1.45476	0.145817	0.177978	1		0.0422499	0.019594	2.15627	0.0311243	0.0411635	1		0.0445905	0.0161785	2.75616	0.00587587	0.00856365	1		0.0529921	0.0158185	3.35001	0.00081581	0.00134326	1
Conventional	SIT1	1	Inflammation	0.133198	0.015316	8.69666	4.97e-18	2.09e-17	7.32e-15		0.159422	0.0189683	8.40467	5.95233e-17	2.12151e-16	8.76184e-14		0.137246	0.0156555	8.76664	2.70872e-18	1.06896e-17	3.98724e-15		0.120378	0.015344	7.84528	5.54632e-15	2.17711e-14	8.16418e-12
Conventional	SKAP2	1	Inflammation	0.102331	0.0157603	6.49295	9.48e-11	2.5e-10	1.4e-07		0.157505	0.019448	8.09878	7.36778e-16	2.4317e-15	1.08454e-12		0.105873	0.01611	6.57188	5.63036e-11	1.42159e-10	8.28788e-08		0.0961176	0.015771	6.09457	1.20459e-09	3.1439e-09	1.77316e-06
Conventional	SLAMF1	1	Inflammation	0.0133922	0.0170218	0.786768	0.431466	0.480422	1		0.010881	0.0210686	0.516458	0.605564	0.648756	1		0.0104889	0.0174025	0.602727	0.546726	0.593496	1		0.0144307	0.0170223	0.847749	0.39663	0.449107	1
Conventional	SLAMF7	1	Inflammation	-0.0392932	0.016568	-2.37163	0.0177585	0.0249909	1		-0.0847429	0.0204756	-4.13873	3.56659e-05	6.23519e-05	0.0525003		-0.0324389	0.0169422	-1.91468	0.0556069	0.0721811	1		-0.00400359	0.0165806	-0.241462	0.80921	0.839434	1
Conventional	SLC39A5	1	Inflammation	0.252793	0.0158755	15.9234	2.41e-55	5.53e-54	3.54e-52		0.347428	0.0194983	17.8184	2.54291e-68	7.33953e-67	3.74316e-65		0.280518	0.016135	17.3857	3.00278e-65	8.03654e-64	4.4201e-62		0.250773	0.0158845	15.7872	1.8421e-54	5.3168e-53	2.71157e-51
Conventional	SMOC2	1	Inflammation	0.146488	0.0149129	9.82289	1.64e-22	8.57e-22	2.42e-19		0.189273	0.0184367	10.2661	2.05473e-24	1.14134e-23	3.02456e-21		0.150505	0.0152439	9.87307	1.00846e-22	5.1365e-22	1.48445e-19		0.125427	0.014963	8.38243	7.1681e-17	3.25662e-16	1.05514e-13
Conventional	SMPDL3A	1	Inflammation	-0.0496314	0.0168558	-2.94448	0.00325428	0.00497435	1		-0.0156363	0.0208839	-0.748726	0.454068	0.501416	1		-0.0387105	0.0172402	-2.24536	0.024801	0.0338028	1		-0.0127801	0.0168741	-0.757381	0.448867	0.500176	1
Conventional	SPINK4	1	Inflammation	-0.029236	0.0156931	-1.86299	0.0625391	0.0816838	1		-0.0434391	0.0194192	-2.23692	0.0253484	0.0338284	1		0.00279821	0.0160506	0.174337	0.86161	0.876892	1		0.0370018	0.0156895	2.35839	0.0184041	0.0262507	1
Conventional	SPINT2	1	Inflammation	-0.0546671	0.0161887	-3.37687	0.000740398	0.00120828	1		-0.0507871	0.0200494	-2.5331	0.011345	0.0157397	1		-0.039921	0.0165621	-2.41038	0.015982	0.0222569	1		-3.19653e-05	0.0162132	-0.00197156	0.998427	0.998427	1
Conventional	SPON1	1	Inflammation	-0.0353585	0.0150227	-2.35368	0.0186386	0.0261295	1		-0.0640226	0.0185781	-3.44613	0.000574724	0.000906746	0.845994		-0.0213511	0.0153652	-1.38957	0.164738	0.198279	1		-0.00573766	0.0150338	-0.381652	0.702741	0.74527	1
Conventional	SPRY2	1	Inflammation	0.014648	0.0170412	0.859561	0.390085	0.439666	1		0.0523744	0.0210768	2.48493	0.0129996	0.0178668	1		0.0178831	0.017421	1.02653	0.304706	0.351096	1		0.035284	0.0170341	2.07137	0.0383902	0.0530116	1
Conventional	SRPK2	1	Inflammation	0.101036	0.017143	5.89373	4.1e-09	9.74e-09	6.03e-06		0.135537	0.0212009	6.39299	1.82016e-10	4.39225e-10	2.67927e-07		0.112094	0.0175118	6.40108	1.72718e-10	4.23734e-10	2.54241e-07		0.0893206	0.0171605	5.205	2.04065e-07	4.57903e-07	0.000300384
Conventional	STX8	1	Inflammation	0.146086	0.0166274	8.78583	2.29e-18	9.83e-18	3.37e-15		0.19564	0.0205444	9.5228	2.87675e-21	1.31508e-20	4.23457e-18		0.169466	0.0169499	9.99807	2.96805e-23	1.53297e-22	4.36897e-20		0.147505	0.0166249	8.87255	1.07172e-18	5.49677e-18	1.57757e-15
Conventional	SULT2A1	1	Inflammation	0.20584	0.0163713	12.5732	1.45e-35	1.52e-34	2.14e-32		0.267443	0.0202202	13.2265	4.29585e-39	4.97912e-38	6.32349e-36		0.229773	0.016671	13.7828	3.16384e-42	3.66707e-41	4.65717e-39		0.212162	0.0163511	12.9754	1.02149e-37	1.50363e-36	1.50363e-34
Conventional	TANK	1	Inflammation	0.00550004	0.0173227	0.317505	0.750877	0.789494	1		0.0123063	0.0214393	0.574009	0.565995	0.612606	1		0.0102909	0.0177089	0.581113	0.561198	0.607414	1		0.0347818	0.0173146	2.00882	0.0446257	0.0609482	1
Conventional	TBC1D5	1	Inflammation	0.0512847	0.0167788	3.05651	0.00225455	0.00350074	1		0.0605391	0.0207691	2.91486	0.00357888	0.00521596	1		0.0572335	0.0171495	3.33733	0.000853862	0.00133427	1		0.0527088	0.0167784	3.14147	0.00169373	0.0026924	1
Conventional	TFF2	1	Inflammation	-0.111842	0.0160802	-6.95524	4.11e-12	1.17e-11	6.06e-09		-0.136122	0.0199063	-6.83811	9.28639e-12	2.45856e-11	1.36696e-08		-0.101653	0.0164608	-6.17549	7.27633e-10	1.73033e-09	1.07108e-06		-0.0439672	0.0161656	-2.71979	0.00656148	0.00982553	1
Conventional	TGFA	1	Inflammation	0.0437589	0.0160055	2.734	0.00628554	0.00927086	1		0.0501589	0.0198124	2.53169	0.0113907	0.0157883	1		0.0421979	0.0163646	2.57861	0.00995636	0.0141602	1		0.0481402	0.0160029	3.00822	0.00264476	0.00412403	1
Conventional	TGFB1	1	Inflammation	0.0716623	0.0158878	4.51052	6.66e-06	1.28e-05	0.00980162		0.0821278	0.0196714	4.17498	3.04573e-05	5.36282e-05	0.0448332		0.0914171	0.0162188	5.6365	1.85912e-08	4.04827e-08	2.73663e-05		0.100579	0.015848	6.3465	2.45678e-10	6.74697e-10	3.61638e-07
Conventional	TIMP3	1	Inflammation	0.0315959	0.0163575	1.93159	0.0534836	0.0703555	1		0.0920109	0.0202011	4.55475	5.40623e-06	9.98491e-06	0.00795797		0.0365273	0.0167205	2.18459	0.028979	0.0389919	1		0.0563209	0.016341	3.44659	0.000573746	0.000964102	0.844554
Conventional	TLR3	1	Inflammation	0.115225	0.0170357	6.76373	1.55e-11	4.22e-11	2.28e-08		0.155119	0.021062	7.36488	2.1552e-13	6.18413e-13	3.17246e-10		0.136136	0.0173815	7.83223	6.14398e-15	1.94493e-14	9.04394e-12		0.139652	0.0169892	8.22004	2.74623e-16	1.19246e-15	4.04245e-13
Conventional	TNF	1	Inflammation	0.0327417	0.0162748	2.01181	0.0443091	0.0589187	1		0.0759314	0.0201165	3.77458	0.000162678	0.000270885	0.239462		0.0449054	0.0166312	2.70007	0.00696255	0.0100479	1		0.0637534	0.0162517	3.92288	8.90144e-05	0.000161168	0.131029
Conventional	TNFAIP8	1	Inflammation	0.00875503	0.0173398	0.504908	0.613652	0.661755	1		0.0211309	0.0214592	0.9847	0.324833	0.37095	1		0.0174479	0.0177254	0.984347	0.325006	0.372593	1		0.0135671	0.0173398	0.782426	0.434012	0.485092	1
Conventional	TNFRSF11A	1	Inflammation	0.132613	0.0152878	8.67442	6.02e-18	2.51e-17	8.86e-15		0.156122	0.018939	8.24342	2.26682e-16	7.72398e-16	3.33676e-13		0.139556	0.0156201	8.93441	6.2061e-19	2.58792e-18	9.13537e-16		0.114582	0.0153261	7.47624	9.40608e-14	3.24256e-13	1.38457e-10
Conventional	TNFRSF11B	1	Inflammation	-0.0602888	0.0135525	-4.44855	8.89e-06	1.69e-05	0.0130833		-0.051832	0.0167958	-3.08601	0.00204297	0.00304071	1		-0.0508498	0.0138664	-3.66713	0.000248582	0.000408385	0.365913		-0.01122	0.0135864	-0.825823	0.408955	0.461643	1
Conventional	TNFRSF13B	1	Inflammation	0.0792142	0.0162645	4.87037	1.16e-06	2.33e-06	0.00170522		0.0592868	0.0201694	2.93945	0.00330745	0.00483953	1		0.0740196	0.016636	4.44935	8.85524e-06	1.64582e-05	0.0130349		0.0567489	0.0162895	3.48378	0.00049986	0.000846714	0.735794
Conventional	TNFRSF13C	1	Inflammation	0.116883	0.016552	7.06159	1.94e-12	5.65e-12	2.86e-09		0.161217	0.0204541	7.88188	4.15956e-15	1.31392e-14	6.12287e-12		0.123885	0.0169134	7.32468	2.89867e-13	8.22126e-13	4.26684e-10		0.113158	0.0165594	6.83349	9.5864e-12	2.92157e-11	1.41112e-08
Conventional	TNFRSF14	1	Inflammation	0.0526846	0.0149222	3.53062	0.000419424	0.00070238	0.617392		0.0616046	0.0184721	3.335	0.000861016	0.00132992	1		0.0628243	0.0152465	4.12057	3.85846e-05	6.8265e-05	0.0567965		0.05036	0.0149249	3.37422	0.00074752	0.00123774	1
Conventional	TNFRSF4	1	Inflammation	0.0547137	0.0159602	3.42814	0.000614077	0.00101679	0.903922		0.0673294	0.019754	3.4084	0.000660127	0.00103373	0.971706		0.070886	0.0163015	4.34843	1.40646e-05	2.58143e-05	0.020703		0.0604263	0.0159555	3.78717	0.000154685	0.000275661	0.227696
Conventional	TNFSF10	1	Inflammation	0.187385	0.0166114	11.2805	4.63e-29	3.36e-28	6.82e-26		0.309336	0.0202946	15.2422	5.45318e-51	9.67119e-50	8.02709e-48		0.192034	0.0169809	11.3088	3.38976e-29	2.20785e-28	4.98973e-26		0.153049	0.0167027	9.1631	7.98425e-20	4.48581e-19	1.17528e-16
Conventional	TNFSF11	1	Inflammation	0.224484	0.0154625	14.518	1.53e-46	2.42e-45	2.25e-43		0.284485	0.0191124	14.8849	9.01253e-49	1.47405e-47	1.32664e-45		0.236202	0.0157822	14.9664	2.83684e-49	4.53895e-48	4.17583e-46		0.181282	0.0156089	11.614	1.12154e-30	1.16261e-29	1.6509e-27
Conventional	TNFSF12	1	Inflammation	-0.123553	0.0164478	-7.51183	7.2e-14	2.3e-13	1.06e-10		-0.117195	0.0204183	-5.73968	1.02131e-08	2.23384e-08	1.50337e-05		-0.131964	0.0168039	-7.8532	5.2122e-15	1.66429e-14	7.67236e-12		-0.102778	0.0164854	-6.2345	5.01833e-10	1.34065e-09	7.38699e-07
Conventional	TNFSF13	1	Inflammation	-0.0176778	0.0153038	-1.15513	0.24811	0.291243	1		-0.00439283	0.0189443	-0.231881	0.816642	0.844763	1		-0.0122509	0.0156469	-0.782959	0.433699	0.480004	1		-0.00443387	0.0153069	-0.289665	0.772088	0.804896	1
Conventional	TPP1	1	Inflammation	0.0596923	0.0168717	3.53801	0.000407888	0.000683839	0.600411		0.107098	0.0208446	5.13794	2.91471e-07	5.84531e-07	0.000429045		0.0930087	0.0172115	5.40388	6.91428e-08	1.45605e-07	0.000101778		0.111857	0.0168038	6.65665	3.19509e-11	9.4252e-11	4.70317e-08
Conventional	TPSAB1	1	Inflammation	0.0471877	0.016984	2.77836	0.0054897	0.00816246	1		0.0497224	0.0210265	2.36475	0.0180915	0.0245671	1		0.0589212	0.0173547	3.39513	0.000692875	0.00109786	1		0.0539807	0.0169795	3.17917	0.0014886	0.00238435	1
Conventional	TPT1	1	Inflammation	0.0199822	0.0173226	1.15354	0.248761	0.291774	1		0.0209693	0.0214409	0.978008	0.328131	0.374426	1		-0.0012947	0.0177124	-0.0730957	0.941734	0.949474	1		-0.0203916	0.0173232	-1.17713	0.239216	0.285122	1
Conventional	TRAF2	1	Inflammation	0.162816	0.0165638	9.82964	1.54e-22	8.05e-22	2.26e-19		0.21452	0.0204666	10.4815	2.29015e-25	1.35931e-24	3.37109e-22		0.17192	0.0169195	10.1611	5.89346e-24	3.13183e-23	8.67518e-21		0.149985	0.0165958	9.03758	2.47533e-19	1.32981e-18	3.64369e-16
Conventional	TREM2	1	Inflammation	-0.0284793	0.0142704	-1.9957	0.0460369	0.0611058	1		0.0382821	0.0176606	2.16766	0.0302451	0.0400367	1		0.00296912	0.0145964	0.203414	0.838822	0.858058	1		0.0166613	0.0142758	1.1671	0.243241	0.289218	1
Conventional	TRIM21	1	Inflammation	0.153324	0.0168475	9.10073	1.4e-19	6.54e-19	2.07e-16		0.172332	0.0208909	8.24914	2.16275e-16	7.38647e-16	3.18357e-13		0.159772	0.0172165	9.28018	2.74235e-20	1.23826e-19	4.03674e-17		0.135278	0.0168881	8.01026	1.50125e-15	6.08772e-15	2.20984e-12
Conventional	TRIM5	1	Inflammation	0.0851707	0.0169366	5.02881	5.16e-07	1.06e-06	0.00075943		0.0916983	0.0209787	4.37101	1.26919e-05	2.27557e-05	0.0186824		0.0865622	0.0173154	4.99915	6.01327e-07	1.19939e-06	0.000885153		0.0781618	0.016946	4.6124	4.10911e-06	8.24061e-06	0.00604861
Conventional	VASH1	1	Inflammation	0.025548	0.0171928	1.48597	0.137367	0.168785	1		0.0429306	0.0212741	2.01798	0.0436627	0.0568271	1		0.0354507	0.0175724	2.0174	0.0437222	0.0578249	1		0.0355723	0.0171889	2.06949	0.0385661	0.0532046	1
Conventional	VEGFA	1	Inflammation	0.108467	0.0157834	6.87221	7.34e-12	2.04e-11	1.08e-08		0.15948	0.0194857	8.18443	3.6748e-16	1.23783e-15	5.4093e-13		0.122	0.016115	7.57057	4.61808e-14	1.38448e-13	6.79781e-11		0.116663	0.0157689	7.39829	1.68267e-13	5.76022e-13	2.4769e-10
Conventional	VEGFD	1	Inflammation	-0.182673	0.0168635	-10.8325	5.86e-27	3.9e-26	8.63e-24		-0.268863	0.0207402	-12.9634	1.18625e-37	1.27457e-36	1.74616e-34		-0.178405	0.0172628	-10.3347	1.02621e-24	5.61553e-24	1.51058e-21		-0.139594	0.0169702	-8.22585	2.61854e-16	1.14038e-15	3.8545e-13
Conventional	WAS	1	Inflammation	0.0173849	0.0173309	1.00311	0.315869	0.363085	1		0.0318731	0.0214469	1.48614	0.137322	0.166506	1		0.00655362	0.0177199	0.369846	0.711517	0.743331	1		0.0154894	0.0173321	0.893681	0.371548	0.424352	1
Conventional	WFIKKN2	1	Inflammation	-0.312501	0.0157916	-19.7891	4.17e-83	2.28e-81	6.14e-80		-0.360023	0.0196765	-18.2971	8.55572e-72	2.73783e-70	1.2594e-68		-0.321857	0.0161319	-19.9515	2.21317e-84	1.08593e-82	3.25778e-81		-0.222366	0.0161818	-13.7417	5.44146e-42	9.6504e-41	8.00984e-39
Conventional	WNT9A	1	Inflammation	-0.105369	0.0132656	-7.94305	2.56e-15	8.95e-15	3.78e-12		-0.128349	0.0164228	-7.81531	7.01313e-15	2.21056e-14	1.03233e-11		-0.10627	0.0135648	-7.83429	6.04535e-15	1.91783e-14	8.89875e-12		-0.0893536	0.0132965	-6.72007	2.08184e-11	6.21597e-11	3.06447e-08
Conventional	YTHDF3	1	Inflammation	0.0408192	0.0172966	2.35995	0.0183267	0.0257168	1		0.0660598	0.0213968	3.08737	0.00203365	0.0030299	1		0.0553468	0.0176732	3.13169	0.00175102	0.00266546	1		0.0514831	0.01729	2.97762	0.00292294	0.00453379	1
Conventional	ABHD14B	1	Neurology	0.125541	0.0163838	7.66249	2.29e-14	7.53e-14	3.37e-11		0.180331	0.0202245	8.91642	7.27734e-19	2.92684e-18	1.07122e-15		0.142085	0.016721	8.49745	2.72763e-17	1.01135e-16	4.01507e-14		0.119982	0.0163953	7.31809	3.04263e-13	1.0179e-12	4.47876e-10
Conventional	ACVRL1	1	Neurology	0.0567451	0.0150641	3.76692	0.000167732	0.000292537	0.246902		0.0644197	0.0186499	3.45415	0.000557952	0.000882175	0.821305		0.0642784	0.015394	4.17555	3.03806e-05	5.42721e-05	0.0447202		0.0461961	0.015074	3.06462	0.0021945	0.00344016	1
Conventional	ADAM22	1	Neurology	0.0991677	0.0163653	6.05963	1.49e-09	3.67e-09	2.2e-06		0.0818702	0.0203083	4.03136	5.65215e-05	9.75377e-05	0.0831997		0.0938892	0.016742	5.60801	2.18969e-08	4.74701e-08	3.22322e-05		0.0523133	0.0164219	3.18558	0.00145614	0.00233744	1
Conventional	ADAM8	1	Neurology	0.099933	0.0165353	6.04364	1.65e-09	4.03e-09	2.43e-06		0.132343	0.0204514	6.4711	1.09452e-10	2.67631e-10	1.61114e-07		0.119466	0.0168751	7.07942	1.7111e-12	4.68166e-12	2.51873e-09		0.123633	0.0164945	7.49542	8.14527e-14	2.82779e-13	1.19898e-10
Conventional	ADGRB3	1	Neurology	-0.131402	0.0164571	-7.98449	1.84e-15	6.54e-15	2.71e-12		-0.168422	0.0203566	-8.27361	1.76803e-16	6.08072e-16	2.60255e-13		-0.11858	0.0168551	-7.03522	2.34202e-12	6.31401e-12	3.44745e-09		-0.0784335	0.0165448	-4.74066	2.20684e-06	4.51804e-06	0.00324847
Conventional	AFP	1	Neurology	0.0781041	0.0167272	4.6693	3.12e-06	6.16e-06	0.00459971		0.128564	0.020658	6.22346	5.38089e-10	1.27138e-09	7.92067e-07		0.0965622	0.0170783	5.65407	1.67999e-08	3.66907e-08	2.47295e-05		0.0884689	0.0167145	5.29293	1.2705e-07	2.90852e-07	0.000187018
Conventional	AGR2	1	Neurology	-0.114603	0.0160776	-7.12814	1.21e-12	3.58e-12	1.78e-09		-0.126914	0.019925	-6.36961	2.11704e-10	5.10031e-10	3.11629e-07		-0.0874008	0.0164843	-5.30205	1.20905e-07	2.52443e-07	0.000177973		-0.039622	0.0161709	-2.4502	0.0143216	0.0207494	1
Conventional	AHSP	1	Neurology	0.139771	0.0157373	8.88154	9.9e-19	4.4e-18	1.46e-15		0.195438	0.0194229	10.0623	1.57506e-23	8.19251e-23	2.31848e-20		0.151369	0.0160686	9.42019	7.51522e-21	3.52306e-20	1.10624e-17		0.151109	0.0157109	9.61811	1.16895e-21	7.35341e-21	1.7207e-18
Conventional	AKT1S1	1	Neurology	0.111613	0.0168029	6.64249	3.51e-11	9.51e-11	5.17e-08		0.163771	0.0207486	7.89311	3.8071e-15	1.20517e-14	5.60405e-12		0.12325	0.0171618	7.18164	8.22073e-13	2.28751e-12	1.21009e-09		0.113024	0.0168012	6.72714	1.9843e-11	5.93678e-11	2.9209e-08
Conventional	ALDH1A1	1	Neurology	0.292614	0.0159834	18.3074	7.19e-72	2.71e-70	1.06e-68		0.380674	0.0196924	19.331	1.48162e-79	6.23125e-78	2.18094e-76		0.313079	0.0162727	19.2395	7.4454e-79	3.04434e-77	1.09596e-75		0.276479	0.0160582	17.2174	4.52529e-64	1.85034e-62	6.66123e-61
Conventional	AMFR	1	Neurology	0.055642	0.0172899	3.21818	0.0013007	0.00208112	1		0.0721015	0.0213966	3.36976	0.000759694	0.00118335	1		0.0522911	0.0176796	2.95771	0.00311805	0.0046739	1		0.0465827	0.0172975	2.69302	0.00711121	0.0106271	1
Conventional	ANXA10	1	Neurology	-0.0731689	0.0166766	-4.38752	1.18e-05	2.22e-05	0.0173262		-0.108052	0.0206186	-5.24051	1.6867e-07	3.44837e-07	0.000248283		-0.0850318	0.0170366	-4.99114	6.26658e-07	1.24823e-06	0.00092244		-0.0665288	0.0166845	-3.98746	6.80168e-05	0.000124374	0.100121
Conventional	ANXA3	1	Neurology	0.134118	0.0166108	8.07411	8.99e-16	3.24e-15	1.32e-12		0.158266	0.0205747	7.69228	1.82163e-14	5.60972e-14	2.68145e-11		0.136924	0.0169821	8.06285	9.84465e-16	3.30852e-15	1.44913e-12		0.121907	0.0166358	7.32798	2.82931e-13	9.50854e-13	4.16474e-10
Conventional	ANXA5	1	Neurology	-0.00401708	0.0169792	-0.236589	0.812989	0.839803	1		3.88343e-05	0.021015	0.00184793	0.998526	0.999204	1		0.0103496	0.0173576	0.596257	0.551039	0.597737	1		0.016759	0.0169779	0.98711	0.323651	0.373951	1
Conventional	APOH	1	Neurology	0.0466343	0.016521	2.82273	0.00478595	0.00716675	1		0.0851888	0.0204229	4.17124	3.09595e-05	5.43823e-05	0.0455724		0.0788656	0.0168596	4.67777	2.99911e-06	5.69638e-06	0.00441469		0.0667263	0.0165039	4.04307	5.37833e-05	9.93337e-05	0.079169
Conventional	APP	1	Neurology	-0.0104317	0.0161103	-0.647518	0.517335	0.567872	1		0.01268	0.0199395	0.635923	0.524864	0.571627	1		-0.0133434	0.0164695	-0.810187	0.417883	0.463894	1		0.0121719	0.0161107	0.755514	0.449987	0.500665	1
Conventional	APRT	1	Neurology	0.144329	0.0166416	8.67279	6.11e-18	2.53e-17	8.99e-15		0.184803	0.0205829	8.9785	4.19517e-19	1.72014e-18	6.17529e-16		0.158628	0.0169873	9.33803	1.6099e-20	7.38249e-20	2.36978e-17		0.130343	0.0166721	7.81806	6.86413e-15	2.65895e-14	1.0104e-11
Conventional	ARID4B	1	Neurology	0.0255076	0.017336	1.47137	0.141274	0.173007	1		0.039882	0.0214529	1.85905	0.0630959	0.0799287	1		0.0292704	0.0177218	1.65166	0.0986849	0.123419	1		0.0392173	0.0173301	2.26295	0.0236937	0.0334073	1
Conventional	ARSA	1	Neurology	0.122961	0.0170626	7.20646	6.87e-13	2.07e-12	1.01e-09		0.156292	0.0211103	7.40357	1.61792e-13	4.68813e-13	2.38157e-10		0.136843	0.0174219	7.85464	5.15355e-15	1.64913e-14	7.58602e-12		0.119976	0.0170688	7.02895	2.44844e-12	7.71757e-12	3.60411e-09
Conventional	ASAH2	1	Neurology	0.157263	0.0165853	9.48208	4.22e-21	2.11e-20	6.21e-18		0.204646	0.0205021	9.98168	3.48734e-23	1.77625e-22	5.13337e-20		0.16672	0.0169407	9.8414	1.37162e-22	6.93825e-22	2.01903e-19		0.129491	0.0166479	7.77824	9.36459e-15	3.54362e-14	1.37847e-11
Conventional	ASGR1	1	Neurology	0.216054	0.016104	13.4161	3.79e-40	4.73e-39	5.58e-37		0.295842	0.0198276	14.9207	5.42637e-49	9.18117e-48	7.98761e-46		0.254776	0.0163366	15.5954	3.15817e-53	5.81103e-52	4.64882e-50		0.246219	0.0159925	15.3959	5.87317e-52	1.51672e-50	8.64531e-49
Conventional	ATF2	1	Neurology	0.0619901	0.0172498	3.59368	0.0003301	0.000557873	0.485907		0.0835686	0.0213431	3.91549	9.17755e-05	0.000155459	0.135093		0.0653261	0.0176331	3.70475	0.000214551	0.000355253	0.31582		0.0658126	0.0172468	3.81593	0.000137792	0.000246452	0.20283
Conventional	ATP5PO	1	Neurology	-0.00424585	0.0173397	-0.244862	0.806576	0.836113	1		0.0052427	0.0214611	0.244289	0.80702	0.836573	1		0.00850718	0.0177265	0.479913	0.631316	0.671458	1		0.018697	0.017338	1.07838	0.280931	0.330296	1
Conventional	ATP6V1F	1	Neurology	0.0620302	0.0172311	3.59991	0.00032232	0.000547238	0.474455		0.0973803	0.0213048	4.57081	5.0101e-06	9.27657e-06	0.00737487		0.0703514	0.017609	3.9952	6.58404e-05	0.000114695	0.0969171		0.0666794	0.0172273	3.87057	0.000110373	0.000198133	0.162469
Conventional	ATXN10	1	Neurology	0.000366935	0.0171973	0.0213368	0.982978	0.984315	1		0.0235457	0.0212814	1.1064	0.268623	0.310372	1		-0.00373981	0.0175812	-0.212717	0.831559	0.851622	1		0.007979	0.0171975	0.463962	0.642701	0.687541	1
Conventional	B4GAT1	1	Neurology	-0.186724	0.0162452	-11.4941	4.32e-30	3.35e-29	6.37e-27		-0.120669	0.0203544	-5.92839	3.32657e-09	7.51029e-09	4.89671e-06		-0.153506	0.0167077	-9.18775	6.38241e-20	2.83834e-19	9.39491e-17		-0.0558989	0.0164963	-3.38857	0.000709597	0.00117892	1
Conventional	BAG3	1	Neurology	0.204978	0.0167115	12.2657	5.87e-34	5.54e-33	8.64e-31		0.167165	0.0209097	7.99457	1.7017e-15	5.46922e-15	2.5049e-12		0.196127	0.0171258	11.4521	6.91295e-30	4.64651e-29	1.01759e-26		0.143676	0.0168766	8.51328	2.38566e-17	1.11482e-16	3.5117e-14
Conventional	BAX	1	Neurology	-0.0133888	0.0171524	-0.780576	0.4351	0.484102	1		0.0277392	0.0212262	1.30684	0.191346	0.227513	1		0.0130634	0.0175355	0.744969	0.456335	0.502413	1		0.0292891	0.017148	1.70802	0.0877137	0.113958	1
Conventional	BCAM	1	Neurology	-0.0309288	0.0160279	-1.92969	0.0537183	0.0705383	1		-0.0949213	0.0197882	-4.79685	1.67248e-06	3.18897e-06	0.00246188		-0.0271097	0.0163878	-1.65426	0.0981558	0.122862	1		-0.0243457	0.0160315	-1.51862	0.12894	0.162222	1
Conventional	BCAN	1	Neurology	-0.221871	0.0156496	-14.1775	1.61e-44	2.47e-43	2.38e-41		-0.227028	0.0195277	-11.6259	9.80375e-31	7.17966e-30	1.44311e-27		-0.240716	0.0159465	-15.0953	4.51297e-50	7.38122e-49	6.6431e-47		-0.172641	0.0158097	-10.9199	2.31179e-27	1.92257e-26	3.40295e-24
Conventional	BIN2	1	Neurology	0.0498077	0.0165476	3.00996	0.00262969	0.00404907	1		0.0777423	0.0204665	3.79851	0.000147805	0.000248083	0.217568		0.0588464	0.0169104	3.47988	0.000507165	0.000814118	0.746547		0.0596835	0.0165399	3.60846	0.000311915	0.000536377	0.459139
Conventional	BLVRB	1	Neurology	0.0954463	0.0161765	5.9003	3.94e-09	9.4e-09	5.8e-06		0.142336	0.0199807	7.1237	1.24702e-12	3.4504e-12	1.83561e-09		0.106514	0.0165234	6.44626	1.28749e-10	3.19054e-10	1.89518e-07		0.0854299	0.0161917	5.27616	1.39143e-07	3.17057e-07	0.000204819
Conventional	BMP4	1	Neurology	-0.0178924	0.0166805	-1.07266	0.283493	0.329622	1		-0.0953287	0.0205913	-4.62956	3.78456e-06	7.06963e-06	0.00557087		-0.029067	0.0170491	-1.7049	0.0882933	0.111274	1		-0.0282488	0.0166775	-1.69383	0.0903784	0.117213	1
Conventional	BRK1	1	Neurology	-0.0210182	0.0167155	-1.25741	0.208681	0.248526	1		-0.0568993	0.0206724	-2.75243	0.00594311	0.00846879	1		-0.0299564	0.0170854	-1.75334	0.0796236	0.100866	1		-0.0324902	0.0167114	-1.94419	0.0519447	0.0699104	1
Conventional	BST1	1	Neurology	0.0182341	0.0171318	1.06434	0.287241	0.333716	1		0.0231968	0.0212036	1.09401	0.274021	0.315864	1		0.0355117	0.0175076	2.02836	0.0425919	0.0564314	1		0.0379806	0.0171242	2.21795	0.0266161	0.0374201	1
Conventional	BST2	1	Neurology	0.128197	0.0169551	7.56098	4.97e-14	1.6e-13	7.31e-11		0.19762	0.0208994	9.45579	5.39169e-21	2.42708e-20	7.93656e-18		0.1636	0.017262	9.47742	4.40401e-21	2.08447e-20	6.4827e-18		0.17666	0.0168429	10.4887	2.12603e-25	1.65583e-24	3.12951e-22
Conventional	C19ORF12	1	Neurology	0.258418	0.0166482	15.5223	9.25e-53	1.92e-51	1.36e-49		0.32874	0.0205689	15.9823	9.92476e-56	1.97422e-54	1.46092e-52		0.264442	0.0170189	15.5382	7.32786e-53	1.31544e-51	1.07866e-49		0.21912	0.0167939	13.0476	4.12909e-38	6.20207e-37	6.07803e-35
Conventional	C2CD2L	1	Neurology	0.0310192	0.0172363	1.79965	0.0719945	0.0934531	1		0.0332666	0.0213353	1.55923	0.119023	0.14588	1		0.0420204	0.0176155	2.38542	0.0171076	0.023757	1		0.0547744	0.0172217	3.18054	0.00148163	0.00237578	1
Conventional	CA2	1	Neurology	0.121639	0.0158715	7.66399	2.26e-14	7.46e-14	3.33e-11		0.178398	0.0195835	9.1096	1.29549e-19	5.49557e-19	1.90696e-16		0.135416	0.016203	8.35745	8.82757e-17	3.15393e-16	1.29942e-13		0.12375	0.015868	7.79873	7.9826e-15	3.05205e-14	1.17504e-11
Conventional	CA6	1	Neurology	0.00573682	0.0157395	0.364486	0.715515	0.755551	1		-0.0122503	0.0194798	-0.628873	0.529469	0.574339	1		-0.0235482	0.0160867	-1.46383	0.143322	0.174788	1		-0.0191782	0.0157374	-1.21864	0.223055	0.268908	1
Conventional	CALB2	1	Neurology	0.263503	0.0154697	17.0335	8.53e-63	2.67e-61	1.26e-59		0.327637	0.0191399	17.118	2.2191e-63	5.63193e-62	3.26652e-60		0.258614	0.0158614	16.3045	7.45061e-58	1.61284e-56	1.09673e-54		0.17711	0.015785	11.2201	8.98784e-29	8.13724e-28	1.32301e-25
Conventional	CALCA	1	Neurology	0.154947	0.01454	10.6566	3.73e-26	2.36e-25	5.49e-23		0.199807	0.0179732	11.1169	2.76969e-28	1.86164e-27	4.07699e-25		0.183832	0.0147888	12.4305	8.17404e-35	6.83647e-34	1.20322e-31		0.166996	0.0145061	11.5121	3.5344e-30	3.63821e-29	5.20264e-27
Conventional	CARHSP1	1	Neurology	0.12119	0.0165076	7.34146	2.56e-13	8.02e-13	3.77e-10		0.186389	0.0203536	9.15751	8.39918e-20	3.60455e-19	1.23636e-16		0.143158	0.0168368	8.50267	2.60978e-17	9.72556e-17	3.84159e-14		0.129339	0.0164923	7.84238	5.67402e-15	2.22132e-14	8.35216e-12
Conventional	CASP1	1	Neurology	0.0651861	0.0169959	3.83539	0.000127361	0.000223985	0.187475		0.0716491	0.021044	3.40473	0.000669039	0.00104546	0.984825		0.0773753	0.0173639	4.4561	8.58241e-06	1.59713e-05	0.0126333		0.0844874	0.0169747	4.97726	6.72975e-07	1.4274e-06	0.000990619
Conventional	CASP10	1	Neurology	0.0264335	0.0172724	1.53039	0.126002	0.155992	1		0.0514517	0.0213682	2.40786	0.0160928	0.0219746	1		0.0234155	0.0176594	1.32595	0.184935	0.22114	1		0.0294295	0.0172719	1.70389	0.0884813	0.114854	1
Conventional	CC2D1A	1	Neurology	0.201974	0.0164629	12.2684	5.68e-34	5.39e-33	8.36e-31		0.249617	0.020377	12.25	7.06987e-34	5.81388e-33	1.04069e-30		0.213425	0.0168081	12.6978	3.18141e-36	2.78752e-35	4.68303e-33		0.188184	0.0165058	11.4011	1.22001e-29	1.16614e-28	1.79585e-26
Conventional	CCL19	1	Neurology	0.141802	0.0165444	8.57098	1.46e-17	5.93e-17	2.15e-14		0.204924	0.020406	10.0423	1.91798e-23	9.9411e-23	2.82327e-20		0.153959	0.0168933	9.11361	1.24954e-19	5.40977e-19	1.83932e-16		0.121304	0.0165872	7.31314	3.15526e-13	1.0508e-12	4.64454e-10
Conventional	CCL2	1	Neurology	0.0970225	0.015789	6.14494	8.81e-10	2.19e-09	1.3e-06		0.127465	0.0195297	6.52676	7.59093e-11	1.87796e-10	1.11738e-07		0.103359	0.0161348	6.40598	1.67317e-10	4.11383e-10	2.46291e-07		0.092372	0.0157969	5.84749	5.40301e-09	1.33443e-08	7.95323e-06
Conventional	CCN5	1	Neurology	0.169842	0.0136264	12.4643	5.44e-35	5.41e-34	8.01e-32		0.165421	0.0169935	9.73437	3.85263e-22	1.90305e-21	5.67108e-19		0.143728	0.0140183	10.2529	2.34707e-24	1.26091e-23	3.45489e-21		0.0721032	0.0138493	5.20627	2.02686e-07	4.56199e-07	0.000298354
Conventional	CCS	1	Neurology	0.131313	0.0162784	8.0667	9.54e-16	3.43e-15	1.4e-12		0.184049	0.0200996	9.15686	8.44886e-20	3.61533e-19	1.24367e-16		0.143987	0.0166208	8.66304	6.64137e-18	2.55919e-17	9.77609e-15		0.120583	0.0163005	7.39751	1.6924e-13	5.78008e-13	2.49122e-10
Conventional	CD109	1	Neurology	0.0354584	0.016611	2.13464	0.0328531	0.0445402	1		-0.00353428	0.0205711	-0.171808	0.863597	0.884016	1		0.0361798	0.0169819	2.13049	0.0331938	0.0444597	1		0.042613	0.0166073	2.56592	0.0103276	0.0152175	1
Conventional	CD164	1	Neurology	0.0703302	0.0168719	4.16847	3.13e-05	5.77e-05	0.0461256		0.0957326	0.0208723	4.5866	4.64781e-06	8.64927e-06	0.00684158		0.0850835	0.0172331	4.93721	8.25898e-07	1.62096e-06	0.00121572		0.100974	0.0168324	5.99881	2.1699e-09	5.53568e-09	3.19409e-06
Conventional	CD177	1	Neurology	0.00120279	0.01717	0.070052	0.944156	0.949964	1		-0.0245492	0.0212474	-1.1554	0.247999	0.289266	1		0.0248639	0.0175488	1.41684	0.156609	0.189113	1		0.0421694	0.0171574	2.4578	0.0140225	0.0203763	1
Conventional	CD274	1	Neurology	0.0252459	0.0165692	1.52366	0.127674	0.15793	1		0.0365899	0.0205051	1.78443	0.074432	0.0934846	1		0.0387829	0.0169327	2.29041	0.0220509	0.0303923	1		0.0434498	0.0165601	2.62376	0.00873055	0.0129681	1
Conventional	CD300C	1	Neurology	0.0841922	0.0158702	5.30506	1.19e-07	2.6e-07	0.00017508		0.0770442	0.0196745	3.91593	9.16073e-05	0.000155352	0.134846		0.106039	0.0161939	6.54806	6.59381e-11	1.65916e-10	9.70609e-08		0.0808573	0.0158753	5.09328	3.68701e-07	8.0643e-07	0.000542727
Conventional	CD300LG	1	Neurology	-0.024613	0.0160146	-1.53691	0.124396	0.154394	1		-0.0424721	0.0198153	-2.1434	0.0321428	0.0424342	1		-0.0572788	0.0163512	-3.50302	0.000465215	0.000748411	0.684796		-0.0918268	0.015952	-5.75643	9.25743e-09	2.25611e-08	1.36269e-05
Conventional	CD34	1	Neurology	-0.0253517	0.0169986	-1.49141	0.135937	0.167167	1		-0.0173012	0.021043	-0.822182	0.411024	0.460097	1		-0.0188932	0.0173804	-1.08704	0.277088	0.321667	1		0.00398948	0.017004	0.234619	0.814517	0.843156	1
Conventional	CD63	1	Neurology	0.100215	0.0160469	6.24515	4.69e-10	1.19e-09	6.91e-07		0.150791	0.0198131	7.61069	3.40378e-14	1.03306e-13	5.01036e-11		0.1222	0.0163702	7.46479	1.02486e-13	3.01116e-13	1.50859e-10		0.129381	0.0159936	8.08954	7.93845e-16	3.31031e-15	1.16854e-12
Conventional	CD74	1	Neurology	0.0930535	0.0154406	6.02657	1.83e-09	4.47e-09	2.7e-06		0.124076	0.0190961	6.49748	9.20597e-11	2.26609e-10	1.35512e-07		0.122601	0.0157363	7.79099	8.47941e-15	2.64443e-14	1.24817e-11		0.117331	0.0153984	7.61965	3.17877e-14	1.13848e-13	4.67915e-11
Conventional	CD8A	1	Neurology	0.17763	0.0166141	10.6915	2.59e-26	1.66e-25	3.81e-23		0.225172	0.0205481	10.9583	1.53301e-27	1.00293e-26	2.25659e-24		0.215998	0.0168807	12.7955	9.54739e-37	8.51743e-36	1.40538e-33		0.211754	0.0165112	12.8249	6.64467e-37	9.31519e-36	9.78095e-34
Conventional	CD99	1	Neurology	0.0361202	0.0139665	2.5862	0.00974036	0.0140705	1		0.0314616	0.0172937	1.81925	0.06895	0.0870449	1		0.0272527	0.014284	1.90792	0.0564753	0.0731149	1		0.00576072	0.0139789	0.412102	0.680288	0.72459	1
Conventional	CD99L2	1	Neurology	0.163712	0.0163093	10.038	2e-23	1.08e-22	2.95e-20		0.2461	0.0200605	12.2679	5.71229e-34	4.80485e-33	8.40849e-31		0.179087	0.0166419	10.7612	1.2451e-26	7.2442e-26	1.83278e-23		0.153388	0.0163359	9.38963	9.98429e-21	5.90236e-20	1.46969e-17
Conventional	CDCP1	1	Neurology	-0.10203	0.0130542	-7.81585	6.98e-15	2.39e-14	1.03e-11		-0.0774828	0.0162362	-4.77222	1.88933e-06	3.57468e-06	0.0027811		-0.0607682	0.013415	-4.52986	6.08007e-06	1.14595e-05	0.00894986		-0.0164051	0.0131547	-1.24709	0.212439	0.257586	1
Conventional	CDH15	1	Neurology	0.123955	0.0165053	7.51003	7.3e-14	2.33e-13	1.07e-10		0.146369	0.0204416	7.16036	9.58388e-13	2.66179e-12	1.41075e-09		0.14898	0.0168267	8.85377	1.26423e-18	5.14073e-18	1.86094e-15		0.124349	0.0165052	7.5339	6.09548e-14	2.1262e-13	8.97255e-11
Conventional	CDH3	1	Neurology	-0.01158	0.0170326	-0.679872	0.496626	0.548001	1		-0.0421638	0.0210713	-2.00101	0.0454611	0.0590634	1		-0.0161842	0.017412	-0.929487	0.352695	0.400443	1		-0.0181583	0.0170318	-1.06614	0.286427	0.335952	1
Conventional	CDHR1	1	Neurology	0.135795	0.0170742	7.95324	2.37e-15	8.33e-15	3.48e-12		0.158479	0.0211516	7.49255	8.32251e-14	2.45015e-13	1.22507e-10		0.129499	0.0174739	7.41099	1.53116e-13	4.47195e-13	2.25386e-10		0.0849553	0.0171596	4.95088	7.70291e-07	1.62912e-06	0.00113387
Conventional	CERT	1	Neurology	0.0234826	0.017293	1.35792	0.174567	0.210392	1		0.0563601	0.0213892	2.63498	0.00844779	0.0118656	1		0.0270823	0.017678	1.53198	0.125609	0.154725	1		0.0174733	0.0172956	1.01028	0.312427	0.363264	1
Conventional	CETN2	1	Neurology	0.0256542	0.017327	1.48059	0.138796	0.170257	1		0.024015	0.0214479	1.11969	0.262914	0.304253	1		0.0339331	0.0177105	1.91599	0.0554397	0.0720275	1		0.0270279	0.0173272	1.55985	0.118876	0.15072	1
Conventional	CGA	1	Neurology	-0.0544575	0.0117324	-4.64165	3.57e-06	6.96e-06	0.00525629		-0.0450514	0.0145433	-3.09775	0.00196391	0.00293192	1		-0.0438527	0.012007	-3.65227	0.00026337	0.000431236	0.387681		-0.0139407	0.0117633	-1.1851	0.23605	0.282263	1
Conventional	CHGB	1	Neurology	-0.230012	0.0149006	-15.4364	3.25e-52	6.56e-51	4.79e-49		-0.222314	0.0186624	-11.9124	3.69611e-32	2.84852e-31	5.44068e-29		-0.212822	0.0153179	-13.8937	7.27884e-43	8.64069e-42	1.07145e-39		-0.118028	0.0152354	-7.74697	1.19385e-14	4.46028e-14	1.75735e-11
Conventional	CHMP1A	1	Neurology	0.0962336	0.016866	5.70577	1.24e-08	2.89e-08	1.83e-05		0.13214	0.0208545	6.33627	2.62362e-10	6.28986e-10	3.86197e-07		0.107863	0.0172279	6.26095	4.24386e-10	1.01742e-09	6.24696e-07		0.0913932	0.0168737	5.41632	6.45369e-08	1.50076e-07	9.49983e-05
Conventional	CLEC10A	1	Neurology	0.0101688	0.0167693	0.606391	0.544291	0.593479	1		0.0111229	0.0207553	0.535905	0.592055	0.637531	1		0.0111584	0.0171436	0.650876	0.515165	0.561721	1		0.0247032	0.0167661	1.4734	0.140725	0.175399	1
Conventional	CLEC11A	1	Neurology	0.0802459	0.0169032	4.74737	2.14e-06	4.24e-06	0.00314326		0.119611	0.0208934	5.72483	1.11394e-08	2.43076e-08	1.63972e-05		0.0864112	0.0172751	5.00206	5.92396e-07	1.18318e-06	0.000872007		0.07148	0.0169141	4.22606	2.43303e-05	4.61524e-05	0.0358143
Conventional	CLEC14A	1	Neurology	-0.0412112	0.0151159	-2.72636	0.00643264	0.00946885	1		-0.0949994	0.0186642	-5.08992	3.75245e-07	7.48455e-07	0.00055236		-0.0310702	0.0154601	-2.0097	0.0445321	0.0587903	1		-0.0239902	0.0151261	-1.58601	0.112818	0.143657	1
Conventional	CLEC1B	1	Neurology	0.0749448	0.0158034	4.74233	2.19e-06	4.34e-06	0.00322192		0.139531	0.0194876	7.15999	9.60919e-13	2.66379e-12	1.41447e-09		0.0927605	0.0161343	5.74926	9.65519e-09	2.14366e-08	1.42124e-05		0.10269	0.0157637	6.51434	8.23878e-11	2.3367e-10	1.21275e-07
Conventional	CLPP	1	Neurology	0.0187889	0.0172125	1.09158	0.275084	0.320351	1		0.058502	0.0212861	2.74836	0.0060172	0.00856607	1		0.0493637	0.0175816	2.80769	0.00501488	0.00735249	1		0.0701183	0.017179	4.08164	4.5622e-05	8.46855e-05	0.0671556
Conventional	CLPS	1	Neurology	-0.0570273	0.0171118	-3.33263	0.000868377	0.00140932	1		-0.0484947	0.021195	-2.28802	0.0221898	0.0297752	1		-0.055484	0.0174962	-3.1712	0.00152998	0.00233866	1		-0.0397129	0.0171252	-2.31898	0.020448	0.0290254	1
Conventional	CLSPN	1	Neurology	0.000873042	0.017309	0.0504386	0.959775	0.963704	1		0.00185806	0.021423	0.0867321	0.930889	0.939183	1		0.00545961	0.0176953	0.308535	0.757692	0.785438	1		0.00615743	0.0173095	0.355726	0.722065	0.7592	1
Conventional	CLSTN1	1	Neurology	0.0299641	0.0172117	1.74092	0.0817775	0.105224	1		0.0274321	0.0213063	1.28751	0.197995	0.23485	1		0.0437547	0.0175888	2.48765	0.012901	0.0181377	1		0.0435377	0.0172049	2.53054	0.011428	0.0167384	1
Conventional	CNTN3	1	Neurology	0.323931	0.0147691	21.9329	1.33e-100	1.15e-98	1.96e-97		0.407236	0.0182434	22.3224	6.2415e-104	4.37499e-102	9.18749e-101		0.352185	0.0149755	23.5175	2.00405e-114	1.73527e-112	2.94997e-111		0.306371	0.0148663	20.6084	1.26759e-89	1.33278e-87	1.86589e-86
Conventional	CNTN4	1	Neurology	-0.0823978	0.0162402	-5.07368	4.09e-07	8.53e-07	0.00060132		-0.111773	0.0200868	-5.56449	2.80727e-08	5.98018e-08	4.1323e-05		-0.0623263	0.0166278	-3.74832	0.000180622	0.000302132	0.265876		-0.0252591	0.0162898	-1.55061	0.121077	0.153246	1
Conventional	CNTN5	1	Neurology	-0.0122334	0.0159791	-0.765588	0.443968	0.493224	1		-0.0360028	0.01977	-1.82108	0.0686723	0.0867688	1		-0.0291047	0.0163304	-1.78224	0.0747882	0.0949893	1		-0.0541056	0.0159573	-3.39065	0.000704254	0.00117137	1
Conventional	COPE	1	Neurology	-0.0107346	0.0173227	-0.619685	0.535501	0.58563	1		-0.008543	0.0214406	-0.398449	0.690321	0.728425	1		-0.0109161	0.0177095	-0.616401	0.537666	0.584524	1		-0.0170717	0.0173221	-0.985543	0.324419	0.374545	1
Conventional	CPA2	1	Neurology	0.0335126	0.0161387	2.07654	0.0379101	0.0511023	1		0.0184255	0.0199835	0.922037	0.356567	0.404677	1		0.0482761	0.0164899	2.92761	0.00343572	0.00511364	1		0.0637749	0.0161158	3.9573	7.71619e-05	0.000140746	0.113582
Conventional	CPM	1	Neurology	0.361299	0.0155692	23.206	1.19e-111	1.46e-109	1.76e-108		0.461724	0.0191809	24.0721	1.96462e-119	2.06566e-117	2.89192e-116		0.398229	0.015736	25.3069	6.86376e-131	1.01035e-128	1.01035e-127		0.341293	0.0156861	21.7576	4.05668e-99	4.9762e-97	5.97144e-96
Conventional	CPPED1	1	Neurology	0.16095	0.016487	9.76225	2.95e-22	1.52e-21	4.34e-19		0.219624	0.0203514	10.7916	9.03576e-27	5.73304e-26	1.33006e-23		0.183803	0.0168036	10.9383	1.89913e-27	1.15042e-26	2.79552e-24		0.163928	0.0164801	9.94699	4.9011e-23	3.37122e-22	7.21441e-20
Conventional	CRADD	1	Neurology	0.110363	0.0166748	6.61855	4.13e-11	1.11e-10	6.07e-08		0.164658	0.0205851	7.99891	1.64381e-15	5.31799e-15	2.41968e-12		0.124163	0.0170267	7.29222	3.67839e-13	1.03927e-12	5.41459e-10		0.112478	0.0166719	6.74657	1.73879e-11	5.22348e-11	2.5595e-08
Conventional	CRIP2	1	Neurology	0.182679	0.0154778	11.8026	1.31e-31	1.12e-30	1.93e-28		0.242081	0.0191061	12.6703	4.4511e-36	4.39733e-35	6.55202e-33		0.187913	0.0158198	11.8783	5.48296e-32	4.01538e-31	8.07091e-29		0.169941	0.0155159	10.9527	1.62859e-27	1.36209e-26	2.39728e-24
Conventional	CRTAM	1	Neurology	0.0414408	0.0156901	2.64121	0.00829431	0.0120645	1		0.0248474	0.0194327	1.27863	0.201102	0.237769	1		0.045573	0.0160381	2.84154	0.00451315	0.00665001	1		0.0236149	0.0157003	1.5041	0.132636	0.16588	1
Conventional	CSF2RA	1	Neurology	0.0449754	0.017162	2.62064	0.00881084	0.0127905	1		0.0601841	0.0212379	2.83381	0.00462355	0.00667242	1		0.0638056	0.0175308	3.63964	0.000276589	0.000452377	0.407139		0.0819743	0.0171273	4.78617	1.76339e-06	3.63036e-06	0.00259571
Conventional	CST5	1	Neurology	-0.0532823	0.0161182	-3.30573	0.000955932	0.00153953	1		-0.0578678	0.0199556	-2.89982	0.00375474	0.00546144	1		-0.0531631	0.0164791	-3.22609	0.0012654	0.00194433	1		-0.035181	0.0161317	-2.18087	0.0292533	0.0410494	1
Conventional	CTRB1	1	Neurology	0.00745752	0.016762	0.444907	0.656412	0.69916	1		0.0491342	0.0207315	2.37003	0.0178355	0.0242417	1		0.0379848	0.0171258	2.21799	0.0266136	0.0360398	1		0.0568547	0.0167382	3.3967	0.000688908	0.00114714	1
Conventional	CTSS	1	Neurology	0.195735	0.0162525	12.0434	8.06e-33	7.14e-32	1.19e-29		0.241652	0.0201173	12.0122	1.15996e-32	9.03417e-32	1.70746e-29		0.221336	0.0165457	13.3773	6.24747e-40	6.66396e-39	9.19627e-37		0.201948	0.0162336	12.4402	7.2778e-35	9.23527e-34	1.07129e-31
Conventional	CX3CL1	1	Neurology	-0.080322	0.0156681	-5.12646	3.1e-07	6.53e-07	0.000455833		-0.114233	0.019371	-5.89713	4.0152e-09	9.00972e-09	5.91038e-06		-0.0797079	0.0160211	-4.97519	6.80155e-07	1.35113e-06	0.00100119		-0.0666188	0.0156854	-4.2472	2.21548e-05	4.22434e-05	0.0326119
Conventional	CXCL11	1	Neurology	0.0674476	0.0169563	3.97773	7.08e-05	0.000127182	0.104289		0.0930244	0.0209761	4.43477	9.47287e-06	1.71514e-05	0.0139441		0.0721261	0.0173315	4.16155	3.22961e-05	5.75544e-05	0.0475399		0.0792831	0.0169438	4.67918	2.97865e-06	6.03936e-06	0.00438457
Conventional	CXCL13	1	Neurology	0.101322	0.0166846	6.07275	1.38e-09	3.4e-09	2.03e-06		0.15359	0.020601	7.45544	1.09916e-13	3.21025e-13	1.61797e-10		0.114343	0.0170394	6.7105	2.22142e-11	5.67697e-11	3.26993e-08		0.101849	0.0166845	6.10443	1.13319e-09	2.9628e-09	1.66806e-06
Conventional	CXCL8	1	Neurology	-0.0267984	0.0162337	-1.65079	0.0988621	0.1247	1		-0.0155228	0.0200976	-0.772371	0.439942	0.488751	1		-0.0149596	0.0166002	-0.901169	0.367555	0.41459	1		0.0226438	0.016236	1.39467	0.163196	0.201025	1
Conventional	DARS1	1	Neurology	0.0910448	0.0169714	5.36459	8.59e-08	1.9e-07	0.000126419		0.117537	0.0209984	5.59746	2.32598e-08	4.97651e-08	3.42384e-05		0.0919059	0.017352	5.29657	1.24562e-07	2.59711e-07	0.000183356		0.0806405	0.0169857	4.74754	2.13353e-06	4.38014e-06	0.00314056
Conventional	DBI	1	Neurology	0.182876	0.0155356	11.7715	1.87e-31	1.59e-30	2.75e-28		0.239012	0.0191884	12.456	6.01057e-35	5.46146e-34	8.84756e-32		0.186643	0.0158834	11.7508	2.36997e-31	1.68531e-30	3.48859e-28		0.138272	0.0156549	8.83254	1.52311e-18	7.75787e-18	2.24202e-15
Conventional	DCTN6	1	Neurology	0.0145834	0.017323	0.841853	0.399922	0.449379	1		0.0449276	0.0214301	2.09647	0.0361055	0.0474529	1		0.0398311	0.0176998	2.25037	0.0244814	0.0334292	1		0.0348904	0.0173162	2.0149	0.0439843	0.06034	1
Conventional	DDR1	1	Neurology	-0.0329938	0.0161502	-2.04294	0.0411265	0.0550847	1		-0.092518	0.0199442	-4.63884	3.61952e-06	6.77854e-06	0.00532794		-0.00953536	0.016519	-0.577237	0.563813	0.609349	1		0.0167932	0.0161573	1.03936	0.298703	0.34882	1
Conventional	DKK1	1	Neurology	0.0475264	0.0155182	3.06262	0.00220915	0.00344114	1		0.0704646	0.0191965	3.6707	0.000245148	0.000400954	0.360858		0.0363213	0.0158732	2.28822	0.0221784	0.0305394	1		0.0457638	0.0155202	2.94865	0.00321074	0.00496973	1
Conventional	DKK4	1	Neurology	0.0804561	0.0160366	5.01703	5.48e-07	1.12e-06	0.000807138		0.0834433	0.0198674	4.20001	2.72916e-05	4.81693e-05	0.0401732		0.0851451	0.0163908	5.19467	2.15643e-07	4.44575e-07	0.000317427		0.0760991	0.0160428	4.74351	2.17617e-06	4.46146e-06	0.00320333
Conventional	DNMBP	1	Neurology	0.132754	0.0156734	8.47002	3.44e-17	1.37e-16	5.06e-14		0.158296	0.0194115	8.15477	4.6794e-16	1.56547e-15	6.88808e-13		0.139393	0.0160151	8.70382	4.67146e-18	1.81435e-17	6.87638e-15		0.10805	0.015723	6.87208	7.3429e-12	2.26124e-11	1.08087e-08
Conventional	DPEP1	1	Neurology	-0.0463967	0.0166391	-2.78842	0.00532253	0.0079219	1		-0.0745235	0.0205797	-3.62121	0.000296991	0.000480935	0.43717		-0.0591306	0.0170011	-3.47804	0.000510657	0.000818831	0.751687		-0.0371005	0.0166458	-2.22882	0.025883	0.0364243	1
Conventional	DRAXIN	1	Neurology	-0.0110662	0.0165457	-0.668825	0.503647	0.554266	1		-0.0401984	0.0204693	-1.96384	0.0496204	0.0640713	1		-0.0267213	0.0169106	-1.58015	0.114155	0.141445	1		-0.0425259	0.0165332	-2.57215	0.0101439	0.0149618	1
Conventional	DSC2	1	Neurology	-0.0443462	0.0148373	-2.98884	0.00281799	0.00432543	1		-0.0840353	0.0183353	-4.58325	4.7225e-06	8.77466e-06	0.00695153		-0.0420728	0.015171	-2.77325	0.00557661	0.00815171	1		-0.0274139	0.0148485	-1.84625	0.0649328	0.0860217	1
Conventional	DSG2	1	Neurology	-0.238751	0.0158472	-15.0659	6.87e-50	1.23e-48	1.01e-46		-0.299859	0.0195966	-15.3016	2.3118e-51	4.14996e-50	3.40297e-48		-0.269388	0.016097	-16.7352	9.44601e-61	2.27943e-59	1.39045e-57		-0.240916	0.0158394	-15.2099	8.69085e-51	2.13216e-49	1.27929e-47
Conventional	DUSP3	1	Neurology	-0.0221885	0.0173599	-1.27815	0.201275	0.240289	1		-0.0136475	0.0214895	-0.635077	0.525415	0.571627	1		-0.0172235	0.0177491	-0.970389	0.331913	0.379919	1		-0.0359749	0.0173547	-2.07292	0.0382456	0.0528615	1
Conventional	EBAG9	1	Neurology	0.110889	0.0168587	6.57757	5.42e-11	1.45e-10	7.98e-08		0.141263	0.0208588	6.77234	1.45851e-11	3.78646e-11	2.14692e-08		0.124831	0.0172146	7.25145	4.95468e-13	1.3892e-12	7.29329e-10		0.110471	0.0168601	6.55223	6.41428e-11	1.83336e-10	9.44182e-08
Conventional	ECE1	1	Neurology	-0.00489194	0.0172077	-0.284288	0.776205	0.809762	1		-0.0013454	0.0212979	-0.0631708	0.949634	0.957439	1		0.0199779	0.0175891	1.13581	0.256108	0.299448	1		0.0490924	0.0171905	2.85578	0.00431592	0.00661086	1
Conventional	EFNA1	1	Neurology	0.0500196	0.015672	3.19166	0.0014259	0.00225448	1		0.0716778	0.0193882	3.69698	0.000221203	0.000363406	0.325611		0.0692419	0.0160043	4.32646	1.55348e-05	2.83713e-05	0.0228673		0.0679138	0.0156552	4.33809	1.47388e-05	2.84345e-05	0.0216955
Conventional	EFNA4	1	Neurology	0.0814808	0.0153079	5.3228	1.08e-07	2.37e-07	0.000158943		0.0876616	0.0189632	4.62272	3.91096e-06	7.28726e-06	0.00575694		0.0953482	0.0156319	6.0996	1.16762e-09	2.74999e-09	1.71874e-06		0.0866062	0.0153013	5.66007	1.62278e-08	3.90315e-08	2.38873e-05
Conventional	EIF4B	1	Neurology	0.14938	0.016717	8.93582	6.13e-19	2.76e-18	9.02e-16		0.201938	0.0206491	9.77949	2.49596e-22	1.24544e-21	3.67405e-19		0.162313	0.0170674	9.51016	3.23975e-21	1.54835e-20	4.76892e-18		0.143675	0.0167306	8.58756	1.26848e-17	6.10199e-17	1.86721e-14
Conventional	ENO1	1	Neurology	0.190321	0.0167247	11.3796	1.55e-29	1.18e-28	2.28e-26		0.252975	0.0206467	12.2526	6.8555e-34	5.66927e-33	1.00913e-30		0.211105	0.0170473	12.3835	1.43818e-34	1.18268e-33	2.117e-31		0.190869	0.0167238	11.413	1.06867e-29	1.02816e-28	1.57308e-26
Conventional	ENO2	1	Neurology	0.105298	0.0166425	6.32706	2.78e-10	7.15e-10	4.1e-07		0.143618	0.0205753	6.98014	3.45442e-12	9.38176e-12	5.08491e-09		0.115619	0.0170006	6.80086	1.19975e-11	3.10922e-11	1.76604e-08		0.102223	0.0166482	6.14022	9.07121e-10	2.3887e-09	1.33528e-06
Conventional	EPHA10	1	Neurology	0.00799573	0.0173192	0.461669	0.644344	0.689299	1		0.0327667	0.0214297	1.52903	0.126339	0.15395	1		-0.000270692	0.0177063	-0.0152878	0.987803	0.989147	1		0.00176584	0.0173203	0.101952	0.9188	0.934674	1
Conventional	EPHB6	1	Neurology	-0.0695476	0.0164151	-4.23681	2.32e-05	4.32e-05	0.0341505		-0.0847637	0.0203181	-4.17183	3.08793e-05	5.43062e-05	0.0454543		-0.0675762	0.0167854	-4.0259	5.78454e-05	0.000101367	0.0851484		-0.0424589	0.0164397	-2.58271	0.00983904	0.0145558	1
Conventional	EREG	1	Neurology	-0.016718	0.0170412	-0.981035	0.326637	0.374171	1		-0.0242488	0.0210906	-1.14974	0.250321	0.291744	1		-0.0107945	0.017423	-0.619556	0.535586	0.582693	1		0.0299081	0.0170373	1.75545	0.0792612	0.103433	1
Conventional	EZR	1	Neurology	0.183615	0.0162477	11.301	3.7e-29	2.69e-28	5.44e-26		0.18967	0.0202099	9.38497	1.04254e-20	4.63631e-20	1.53462e-17		0.19298	0.0165949	11.6288	9.48643e-31	6.71347e-30	1.3964e-27		0.174524	0.0162743	10.7239	1.84306e-26	1.4825e-25	2.71298e-23
Conventional	F11R	1	Neurology	0.174835	0.0157176	11.1235	2.58e-28	1.83e-27	3.8e-25		0.265687	0.0192949	13.7698	3.75981e-42	4.85477e-41	5.53444e-39		0.202315	0.0159961	12.6477	5.86949e-36	4.99415e-35	8.63989e-33		0.191585	0.0156678	12.228	9.17687e-34	1.08938e-32	1.35083e-30
Conventional	FABP5	1	Neurology	0.199879	0.016148	12.3779	1.54e-34	1.5e-33	2.26e-31		0.260137	0.0199443	13.0432	4.36533e-38	4.79534e-37	6.42576e-35		0.211481	0.0164853	12.8285	6.35596e-37	5.70486e-36	9.35597e-34		0.170503	0.0162355	10.5019	1.85665e-25	1.46149e-24	2.73299e-22
Conventional	FCER2	1	Neurology	0.154369	0.0161687	9.5474	2.28e-21	1.15e-20	3.36e-18		0.17813	0.0200425	8.88759	9.38753e-19	3.71463e-18	1.38184e-15		0.162198	0.0165188	9.81899	1.70431e-22	8.56225e-22	2.50874e-19		0.134573	0.0162151	8.29928	1.43032e-16	6.32263e-16	2.10544e-13
Conventional	FCRL5	1	Neurology	0.141335	0.0169404	8.34305	9.95e-17	3.82e-16	1.46e-13		0.17615	0.0209642	8.40244	6.06472e-17	2.15635e-16	8.92727e-14		0.126757	0.0173544	7.30401	3.37393e-13	9.55082e-13	4.96643e-10		0.104017	0.0170108	6.11479	1.06264e-09	2.78327e-09	1.5642e-06
Conventional	FGR	1	Neurology	0.118489	0.0170975	6.93019	4.9e-12	1.38e-11	7.22e-09		0.144168	0.0211657	6.81139	1.11611e-11	2.92334e-11	1.64292e-08		0.118745	0.0174835	6.79183	1.27639e-11	3.29044e-11	1.87884e-08		0.102536	0.0171249	5.98757	2.32372e-09	5.89745e-09	3.42052e-06
Conventional	FHIT	1	Neurology	0.0770642	0.0171173	4.50213	6.93e-06	1.32e-05	0.0101946		0.124054	0.0211474	5.86618	4.83275e-09	1.07459e-08	7.11381e-06		0.0865275	0.01749	4.94725	7.84686e-07	1.54419e-06	0.00115506		0.0747631	0.0171206	4.36684	1.29355e-05	2.50541e-05	0.0190411
Conventional	FKBP4	1	Neurology	0.165368	0.016375	10.0988	1.1e-23	6.04e-23	1.61e-20		0.174168	0.0203406	8.56256	1.56993e-17	5.85048e-17	2.31094e-14		0.176809	0.0167199	10.5747	8.74268e-26	4.9497e-25	1.28692e-22		0.160794	0.0163875	9.81198	1.82383e-22	1.19319e-21	2.68468e-19
Conventional	FKBP5	1	Neurology	0.0785131	0.0167354	4.69143	2.81e-06	5.55e-06	0.00413154		0.10185	0.0207074	4.91853	9.08179e-07	1.78245e-06	0.00133684		0.0836086	0.017105	4.88798	1.06008e-06	2.0723e-06	0.00156044		0.0845029	0.0167286	5.0514	4.58823e-07	9.88854e-07	0.000675387
Conventional	FKBP7	1	Neurology	0.0183144	0.017341	1.05613	0.290974	0.337787	1		0.0356037	0.0214581	1.65922	0.0971523	0.120479	1		0.0155419	0.0177289	0.87664	0.380736	0.428147	1		0.00474269	0.017344	0.273448	0.784523	0.816126	1
Conventional	FLRT2	1	Neurology	0.000904712	0.0163495	0.0553358	0.955874	0.960441	1		-0.112438	0.0201546	-5.57879	2.58768e-08	5.52038e-08	3.80907e-05		-0.0172435	0.0167123	-1.03179	0.302235	0.348933	1		-0.0421568	0.0163362	-2.58058	0.00989981	0.014631	1
Conventional	FMNL1	1	Neurology	0.158953	0.016869	9.42276	7.34e-21	3.65e-20	1.08e-17		0.176101	0.020926	8.41539	5.44151e-17	1.94415e-16	8.0099e-14		0.162415	0.0172459	9.41761	7.69761e-21	3.58572e-20	1.13309e-17		0.142841	0.016907	8.44862	4.11694e-17	1.89379e-16	6.06014e-14
Conventional	FOLR2	1	Neurology	0.0433635	0.0143794	3.01566	0.00258085	0.00397802	1		-0.00214519	0.017818	-0.120395	0.904177	0.918529	1		0.0268117	0.0147114	1.82251	0.068455	0.0875463	1		-0.011932	0.0143956	-0.828863	0.407233	0.460405	1
Conventional	FOSB	1	Neurology	0.00223611	0.0172931	0.129306	0.897122	0.913253	1		0.00485427	0.0214033	0.2268	0.820591	0.847062	1		0.00733728	0.0176789	0.415031	0.678142	0.713416	1		0.0218787	0.0172903	1.26537	0.205815	0.249966	1
Conventional	FRZB	1	Neurology	0.106298	0.0168501	6.30846	3.14e-10	8.01e-10	4.62e-07		0.17047	0.0207822	8.20268	3.16562e-16	1.07369e-15	4.6598e-13		0.109696	0.0172247	6.36856	2.13137e-10	5.1772e-10	3.13738e-07		0.0873153	0.016879	5.17302	2.42011e-07	5.39758e-07	0.000356241
Conventional	FUT3FUT5	1	Neurology	-0.0806929	0.0160202	-5.03695	4.95e-07	1.02e-06	0.000728032		-0.0576263	0.0198712	-2.89999	0.00375277	0.00546144	1		-0.0543275	0.0164082	-3.31099	0.000938188	0.0014583	1		-0.0234707	0.0160689	-1.46063	0.144198	0.179273	1
Conventional	FUT8	1	Neurology	0.027009	0.0168098	1.60674	0.108193	0.135656	1		0.0497432	0.0207967	2.39187	0.01681	0.0228902	1		0.017424	0.0171885	1.0137	0.310789	0.357687	1		0.0335065	0.0168075	1.99355	0.0462713	0.0629495	1
Conventional	FYB1	1	Neurology	0.132231	0.0152285	8.68316	5.58e-18	2.34e-17	8.22e-15		0.19461	0.0187719	10.3671	7.37959e-25	4.25991e-24	1.08628e-21		0.135172	0.0155685	8.68241	5.62025e-18	2.17711e-17	8.273e-15		0.119333	0.0152566	7.82171	6.67121e-15	2.59789e-14	9.82002e-12
Conventional	GBP4	1	Neurology	-0.0173981	0.0173479	-1.0029	0.315973	0.363085	1		-0.000237608	0.0214739	-0.011065	0.991172	0.993196	1		-0.013823	0.0177361	-0.779369	0.43581	0.481978	1		0.00270998	0.0173508	0.156188	0.875893	0.897852	1
Conventional	GDNF	1	Neurology	0.110864	0.0162501	6.82238	1.03e-11	2.85e-11	1.52e-08		0.134648	0.0201169	6.69329	2.49577e-11	6.36702e-11	3.67377e-08		0.11072	0.0166174	6.66288	3.06389e-11	7.78936e-11	4.51004e-08		0.0840029	0.0162923	5.15599	2.6492e-07	5.85528e-07	0.000389962
Conventional	GFRA3	1	Neurology	-0.0815195	0.0161926	-5.03438	5.01e-07	1.03e-06	0.000737816		-0.136345	0.019987	-6.82171	1.03964e-11	2.73277e-11	1.53035e-08		-0.0823306	0.0165554	-4.97304	6.87722e-07	1.36248e-06	0.00101233		-0.0506653	0.0162257	-3.12253	0.00180628	0.00286514	1
Conventional	GGA1	1	Neurology	-0.00859935	0.017273	-0.497849	0.618618	0.665648	1		-0.00712454	0.0213789	-0.333252	0.738962	0.773651	1		-0.0167197	0.0176572	-0.946908	0.343745	0.391635	1		-0.00609819	0.017274	-0.353027	0.724087	0.760783	1
Conventional	GGT1	1	Neurology	0.254526	0.0157276	16.1834	4.74e-57	1.16e-55	6.97e-54		0.374692	0.0191908	19.5246	4.77367e-81	2.12935e-79	7.02685e-78		0.312452	0.0158366	19.7297	1.21375e-82	5.41406e-81	1.78664e-79		0.305721	0.015491	19.7354	1.09687e-82	8.07295e-81	1.61459e-79
Conventional	GGT5	1	Neurology	-0.0143282	0.0170491	-0.840409	0.400731	0.449943	1		-0.0372174	0.0210948	-1.76429	0.0777622	0.0974179	1		-0.0125987	0.0174302	-0.722807	0.469842	0.515356	1		0.00255306	0.0170513	0.149728	0.880987	0.901191	1
Conventional	GHRHR	1	Neurology	0.0049513	0.0173559	0.28528	0.775445	0.809762	1		0.0131539	0.0214803	0.612372	0.540328	0.585687	1		0.016015	0.0177417	0.902676	0.366754	0.41459	1		0.0140286	0.0173554	0.808317	0.418958	0.471848	1
Conventional	GKN1	1	Neurology	-0.0761775	0.0171172	-4.45035	8.81e-06	1.68e-05	0.0129744		-0.0638523	0.0212149	-3.00978	0.00263121	0.0038848	1		-0.0444043	0.0175295	-2.53311	0.0113446	0.0160569	1		0.00624354	0.0171613	0.363815	0.716016	0.754672	1
Conventional	GLB1	1	Neurology	0.118802	0.0163065	7.28558	3.86e-13	1.19e-12	5.68e-10		0.195049	0.0200768	9.71513	4.63374e-22	2.25856e-21	6.82086e-19		0.131108	0.0166516	7.87357	4.44084e-15	1.44622e-14	6.53692e-12		0.127546	0.0162901	7.82964	6.26976e-15	2.44803e-14	9.22909e-12
Conventional	GLT8D2	1	Neurology	-0.0237497	0.0173417	-1.36952	0.170917	0.20656	1		-0.0145908	0.0214674	-0.679672	0.496753	0.544062	1		-0.0146212	0.0177316	-0.824583	0.409659	0.456141	1		0.00225521	0.0173466	0.130009	0.896566	0.915854	1
Conventional	GNLY	1	Neurology	0.134987	0.0163515	8.25531	2.06e-16	7.66e-16	3.03e-13		0.189966	0.0201857	9.41093	8.19125e-21	3.65379e-20	1.20575e-17		0.124001	0.0167449	7.40533	1.59691e-13	4.65475e-13	2.35065e-10		0.0901794	0.0164317	5.48814	4.32208e-08	1.01146e-07	6.36211e-05
Conventional	GOLM2	1	Neurology	0.211711	0.0164431	12.8754	3.55e-37	3.96e-36	5.23e-34		0.257468	0.0203663	12.6419	6.30466e-36	6.10556e-35	9.28046e-33		0.239041	0.0167309	14.2874	3.62124e-45	4.80221e-44	5.33046e-42		0.226926	0.0163913	13.8443	1.40247e-42	2.58055e-41	2.06444e-39
Conventional	GP6	1	Neurology	0.0255202	0.0161598	1.57924	0.114363	0.142663	1		0.0692466	0.0199762	3.46646	0.0005331	0.000843788	0.784723		0.0383798	0.0165144	2.32402	0.0201762	0.0278867	1		0.0466179	0.0161483	2.88686	0.00391263	0.00601189	1
Conventional	GPC5	1	Neurology	0.0180899	0.0165859	1.09067	0.275484	0.320563	1		0.0911096	0.020479	4.44893	8.87243e-06	1.61038e-05	0.0130602		0.0219315	0.0169552	1.2935	0.195917	0.233514	1		0.0336242	0.0165804	2.02795	0.0426335	0.0585961	1
Conventional	GPKOW	1	Neurology	0.0860047	0.0171272	5.02154	5.36e-07	1.09e-06	0.000788556		0.108329	0.0211955	5.11092	3.36088e-07	6.71264e-07	0.000494722		0.113592	0.0174714	6.50162	8.95849e-11	2.24649e-10	1.31869e-07		0.106243	0.0170985	6.21355	5.7278e-10	1.52741e-09	8.43133e-07
Conventional	GRN	1	Neurology	0.0267445	0.0167107	1.60044	0.109582	0.137164	1		0.0552572	0.0206703	2.67326	0.00754327	0.0106459	1		0.0587266	0.0170634	3.44168	0.000584244	0.000931752	0.860007		0.0844824	0.0166617	5.07045	4.15452e-07	9.03318e-07	0.000611546
Conventional	GSTP1	1	Neurology	-0.0147665	0.0171042	-0.863326	0.388012	0.437665	1		-0.02018	0.0211692	-0.953273	0.340511	0.387351	1		-0.00954481	0.0174871	-0.545819	0.585222	0.627877	1		-0.0281625	0.0171006	-1.64687	0.0996656	0.128353	1
Conventional	GUCA2A	1	Neurology	-0.115284	0.014752	-7.81477	7.04e-15	2.41e-14	1.04e-11		-0.157566	0.0182267	-8.64479	7.76953e-18	2.9325e-17	1.14368e-14		-0.108922	0.0150987	-7.21396	6.50664e-13	1.81741e-12	9.57777e-10		-0.062742	0.0148343	-4.22951	2.39616e-05	4.55116e-05	0.0352715
Conventional	HARS1	1	Neurology	0.116063	0.016872	6.87901	7e-12	1.95e-11	1.03e-08		0.157847	0.0208556	7.56856	4.68898e-14	1.41149e-13	6.90218e-11		0.135245	0.0172171	7.85526	5.12856e-15	1.64471e-14	7.54924e-12		0.124268	0.0168576	7.37162	2.05035e-13	6.97024e-13	3.01811e-10
Conventional	HAVCR2	1	Neurology	0.0499423	0.0146932	3.39901	0.000683148	0.00111857	1		0.0478508	0.0181964	2.62969	0.00858018	0.0120286	1		0.0579721	0.0150148	3.86101	0.000114764	0.000195073	0.168933		0.0441064	0.0146986	3.00071	0.00271065	0.00422231	1
Conventional	HMOX2	1	Neurology	0.0574717	0.0169758	3.38551	0.000717531	0.00117226	1		0.0925962	0.020989	4.41165	1.05375e-05	1.89855e-05	0.0155112		0.0703063	0.0173437	4.05371	5.14018e-05	9.05066e-05	0.0756635		0.0821539	0.0169502	4.84677	1.3041e-06	2.72289e-06	0.00191964
Conventional	HNMT	1	Neurology	0.229342	0.0157893	14.5251	1.38e-46	2.21e-45	2.03e-43		0.29097	0.0195151	14.91	6.31478e-49	1.05629e-47	9.29535e-46		0.223487	0.016182	13.8108	2.18508e-42	2.55273e-41	3.21643e-39		0.17561	0.015967	10.9983	9.98112e-28	8.4438e-27	1.46922e-24
Conventional	HSP90B1	1	Neurology	0.0103749	0.0173388	0.598363	0.549633	0.598417	1		0.029666	0.0214556	1.38267	0.166845	0.199024	1		0.0152443	0.017725	0.860043	0.389818	0.437024	1		0.0188966	0.0173376	1.08992	0.275818	0.324777	1
Conventional	IDI2	1	Neurology	0.0980238	0.0168245	5.82626	6.13e-09	1.44e-08	9.02e-06		0.0921986	0.0208619	4.41947	1.01653e-05	1.83598e-05	0.0149632		0.0824061	0.0172245	4.78423	1.78042e-06	3.43484e-06	0.00262078		0.0502798	0.0168795	2.97876	0.00291216	0.00452184	1
Conventional	IFNGR2	1	Neurology	0.0977457	0.017181	5.68919	1.37e-08	3.17e-08	2.02e-05		0.144523	0.0212266	6.80857	1.13794e-11	2.97523e-11	1.67505e-08		0.121914	0.0175287	6.95515	4.11673e-12	1.09979e-11	6.05982e-09		0.121641	0.0171422	7.09601	1.52016e-12	4.89643e-12	2.23767e-09
Conventional	IFNL1	1	Neurology	0.0288563	0.0173212	1.66595	0.0958049	0.121364	1		0.0377327	0.0214373	1.76014	0.0784626	0.0981881	1		0.0348567	0.0177055	1.9687	0.0490593	0.0643057	1		0.0150895	0.0173265	0.870892	0.383867	0.436334	1
Conventional	IGF2R	1	Neurology	0.15468	0.0160716	9.62445	1.1e-21	5.59e-21	1.62e-18		0.209021	0.0198457	10.5323	1.3567e-25	8.15126e-25	1.99706e-22		0.182908	0.0163639	11.1776	1.4313e-28	8.96543e-28	2.10688e-25		0.179368	0.0160059	11.2064	1.04475e-28	9.26433e-28	1.53788e-25
Conventional	IGFBP4	1	Neurology	0.0838702	0.0140876	5.9535	2.86e-09	6.85e-09	4.21e-06		0.10676	0.0174313	6.12463	9.99592e-10	2.34299e-09	1.4714e-06		0.100367	0.0143777	6.98078	3.43882e-12	9.20352e-12	5.06194e-09		0.0905426	0.0140775	6.43174	1.4153e-10	3.93823e-10	2.08332e-07
Conventional	IL17RA	1	Neurology	-0.0274643	0.017246	-1.5925	0.111354	0.139264	1		-0.0135627	0.021351	-0.635226	0.525319	0.571627	1		0.00454057	0.0176367	0.25745	0.796845	0.818532	1		0.0342595	0.0172436	1.98679	0.0470156	0.0637852	1
Conventional	IL18RAP	1	Neurology	-0.0212064	0.0170633	-1.2428	0.214015	0.254262	1		-0.0441012	0.0211113	-2.08899	0.0367742	0.0482887	1		-0.0306643	0.0174408	-1.75819	0.0787941	0.0999009	1		-0.0344014	0.0170585	-2.01668	0.0437983	0.060141	1
Conventional	IL1R1	1	Neurology	-0.0819661	0.0159632	-5.1347	2.97e-07	6.27e-07	0.000436455		-0.115885	0.0197368	-5.87151	4.68129e-09	1.04249e-08	6.89086e-06		-0.0541597	0.0163519	-3.31213	0.000934367	0.0014539	1		-0.00790745	0.0160176	-0.493672	0.621566	0.666869	1
Conventional	IL1RAP	1	Neurology	-0.191941	0.0163601	-11.7323	2.93e-31	2.48e-30	4.31e-28		-0.209654	0.0203281	-10.3135	1.2716e-24	7.11711e-24	1.8718e-21		-0.182521	0.0167654	-10.8867	3.2935e-27	1.96276e-26	4.84802e-24		-0.133528	0.0165102	-8.0876	8.06397e-16	3.35315e-15	1.18702e-12
Conventional	IL34	1	Neurology	0.00215645	0.0173015	0.124639	0.900816	0.915746	1		-0.00747655	0.0214135	-0.349151	0.726995	0.763837	1		0.0115335	0.0176869	0.652094	0.514379	0.561279	1		0.0260603	0.0172972	1.50662	0.131991	0.165353	1
Conventional	IL6	1	Neurology	0.0828915	0.0164963	5.02485	5.27e-07	1.08e-06	0.000775136		0.112052	0.0204043	5.49159	4.23928e-08	8.92735e-08	6.24022e-05		0.102086	0.0168398	6.06219	1.47121e-09	3.43205e-09	2.16563e-06		0.0850513	0.0164942	5.15645	2.64268e-07	5.84965e-07	0.000389002
Conventional	IL7R	1	Neurology	-0.089947	0.0168872	-5.32634	1.06e-07	2.32e-07	0.000155903		-0.102121	0.0209131	-4.88311	1.08645e-06	2.12102e-06	0.00159925		-0.0899633	0.017267	-5.21014	1.98532e-07	4.10449e-07	0.00029224		-0.0594041	0.0169228	-3.5103	0.000452697	0.00076948	0.66637
Conventional	ILKAP	1	Neurology	0.0718641	0.0172546	4.16493	3.18e-05	5.85e-05	0.0468449		0.0698698	0.021374	3.26892	0.00108903	0.00166984	1		0.0790342	0.0176336	4.48203	7.60766e-06	1.42517e-05	0.0111985		0.0670761	0.0172603	3.88615	0.000103549	0.000186566	0.152424
Conventional	IMPA1	1	Neurology	0.0341239	0.0171674	1.98772	0.0469135	0.0621014	1		0.034878	0.0212512	1.64122	0.100833	0.124728	1		0.0344157	0.017551	1.9609	0.0499618	0.0653723	1		0.0410967	0.0171642	2.39433	0.0166982	0.0239802	1
Conventional	ING1	1	Neurology	0.0483932	0.0172675	2.80256	0.00509518	0.00760659	1		0.0561262	0.0213743	2.62587	0.00867687	0.0121526	1		0.0469072	0.0176549	2.6569	0.00791863	0.0113719	1		0.0408869	0.0172733	2.36707	0.0179787	0.0257188	1
Conventional	INHBC	1	Neurology	0.354936	0.015947	22.2572	2.27e-103	2.09e-101	3.34e-100		0.478299	0.0195017	24.5261	1.34635e-123	1.65152e-121	1.98183e-120		0.385175	0.0161702	23.82	3.80515e-117	3.73412e-115	5.60119e-114		0.323849	0.0161177	20.0927	1.69706e-85	1.46946e-83	2.49808e-82
Conventional	IPCEF1	1	Neurology	0.156104	0.0165703	9.42072	7.48e-21	3.71e-20	1.1e-17		0.206997	0.020474	10.1103	9.78153e-24	5.17928e-23	1.43984e-20		0.16486	0.0169272	9.73932	3.67405e-22	1.82094e-21	5.4082e-19		0.150953	0.0165833	9.1027	1.37871e-19	7.57259e-19	2.02945e-16
Conventional	ISLR2	1	Neurology	-0.0788284	0.0169813	-4.64208	3.56e-06	6.96e-06	0.00524539		-0.0655656	0.0210495	-3.11484	0.00185392	0.00277617	1		-0.0516999	0.0173888	-2.97317	0.00296559	0.00445443	1		0.000806319	0.0170292	0.0473493	0.962237	0.969482	1
Conventional	ITGA5	1	Neurology	0.198432	0.0163013	12.1728	1.76e-33	1.6e-32	2.6e-30		0.281929	0.0200528	14.0594	7.94215e-44	1.08249e-42	1.16909e-40		0.231734	0.0165677	13.9871	2.0947e-43	2.52737e-42	3.0834e-40		0.217686	0.0162384	13.4056	4.33595e-40	7.09169e-39	6.38252e-37
Conventional	ITGAM	1	Neurology	0.0877837	0.0160738	5.46131	5.02e-08	1.13e-07	7.39e-05		0.0865293	0.0199222	4.34336	1.43915e-05	2.57717e-05	0.0211843		0.0809227	0.0164445	4.92097	8.97024e-07	1.75821e-06	0.00132042		0.0891628	0.0160725	5.54754	3.0909e-08	7.30114e-08	4.54981e-05
Conventional	IVD	1	Neurology	-0.0308092	0.0173366	-1.77712	0.0756264	0.0979085	1		-0.00982219	0.0214653	-0.457584	0.647277	0.686944	1		-0.0223199	0.0177272	-1.25907	0.208079	0.247409	1		-0.0136304	0.017343	-0.785933	0.431955	0.483526	1
Conventional	JAM2	1	Neurology	0.0271911	0.0151976	1.78917	0.0736656	0.0955381	1		-0.00277236	0.0188175	-0.147329	0.88288	0.9	1		0.0375975	0.0155316	2.42071	0.0155358	0.021656	1		0.025633	0.0151989	1.6865	0.09178	0.118717	1
Conventional	KCNIP4	1	Neurology	0.00706453	0.0173174	0.407943	0.683338	0.724171	1		0.0106503	0.0214332	0.496906	0.619284	0.661048	1		0.0196129	0.0177016	1.10797	0.267943	0.311788	1		0.0174349	0.0173163	1.00685	0.314068	0.36431	1
Conventional	KEL	1	Neurology	0.0825554	0.0159926	5.16209	2.56e-07	5.46e-07	0.000377547		0.0855774	0.0198141	4.31901	1.60659e-05	2.86655e-05	0.0236491		0.113178	0.0163047	6.94141	4.53202e-12	1.20418e-11	6.67114e-09		0.098276	0.0159703	6.15366	8.34138e-10	2.2044e-09	1.22785e-06
Conventional	KIRREL2	1	Neurology	-0.0776629	0.0169487	-4.58225	4.75e-06	9.14e-06	0.00698475		-0.0737506	0.0210004	-3.51186	0.000450061	0.000716204	0.662489		-0.0667887	0.0173408	-3.85153	0.00011928	0.000202515	0.175581		-0.0281148	0.0169893	-1.65486	0.0980346	0.126363	1
Conventional	KLB	1	Neurology	-0.152628	0.0168719	-9.04626	2.29e-19	1.06e-18	3.37e-16		-0.185168	0.0208907	-8.86365	1.15909e-18	4.56198e-18	1.70618e-15		-0.169632	0.0172154	-9.85346	1.22015e-22	6.19333e-22	1.79607e-19		-0.137808	0.0169056	-8.15162	4.80073e-16	2.01905e-15	7.06667e-13
Conventional	KRT14	1	Neurology	-0.025206	0.0171704	-1.46799	0.142187	0.173954	1		-0.0241493	0.0212539	-1.13623	0.25593	0.29734	1		-0.00537093	0.0175584	-0.305889	0.759706	0.786972	1		0.0131844	0.0171746	0.767666	0.442732	0.494088	1
Conventional	KRT5	1	Neurology	0.0305196	0.0166555	1.83241	0.0669678	0.0871588	1		0.0148329	0.0206218	0.719284	0.472009	0.519669	1		0.036096	0.0170249	2.12019	0.0340531	0.0455278	1		0.0548875	0.01664	3.29852	0.000980746	0.00160051	1
Conventional	LAIR2	1	Neurology	0.0490865	0.0171303	2.86548	0.00418628	0.00629439	1		0.049727	0.0212093	2.34458	0.0190986	0.025863	1		0.0345098	0.0175226	1.96945	0.0489729	0.0642497	1		0.0187456	0.0171465	1.09326	0.274348	0.32333	1
Conventional	LAMP2	1	Neurology	0.26177	0.0152193	17.1999	5.99e-64	2e-62	8.81e-61		0.359342	0.0186702	19.2468	6.54607e-79	2.67662e-77	9.63581e-76		0.304286	0.015384	19.7794	4.96763e-83	2.28511e-81	7.31235e-80		0.281803	0.0151272	18.6288	3.02427e-74	1.7122e-72	4.45173e-71
Conventional	LAYN	1	Neurology	-0.0969478	0.0145451	-6.66532	3.01e-11	8.19e-11	4.44e-08		-0.151689	0.0179403	-8.45522	3.89483e-17	1.40865e-16	5.73319e-14		-0.0937755	0.0148788	-6.30263	3.25457e-10	7.85364e-10	4.79072e-07		-0.0705469	0.0145849	-4.83697	1.36965e-06	2.85166e-06	0.00201612
Conventional	LBR	1	Neurology	0.175036	0.0165521	10.5749	8.73e-26	5.33e-25	1.29e-22		0.207042	0.0205118	10.0938	1.15226e-23	6.07929e-23	1.69612e-20		0.174918	0.0169325	10.3303	1.07275e-24	5.84847e-24	1.57909e-21		0.15063	0.0166147	9.06607	1.91709e-19	1.03748e-18	2.82196e-16
Conventional	LGALS8	1	Neurology	0.112789	0.0169631	6.64907	3.36e-11	9.11e-11	4.95e-08		0.185107	0.0209038	8.8552	1.24842e-18	4.88741e-18	1.83767e-15		0.131376	0.0173123	7.58861	4.02693e-14	1.21468e-13	5.92763e-11		0.12717	0.0169375	7.50818	7.40003e-14	2.57514e-13	1.08928e-10
Conventional	LIF	1	Neurology	0.047042	0.0172753	2.72308	0.00649657	0.00955339	1		0.054423	0.0213839	2.54505	0.0109648	0.0152553	1		0.0645311	0.0176474	3.65669	0.000258893	0.000424851	0.381091		0.0689416	0.017257	3.99499	6.5899e-05	0.000120801	0.0970033
Conventional	LILRA2	1	Neurology	0.00712593	0.0170022	0.419117	0.675154	0.71653	1		0.0207668	0.0210412	0.986958	0.323725	0.369971	1		-0.00568198	0.017382	-0.326889	0.743769	0.773731	1		-0.0121406	0.0170022	-0.714058	0.475235	0.526766	1
Conventional	LPO	1	Neurology	-0.0290189	0.0172474	-1.68251	0.0925499	0.117951	1		-0.00664434	0.0213543	-0.311148	0.755705	0.789495	1		-0.00679212	0.0176386	-0.385072	0.700205	0.733596	1		0.036455	0.0172444	2.11401	0.034578	0.0480178	1
Conventional	LRPAP1	1	Neurology	0.0979996	0.016323	6.00378	2.11e-09	5.12e-09	3.1e-06		0.163946	0.0201247	8.14649	5.00535e-16	1.66318e-15	7.36788e-13		0.129206	0.0166358	7.76674	1.024e-14	3.18673e-14	1.50732e-11		0.132565	0.0162605	8.15256	4.76406e-16	2.00937e-15	7.0127e-13
Conventional	LXN	1	Neurology	0.0720105	0.0166624	4.32174	1.59e-05	2.98e-05	0.0233597		0.0722106	0.0206398	3.49861	0.000472957	0.000751017	0.696193		0.0722232	0.0170359	4.23946	2.29288e-05	4.13618e-05	0.0337512		0.0363772	0.016693	2.17919	0.0293776	0.0411846	1
Conventional	LY96	1	Neurology	0.0464381	0.0167282	2.77603	0.00552919	0.00820228	1		0.0608942	0.0207017	2.94151	0.00328558	0.00481231	1		0.0572303	0.017094	3.34798	0.000821818	0.00128693	1		0.0720852	0.0167055	4.31507	1.6354e-05	3.13861e-05	0.0240731
Conventional	LYPD1	1	Neurology	0.00228901	0.0173126	0.132217	0.89482	0.91154	1		0.0114271	0.0214267	0.53331	0.59385	0.63853	1		0.0170788	0.017697	0.965064	0.334573	0.382073	1		0.0302428	0.0173065	1.74748	0.0806338	0.105131	1
Conventional	MAD1L1	1	Neurology	0.140123	0.0162733	8.6106	1.04e-17	4.26e-17	1.53e-14		0.155915	0.0201781	7.72695	1.39402e-14	4.31093e-14	2.052e-11		0.137225	0.0166498	8.24188	2.29566e-16	8.04576e-16	3.37922e-13		0.115132	0.0163246	7.05271	2.06897e-12	6.5778e-12	3.04552e-09
Conventional	MAP4K5	1	Neurology	0.0887616	0.0168632	5.26364	1.49e-07	3.21e-07	0.000219175		0.133333	0.0208359	6.3992	1.74839e-10	4.226e-10	2.57364e-07		0.10346	0.0172211	6.00773	2.05482e-09	4.7409e-09	3.02469e-06		0.105166	0.0168395	6.2452	4.68952e-10	1.26428e-09	6.90298e-07
Conventional	MAPT	1	Neurology	0.00524447	0.0173386	0.302473	0.762307	0.800295	1		0.0175906	0.0214581	0.819767	0.412399	0.460935	1		0.0148548	0.0177243	0.838102	0.402025	0.448659	1		0.0215321	0.0173361	1.24204	0.214298	0.259413	1
Conventional	MASP1	1	Neurology	0.152755	0.0165785	9.21406	5.02e-20	2.39e-19	7.39e-17		0.170532	0.0205608	8.29405	1.49349e-16	5.17274e-16	2.19841e-13		0.16408	0.0169293	9.69208	5.77758e-22	2.84435e-21	8.50459e-19		0.148843	0.0165884	8.97271	4.41705e-19	2.33043e-18	6.5019e-16
Conventional	MATN3	1	Neurology	-0.145331	0.0162288	-8.95512	5.16e-19	2.34e-18	7.6e-16		-0.189768	0.0200626	-9.45878	5.24326e-21	2.36751e-20	7.71807e-18		-0.180462	0.0165093	-10.9309	2.05536e-27	1.23995e-26	3.02549e-24		-0.160526	0.0161925	-9.91363	6.79152e-23	4.56489e-22	9.99712e-20
Conventional	MAX	1	Neurology	0.0623639	0.0171072	3.64547	0.000270414	0.000461774	0.398049		0.102086	0.0211461	4.82764	1.43493e-06	2.76107e-06	0.00211222		0.0770884	0.0174753	4.41127	1.0556e-05	1.95453e-05	0.0155385		0.0682556	0.0171021	3.99105	6.69994e-05	0.000122665	0.0986231
Conventional	MDGA1	1	Neurology	-0.0249127	0.0164714	-1.51248	0.130493	0.160983	1		-0.0296653	0.0203868	-1.45512	0.145716	0.175959	1		-0.0185282	0.0168415	-1.10015	0.271335	0.315237	1		-0.00401859	0.0164769	-0.243893	0.807327	0.838071	1
Conventional	MESD	1	Neurology	0.0416273	0.0165955	2.50835	0.0121703	0.0173592	1		0.073662	0.0205225	3.58932	0.000335647	0.000541153	0.494073		0.0574053	0.0169547	3.38579	0.000716799	0.00113455	1		0.0612356	0.0165805	3.69323	0.000224481	0.000391511	0.330436
Conventional	METAP1	1	Neurology	-0.0115849	0.0173278	-0.66857	0.503809	0.554266	1		-1.94213e-05	0.0214476	-0.000905525	0.999278	0.999278	1		0.000937437	0.0177157	0.0529155	0.957802	0.963036	1		0.00528162	0.0173293	0.304779	0.760551	0.794557	1
Conventional	MFGE8	1	Neurology	0.205306	0.0159889	12.8405	5.48e-37	6.06e-36	8.06e-34		0.274543	0.0197186	13.9231	4.92237e-43	6.52768e-42	7.24573e-40		0.253769	0.0161844	15.6799	9.06692e-54	1.71109e-52	1.33465e-50		0.25693	0.0157957	16.2658	1.34815e-57	4.31408e-56	1.98448e-54
Conventional	MIF	1	Neurology	0.121218	0.0167473	7.23805	5.46e-13	1.66e-12	8.04e-10		0.173232	0.0206811	8.37633	7.54266e-17	2.66254e-16	1.11028e-13		0.137463	0.0170945	8.04136	1.17006e-15	3.92329e-15	1.72232e-12		0.126996	0.016737	7.58774	4.05347e-14	1.43776e-13	5.96671e-11
Conventional	MITD1	1	Neurology	0.12383	0.0160038	7.73756	1.28e-14	4.32e-14	1.89e-11		0.169061	0.0197744	8.5495	1.75447e-17	6.52167e-17	2.58258e-14		0.131187	0.0163518	8.02284	1.35743e-15	4.52068e-15	1.99814e-12		0.121468	0.0160091	7.58741	4.06376e-14	1.43795e-13	5.98186e-11
Conventional	MMP13	1	Neurology	-0.107115	0.0169836	-6.30698	3.17e-10	8.07e-10	4.66e-07		-0.127374	0.0210285	-6.0572	1.51712e-09	3.51686e-09	2.23321e-06		-0.0876142	0.0173948	-5.0368	4.94969e-07	9.92636e-07	0.000728595		-0.0565177	0.0170471	-3.31538	0.000923606	0.00151229	1
Conventional	MMP3	1	Neurology	-0.045002	0.0131311	-3.42712	0.000616374	0.00101944	0.907303		-0.0530524	0.0162545	-3.26387	0.00110857	0.00169452	1		-0.053504	0.0134171	-3.98774	6.79386e-05	0.00011821	0.100006		-0.0372752	0.0131379	-2.83722	0.00457455	0.00698521	1
Conventional	MMP8	1	Neurology	0.12121	0.0165617	7.31868	3.03e-13	9.43e-13	4.46e-10		0.169144	0.0204596	8.26719	1.86408e-16	6.3961e-16	2.74393e-13		0.138846	0.0169015	8.215	2.86205e-16	9.93617e-16	4.21294e-13		0.140525	0.0165229	8.50485	2.56221e-17	1.19353e-16	3.77157e-14
Conventional	MMP9	1	Neurology	0.149075	0.0167435	8.90349	8.16e-19	3.65e-18	1.2e-15		0.226298	0.0206158	10.9769	1.25538e-27	8.24966e-27	1.84792e-24		0.170244	0.0170738	9.97104	3.87124e-23	1.99247e-22	5.69847e-20		0.165705	0.0167037	9.92026	6.36593e-23	4.29846e-22	9.37064e-20
Conventional	MPO	1	Neurology	0.153919	0.0168293	9.1459	9.33e-20	4.42e-19	1.37e-16		0.199432	0.0208077	9.58454	1.60674e-21	7.55631e-21	2.36512e-18		0.153572	0.0172139	8.92142	6.9627e-19	2.89312e-18	1.02491e-15		0.135295	0.0168713	8.01927	1.39677e-15	5.6797e-15	2.05605e-12
Conventional	MRPL46	1	Neurology	0.0144574	0.0173288	0.834296	0.404166	0.453454	1		0.0325767	0.0214431	1.51921	0.128791	0.156807	1		0.0181805	0.0177149	1.02628	0.304824	0.351096	1		0.012684	0.0173299	0.731911	0.464267	0.515386	1
Conventional	MSR1	1	Neurology	0.128731	0.0143607	8.96413	4.77e-19	2.17e-18	7.02e-16		0.147453	0.0178004	8.28368	1.62717e-16	5.60936e-16	2.39519e-13		0.144006	0.0146512	9.82899	1.54697e-22	7.7984e-22	2.27713e-19		0.123151	0.0143739	8.56769	1.50282e-17	7.18229e-17	2.21215e-14
Conventional	MUC13	1	Neurology	0.053311	0.0166201	3.20762	0.00134928	0.00214951	1		0.0698219	0.0205671	3.39483	0.000693619	0.00108272	1		0.0822563	0.0169623	4.84936	1.28729e-06	2.49657e-06	0.0018949		0.118842	0.0165329	7.18822	7.83889e-13	2.5585e-12	1.15388e-09
Conventional	MYOC	1	Neurology	0.000563901	0.0161908	0.0348285	0.972218	0.974867	1		-0.0753209	0.0200024	-3.76559	0.000168626	0.000279839	0.248217		-0.0205572	0.016549	-1.24221	0.214236	0.254319	1		-0.0315005	0.0161835	-1.94645	0.0516727	0.069654	1
Conventional	NAAA	1	Neurology	-0.056322	0.0169755	-3.31785	0.000915519	0.00148093	1		-0.0472571	0.0210264	-2.24752	0.0246632	0.0329738	1		-0.0706628	0.017342	-4.07467	4.70043e-05	8.28626e-05	0.0691903		-0.0742427	0.0169584	-4.37794	1.22973e-05	2.38493e-05	0.0181016
Conventional	NCAM2	1	Neurology	-0.302349	0.0162841	-18.5672	8.69e-74	3.76e-72	1.28e-70		-0.376505	0.0201435	-18.6912	1.0366e-74	3.72166e-73	1.52588e-71		-0.306112	0.0166619	-18.372	2.41097e-72	7.7151e-71	3.54895e-69		-0.237451	0.0165603	-14.3385	1.80234e-45	3.79006e-44	2.65304e-42
Conventional	NCAN	1	Neurology	-0.244819	0.0149129	-16.4166	1.33e-58	3.64e-57	1.96e-55		-0.194157	0.0188324	-10.3098	1.32102e-24	7.36567e-24	1.94454e-21		-0.23961	0.0152901	-15.6709	1.03593e-53	1.93023e-52	1.52488e-50		-0.145666	0.0152453	-9.55486	2.12698e-21	1.30455e-20	3.13091e-18
Conventional	NDRG1	1	Neurology	0.0202347	0.017264	1.17207	0.24124	0.28363	1		0.0227941	0.021368	1.06674	0.286157	0.32908	1		0.0282927	0.0176467	1.60328	0.108954	0.135571	1		0.0256698	0.0172629	1.48699	0.137098	0.171169	1
Conventional	NEFL	1	Neurology	-0.105444	0.0139866	-7.53891	5.87e-14	1.88e-13	8.64e-11		-0.108145	0.0173508	-6.23287	5.07036e-10	1.19993e-09	7.46357e-07		-0.0802697	0.0143456	-5.59543	2.35317e-08	5.09391e-08	3.46386e-05		-0.0150477	0.0140874	-1.06816	0.285515	0.335417	1
Conventional	NGF	1	Neurology	-0.0049247	0.0172844	-0.284922	0.775719	0.809762	1		-0.00737537	0.0213924	-0.344765	0.73029	0.766337	1		-0.0132272	0.0176692	-0.748603	0.454142	0.500372	1		-0.0162435	0.0172833	-0.939837	0.34736	0.399464	1
Conventional	NID2	1	Neurology	-0.0101861	0.0160243	-0.635666	0.525032	0.575463	1		0.00386195	0.0198339	0.194715	0.845626	0.868546	1		-0.0158222	0.0163809	-0.965893	0.334158	0.381895	1		0.0078899	0.0160253	0.492341	0.622506	0.667392	1
Conventional	NMNAT1	1	Neurology	0.211007	0.0166274	12.6903	3.49e-36	3.69e-35	5.13e-33		0.258024	0.0205897	12.5317	2.40853e-35	2.2439e-34	3.54536e-32		0.205405	0.0170317	12.0602	6.61918e-33	4.99664e-32	9.74344e-30		0.173796	0.016739	10.3827	6.29788e-25	4.80336e-24	9.27048e-22
Conventional	NOMO1	1	Neurology	0.245077	0.0165067	14.8472	1.53e-48	2.63e-47	2.26e-45		0.356317	0.0202078	17.6326	5.39536e-67	1.39333e-65	7.94198e-64		0.279857	0.0167558	16.7021	1.58652e-60	3.70692e-59	2.33536e-57		0.273615	0.0163912	16.6928	1.83469e-60	6.43015e-59	2.70066e-57
Conventional	NOS1	1	Neurology	0.0399729	0.0156421	2.55548	0.0106422	0.0152534	1		-0.00585643	0.019376	-0.302252	0.762476	0.795674	1		0.0364452	0.0159941	2.27867	0.0227409	0.0312555	1		0.0174621	0.0156534	1.11555	0.264686	0.313449	1
Conventional	NOS3	1	Neurology	0.1821	0.0167153	10.8942	3.04e-27	2.07e-26	4.48e-24		0.253485	0.0206041	12.3027	3.77839e-34	3.2149e-33	5.56178e-31		0.205184	0.0170322	12.0468	7.74008e-33	5.78345e-32	1.13934e-29		0.193907	0.0166817	11.6239	1.00286e-30	1.04696e-29	1.47621e-27
Conventional	NPM1	1	Neurology	0.149164	0.0166392	8.96462	4.75e-19	2.16e-18	6.99e-16		0.175202	0.0206152	8.49867	2.69976e-17	9.88567e-17	3.97404e-14		0.143496	0.0170309	8.42564	4.99343e-17	1.8149e-16	7.35033e-14		0.12042	0.0166999	7.21084	6.65514e-13	2.20143e-12	9.79637e-10
Conventional	NPTX1	1	Neurology	-0.122928	0.0161292	-7.62148	3.13e-14	1.02e-13	4.61e-11		-0.103469	0.0200431	-5.1623	2.5619e-07	5.1518e-07	0.000377112		-0.0697212	0.0165747	-4.20648	2.65252e-05	4.7616e-05	0.0390451		-0.00514452	0.0162502	-0.316582	0.751578	0.787979	1
Conventional	NRP2	1	Neurology	-0.0739934	0.01494	-4.95269	7.63e-07	1.55e-06	0.00112339		-0.0582968	0.0185258	-3.14679	0.00166329	0.00250088	1		-0.063068	0.0152883	-4.12524	3.78139e-05	6.70628e-05	0.0556621		-0.0470015	0.0149689	-3.13995	0.00170249	0.00270341	1
Conventional	NSFL1C	1	Neurology	0.165786	0.0162391	10.2091	3.65e-24	2.04e-23	5.37e-21		0.21809	0.0200637	10.8699	3.93917e-27	2.54318e-26	5.79846e-24		0.183653	0.0165627	11.0883	3.77652e-28	2.33573e-27	5.55904e-25		0.154248	0.0162691	9.48104	4.2571e-21	2.57879e-20	6.26645e-18
Conventional	NTRK3	1	Neurology	-0.132718	0.0160231	-8.28292	1.64e-16	6.19e-16	2.41e-13		-0.209068	0.0197222	-10.6007	6.67997e-26	4.09705e-25	9.83292e-23		-0.137954	0.0163759	-8.42422	5.05323e-17	1.83211e-16	7.43836e-14		-0.107105	0.0160732	-6.66361	3.04895e-11	9.01217e-11	4.48806e-08
Conventional	NUDT5	1	Neurology	0.171476	0.0164989	10.3932	5.66e-25	3.29e-24	8.33e-22		0.215349	0.020412	10.5501	1.12809e-25	6.83356e-25	1.66056e-22		0.194321	0.0168133	11.5576	2.12099e-30	1.47269e-29	3.1221e-27		0.171615	0.0164992	10.4014	5.20164e-25	3.98793e-24	7.65682e-22
Conventional	NXPH1	1	Neurology	-0.16704	0.0168095	-9.93724	5.39e-23	2.87e-22	7.94e-20		-0.17613	0.0208775	-8.43634	4.56455e-17	1.64682e-16	6.71901e-14		-0.147046	0.0172414	-8.52866	2.09406e-17	7.90373e-17	3.08245e-14		-0.0801218	0.0169745	-4.72012	2.4404e-06	4.97544e-06	0.00359227
Conventional	OBP2B	1	Neurology	-0.0898521	0.01588	-5.6582	1.64e-08	3.77e-08	2.41e-05		-0.118909	0.0196427	-6.05362	1.55098e-09	3.58407e-09	2.28305e-06		-0.10342	0.0162166	-6.37746	2.0124e-10	4.9044e-10	2.96226e-07		-0.0922258	0.0158771	-5.80872	6.8017e-09	1.67707e-08	1.00121e-05
Conventional	ODAM	1	Neurology	0.00911177	0.0169516	0.537515	0.590943	0.639608	1		0.0388513	0.0209722	1.85251	0.064028	0.0810398	1		0.00987796	0.01733	0.569991	0.568717	0.613748	1		0.0231638	0.0169489	1.36669	0.171803	0.210745	1
Conventional	OGN	1	Neurology	0.0690308	0.0142117	4.85731	1.24e-06	2.48e-06	0.00182083		0.0378374	0.0176326	2.14588	0.0319449	0.0422109	1		0.048026	0.0145528	3.30013	0.000975164	0.00151418	1		0.00726267	0.0142551	0.509479	0.610446	0.655895	1
Conventional	OXT	1	Neurology	0.350345	0.0155595	22.5164	1.32e-105	1.39e-103	1.94e-102		0.432285	0.0192655	22.4383	6.24744e-105	4.59811e-103	9.19623e-102		0.373226	0.0158173	23.5961	3.95294e-115	3.63671e-113	5.81873e-112		0.317938	0.015739	20.2006	2.36239e-86	2.1734e-84	3.47744e-83
Conventional	PADI4	1	Neurology	0.105856	0.0170639	6.20348	6.1e-10	1.54e-09	8.98e-07		0.129637	0.0211219	6.13759	9.2211e-10	2.16828e-09	1.35735e-06		0.10276	0.0174534	5.88765	4.25011e-09	9.65458e-09	6.25617e-06		0.0880721	0.0170907	5.15321	2.68847e-07	5.93317e-07	0.000395743
Conventional	PAEP	1	Neurology	-0.0433018	0.0149375	-2.89888	0.00376608	0.00572103	1		-0.106415	0.0184287	-5.77444	8.32762e-09	1.83507e-08	1.22583e-05		-0.075298	0.0152395	-4.94096	8.1027e-07	1.59241e-06	0.00119272		-0.107111	0.0148549	-7.21048	6.67291e-13	2.20236e-12	9.82253e-10
Conventional	PAK4	1	Neurology	-0.0106088	0.0173366	-0.611928	0.540621	0.590575	1		0.00017504	0.0214582	0.00815723	0.993492	0.994844	1		-0.00191296	0.0177245	-0.107927	0.914059	0.925375	1		0.00925957	0.0173375	0.534077	0.593319	0.640767	1
Conventional	PAMR1	1	Neurology	0.276575	0.0158628	17.4355	1.34e-65	4.7e-64	1.97e-62		0.39292	0.0193867	20.2675	6.92637e-87	3.64129e-85	1.01956e-83		0.318693	0.0160438	19.8639	1.08099e-83	5.13295e-82	1.59122e-80		0.284567	0.0158269	17.9799	1.7458e-69	8.03066e-68	2.56981e-66
Conventional	PARK7	1	Neurology	0.13841	0.0163994	8.43997	4.43e-17	1.74e-16	6.52e-14		0.193763	0.020245	9.5709	1.82792e-21	8.51487e-21	2.6907e-18		0.154414	0.0167361	9.22645	4.48538e-20	2.01295e-19	6.60249e-17		0.132953	0.0164118	8.10108	7.23236e-16	3.02444e-15	1.0646e-12
Conventional	PBLD	1	Neurology	0.230861	0.016697	13.8265	1.78e-42	2.29e-41	2.61e-39		0.317172	0.0205468	15.4366	3.24454e-52	6.04552e-51	4.77596e-49		0.260471	0.0169777	15.342	1.2869e-51	2.2286e-50	1.89431e-48		0.237999	0.0166719	14.2755	4.26093e-45	8.83394e-44	6.2721e-42
Conventional	PDCD5	1	Neurology	0.212982	0.01608	13.2452	3.39e-39	4.02e-38	4.99e-36		0.276489	0.0198567	13.9242	4.8478e-43	6.48724e-42	7.13596e-40		0.22698	0.0164067	13.8346	1.59499e-42	1.87826e-41	2.34783e-39		0.185084	0.0161696	11.4464	7.37219e-30	7.28313e-29	1.08519e-26
Conventional	PEBP1	1	Neurology	0.177866	0.0161506	11.013	8.52e-28	5.95e-27	1.25e-24		0.244544	0.0199159	12.2789	5.0149e-34	4.24249e-33	7.38194e-31		0.190419	0.0164862	11.5502	2.3035e-30	1.5919e-29	3.39075e-27		0.15844	0.0162034	9.77819	2.52743e-22	1.63893e-21	3.72038e-19
Conventional	PECAM1	1	Neurology	0.0388813	0.0166304	2.33797	0.0194396	0.0272265	1		0.0768616	0.0205605	3.73831	0.00018794	0.000310143	0.276648		0.0560576	0.0169898	3.29948	0.000977392	0.00151604	1		0.0764644	0.0165974	4.60702	4.21623e-06	8.44393e-06	0.00620629
Conventional	PFDN2	1	Neurology	0.00620974	0.0173194	0.358541	0.719958	0.759153	1		0.0205109	0.0214338	0.956945	0.338655	0.385836	1		0.00870761	0.0177059	0.491792	0.622894	0.663459	1		0.00586146	0.0173202	0.338418	0.735067	0.771218	1
Conventional	PHOSPHO1	1	Neurology	0.14774	0.0159007	9.29142	2.47e-20	1.19e-19	3.64e-17		0.129463	0.0197892	6.54211	6.8589e-11	1.70546e-10	1.00963e-07		0.130948	0.0163007	8.0333	1.2482e-15	4.16633e-15	1.83735e-12		0.0841647	0.0160207	5.25349	1.57281e-07	3.57832e-07	0.000231517
Conventional	PIGR	1	Neurology	-0.0337218	0.0169459	-1.98997	0.0466645	0.0618273	1		-0.0208497	0.0209817	-0.99371	0.320426	0.367056	1		0.00923733	0.0173325	0.532949	0.594099	0.635548	1		0.0579056	0.0169297	3.42035	0.000631873	0.00105815	0.930118
Conventional	PIK3IP1	1	Neurology	0.00668043	0.0149709	0.446227	0.655458	0.698649	1		0.00721099	0.0185293	0.389166	0.697175	0.734078	1		0.0186362	0.0153026	1.21785	0.223357	0.264719	1		0.0128239	0.0149705	0.856614	0.391711	0.444564	1
Conventional	PILRA	1	Neurology	0.0339726	0.0164198	2.069	0.0386124	0.0519064	1		0.0620126	0.0203093	3.05341	0.00227796	0.0033802	1		0.0638625	0.0167643	3.80943	0.000141449	0.000238503	0.208213		0.0742725	0.0163862	4.53263	6.00129e-06	1.18258e-05	0.0088339
Conventional	PLA2G10	1	Neurology	-0.152533	0.0149324	-10.2149	3.44e-24	1.93e-23	5.06e-21		-0.238308	0.0183331	-12.9988	7.61969e-38	8.30828e-37	1.12162e-34		-0.165472	0.0152398	-10.8579	4.47665e-27	2.65711e-26	6.58963e-24		-0.136777	0.0149724	-9.13525	1.02752e-19	5.68614e-19	1.51251e-16
Conventional	PLA2G7	1	Neurology	0.0934045	0.0170406	5.48129	4.49e-08	1.01e-07	6.61e-05		0.10257	0.0211082	4.85923	1.22509e-06	2.37594e-06	0.00180334		0.0864293	0.0174333	4.95772	7.43818e-07	1.46769e-06	0.0010949		0.0725102	0.0170676	4.24842	2.20345e-05	4.20685e-05	0.0324348
Conventional	PLAU	1	Neurology	-0.042824	0.0159172	-2.69042	0.00716681	0.0105075	1		-0.0447952	0.0197057	-2.27321	0.0230679	0.0309252	1		-0.0193701	0.0162848	-1.18946	0.234333	0.276615	1		-0.00961769	0.015932	-0.603672	0.546097	0.596155	1
Conventional	PLIN1	1	Neurology	0.310413	0.0156896	19.7847	4.52e-83	2.38e-81	6.65e-80		0.373043	0.0194748	19.1552	3.27737e-78	1.30386e-76	4.82429e-75		0.327205	0.0159886	20.4649	1.81969e-88	9.92067e-87	2.67858e-85		0.277111	0.0158506	17.4827	6.23001e-66	2.62016e-64	9.17058e-63
Conventional	PMVK	1	Neurology	0.0547086	0.0160125	3.41662	0.000640577	0.00105828	0.942929		0.0958806	0.0197883	4.84531	1.31366e-06	2.5356e-06	0.0019337		0.0622794	0.0163641	3.80586	0.000143497	0.000241128	0.211228		0.0580208	0.0160102	3.624	0.00029381	0.00050702	0.432488
Conventional	PPCDC	1	Neurology	0.172194	0.0166775	10.3249	1.13e-24	6.49e-24	1.67e-21		0.19495	0.0206878	9.42342	7.29219e-21	3.26264e-20	1.07341e-17		0.172031	0.0170604	10.0836	1.27467e-23	6.67729e-23	1.87632e-20		0.149708	0.0167342	8.94622	5.58897e-19	2.9382e-18	8.22696e-16
Conventional	PPP3R1	1	Neurology	0.172492	0.0161598	10.6742	3.1e-26	1.98e-25	4.57e-23		0.174247	0.0200987	8.66958	6.27768e-18	2.38807e-17	9.24075e-15		0.160753	0.0165616	9.70636	5.03932e-22	2.48922e-21	7.41788e-19		0.142077	0.0162368	8.75032	3.12169e-18	1.54718e-17	4.59513e-15
Conventional	PRDX1	1	Neurology	-0.0284799	0.016946	-1.68063	0.0929151	0.118314	1		-0.0611916	0.0209583	-2.91968	0.00352411	0.00514122	1		-0.0412985	0.0173179	-2.38473	0.0171397	0.0237791	1		-0.055804	0.0169291	-3.29634	0.000988381	0.0016094	1
Conventional	PRL	1	Neurology	0.0465558	0.0167721	2.77579	0.0055332	0.00820228	1		0.026632	0.0207747	1.28194	0.199939	0.236775	1		0.0363727	0.0171536	2.12041	0.0340351	0.0455278	1		0.00882177	0.0167888	0.525454	0.599298	0.64533	1
Conventional	PRTFDC1	1	Neurology	0.00249024	0.0168636	0.14767	0.882611	0.900349	1		0.0197644	0.0208694	0.947055	0.34367	0.390642	1		0.0207706	0.0172369	1.20501	0.228273	0.269894	1		0.0407732	0.0168516	2.41955	0.0155856	0.0224482	1
Conventional	PSG1	1	Neurology	-0.145095	0.0156953	-9.2445	3.8e-20	1.82e-19	5.6e-17		-0.232709	0.0192796	-12.0702	5.88707e-33	4.60945e-32	8.66577e-30		-0.147931	0.0160467	-9.2188	4.80991e-20	2.15203e-19	7.08018e-17		-0.103382	0.0157811	-6.55099	6.46709e-11	1.84487e-10	9.51955e-08
Conventional	PSME1	1	Neurology	0.206138	0.0166098	12.4106	1.04e-34	1.02e-33	1.53e-31		0.255591	0.0205561	12.4338	7.85885e-35	7.01105e-34	1.15682e-31		0.225888	0.0169302	13.3423	9.78836e-40	1.02188e-38	1.44085e-36		0.205318	0.0166131	12.3588	1.93303e-34	2.37118e-33	2.84542e-31
Conventional	PSME2	1	Neurology	0.165165	0.016409	10.0655	1.53e-23	8.32e-23	2.25e-20		0.194103	0.0203353	9.54517	2.33051e-21	1.07539e-20	3.43051e-18		0.17695	0.0167538	10.5618	9.99518e-26	5.57307e-25	1.47129e-22		0.149617	0.0164482	9.09628	1.46091e-19	7.99425e-19	2.15045e-16
Conventional	PTEN	1	Neurology	-0.0242189	0.0172459	-1.40433	0.160302	0.19469	1		-0.00771853	0.0213501	-0.361523	0.717729	0.75464	1		-0.0143734	0.017634	-0.8151	0.415065	0.461114	1		-0.00053443	0.017251	-0.0309796	0.975287	0.977279	1
Conventional	PTK7	1	Neurology	-0.0435372	0.0172553	-2.52312	0.0116717	0.0166803	1		-0.0624628	0.0213505	-2.92558	0.00345809	0.00505493	1		-0.0460562	0.0176395	-2.61097	0.00906353	0.0129278	1		-0.029852	0.0172636	-1.72919	0.0838545	0.109137	1
Conventional	PTPN1	1	Neurology	0.12532	0.0167447	7.48416	8.86e-14	2.81e-13	1.3e-10		0.157173	0.0207206	7.58536	4.1274e-14	1.25011e-13	6.07554e-11		0.126459	0.0171217	7.3859	1.84462e-13	5.32872e-13	2.71528e-10		0.110318	0.0167727	6.57727	5.43221e-11	1.56788e-10	7.99621e-08
Conventional	PTPRN2	1	Neurology	-0.240662	0.0159311	-15.1064	3.85e-50	7.08e-49	5.66e-47		-0.238992	0.0199236	-11.9954	1.41051e-32	1.09278e-31	2.07628e-29		-0.235353	0.0163276	-14.4145	6.36019e-46	8.91638e-45	9.3622e-43		-0.145608	0.0162268	-8.97329	4.39423e-19	2.32673e-18	6.46831e-16
Conventional	PTS	1	Neurology	0.270786	0.0165253	16.3862	2.13e-58	5.7e-57	3.13e-55		0.337273	0.020444	16.4974	3.82819e-59	8.66939e-58	5.6351e-56		0.281242	0.0168754	16.6658	2.79745e-60	6.43413e-59	4.11784e-57		0.240714	0.0166458	14.4609	3.35504e-46	7.37107e-45	4.93862e-43
Conventional	PVR	1	Neurology	0.0204964	0.0170976	1.19879	0.230683	0.272306	1		0.041397	0.0211548	1.95685	0.0504364	0.0650678	1		0.0456785	0.0174672	2.61511	0.00895451	0.0128096	1		0.069657	0.0170648	4.08191	4.55684e-05	8.46855e-05	0.0670767
Conventional	PXN	1	Neurology	0.218961	0.0164037	13.3483	9.06e-40	1.11e-38	1.33e-36		0.274049	0.020292	13.5053	1.19548e-40	1.46645e-39	1.75974e-37		0.219483	0.0167848	13.0763	2.87887e-38	2.84409e-37	4.2377e-35		0.188684	0.0165013	11.4345	8.41594e-30	8.25884e-29	1.23883e-26
Conventional	RAB6B	1	Neurology	-0.0217545	0.0172878	-1.25837	0.208333	0.248313	1		-0.00309094	0.0214011	-0.144429	0.885169	0.901709	1		-0.0119211	0.0176764	-0.674411	0.50009	0.546904	1		-0.00170433	0.0172921	-0.0985616	0.921491	0.936765	1
Conventional	RASA1	1	Neurology	-0.0206623	0.0173218	-1.19285	0.233001	0.274822	1		-0.0286845	0.0214378	-1.33803	0.180965	0.215344	1		-0.0295399	0.0177054	-1.66841	0.0953156	0.119612	1		-0.0276332	0.01732	-1.59545	0.110693	0.141196	1
Conventional	RBKS	1	Neurology	0.201857	0.0160537	12.5739	1.44e-35	1.52e-34	2.13e-32		0.262948	0.0198256	13.263	2.69787e-39	3.17702e-38	3.97127e-36		0.211809	0.0163942	12.9198	2.04507e-37	1.86978e-36	3.01034e-34		0.177141	0.0161296	10.9823	1.18457e-27	9.96393e-27	1.74369e-24
Conventional	RELT	1	Neurology	0.112737	0.0144562	7.79851	8e-15	2.71e-14	1.18e-11		0.136582	0.017898	7.6311	2.9126e-14	8.8949e-14	4.28734e-11		0.125636	0.014757	8.5136	2.37915e-17	8.93395e-17	3.50211e-14		0.101296	0.0144786	6.99622	3.08491e-12	9.66168e-12	4.54099e-09
Conventional	RGMA	1	Neurology	-0.0616324	0.0167145	-3.68736	0.000229702	0.000395926	0.338121		-0.148732	0.0205852	-7.22516	5.99855e-13	1.68509e-12	8.82987e-10		-0.0853927	0.0170626	-5.00468	5.84433e-07	1.16887e-06	0.000860286		-0.0739013	0.0167024	-4.4246	9.92793e-06	1.94593e-05	0.0146139
Conventional	RGMB	1	Neurology	0.00756264	0.0159321	0.474678	0.635043	0.680833	1		-0.00120602	0.0197195	-0.0611589	0.951236	0.958398	1		-0.0081769	0.0162878	-0.502026	0.615678	0.656247	1		-0.00798786	0.0159328	-0.501348	0.616155	0.661546	1
Conventional	RHOC	1	Neurology	0.0458349	0.0161436	2.8392	0.00454631	0.00682178	1		0.071463	0.0199684	3.5788	0.000349412	0.000560278	0.514335		0.0575847	0.0164953	3.49098	0.000486626	0.000782002	0.716313		0.0602308	0.0161321	3.7336	0.000191474	0.000337545	0.28185
Conventional	ROBO2	1	Neurology	0.0361682	0.0166608	2.17086	0.0300026	0.0408546	1		0.0486279	0.0206185	2.35846	0.0184005	0.0249636	1		0.0541843	0.0170209	3.1834	0.00146709	0.0022472	1		0.0463567	0.016655	2.78335	0.00540613	0.00814517	1
Conventional	RSPO1	1	Neurology	-0.103405	0.0145051	-7.12885	1.2e-12	3.57e-12	1.77e-09		-0.117784	0.0179707	-6.55421	6.33084e-11	1.57682e-10	9.319e-08		-0.108861	0.014823	-7.34402	2.51398e-13	7.17166e-13	3.70057e-10		-0.0816333	0.0145415	-5.61381	2.11804e-08	5.06952e-08	3.11775e-05
Conventional	RWDD1	1	Neurology	0.139936	0.0165936	8.43313	4.69e-17	1.84e-16	6.9e-14		0.183265	0.020515	8.93318	6.2738e-19	2.5371e-18	9.23504e-16		0.152252	0.0169434	8.98592	3.92684e-19	1.67061e-18	5.78031e-16		0.133745	0.0166075	8.05329	1.0631e-15	4.38343e-15	1.56488e-12
Conventional	S100A16	1	Neurology	0.0264758	0.0171625	1.54265	0.122997	0.152786	1		0.0389931	0.021239	1.83592	0.0664461	0.084028	1		0.0287689	0.017545	1.63972	0.101144	0.12628	1		0.0170639	0.0171663	0.994035	0.320268	0.370624	1
Conventional	SCARA5	1	Neurology	0.247674	0.0151183	16.3823	2.26e-58	5.94e-57	3.32e-55		0.277203	0.0188295	14.7217	8.95591e-48	1.43295e-46	1.31831e-44		0.247735	0.0154788	16.0049	7.06948e-56	1.44532e-54	1.04063e-52		0.190152	0.0153327	12.4018	1.15473e-34	1.44048e-33	1.69977e-31
Conventional	SCARB1	1	Neurology	0.00903297	0.0173409	0.520904	0.602463	0.650643	1		0.0328617	0.0214568	1.53153	0.125721	0.153323	1		0.0234345	0.0177247	1.32214	0.1862	0.222473	1		0.0270557	0.0173368	1.56059	0.118702	0.150629	1
Conventional	SCARB2	1	Neurology	0.110422	0.0147647	7.47875	9.23e-14	2.92e-13	1.36e-10		0.119307	0.0183054	6.51757	8.06552e-11	1.99202e-10	1.18724e-07		0.118578	0.0150831	7.86166	4.87684e-15	1.57428e-14	7.17871e-12		0.0912065	0.0147992	6.16293	7.87174e-10	2.08778e-09	1.15872e-06
Conventional	SCARF2	1	Neurology	-0.0828247	0.013894	-5.96118	2.73e-09	6.56e-09	4.02e-06		-0.130809	0.0171467	-7.62882	2.96381e-14	9.03255e-14	4.36272e-11		-0.0738977	0.0142197	-5.19683	2.13171e-07	4.40095e-07	0.000313788		-0.0585321	0.0139265	-4.20294	2.69424e-05	5.09759e-05	0.0396592
Conventional	SEMA4D	1	Neurology	0.148878	0.0169325	8.79245	2.16e-18	9.34e-18	3.18e-15		0.207256	0.0209015	9.91582	6.64776e-23	3.37431e-22	9.78551e-20		0.173477	0.0172588	10.0515	1.75222e-23	9.114e-23	2.57926e-20		0.167751	0.0168876	9.93337	5.60017e-23	3.81641e-22	8.24345e-20
Conventional	SERPINB1	1	Neurology	0.104711	0.0167445	6.25349	4.45e-10	1.13e-09	6.55e-07		0.125283	0.0207312	6.0432	1.65354e-09	3.81506e-09	2.43401e-06		0.111593	0.0171108	6.5218	7.8436e-11	1.97027e-10	1.15458e-07		0.1001	0.0167525	5.97524	2.50471e-09	6.33495e-09	3.68694e-06
Conventional	SERPINB6	1	Neurology	0.0356783	0.0157423	2.26639	0.0234822	0.0325172	1		0.0350507	0.0194887	1.79851	0.0721742	0.0908038	1		0.037039	0.0160935	2.3015	0.0214164	0.0295454	1		0.0277418	0.0157471	1.76171	0.0781975	0.102498	1
Conventional	SERPINB9	1	Neurology	0.0419714	0.0167522	2.50542	0.0122713	0.0174863	1		0.0675724	0.0207223	3.26085	0.0011204	0.00171081	1		0.0491137	0.017122	2.86846	0.00414704	0.00613511	1		0.0530474	0.0167448	3.16799	0.00154691	0.00247237	1
Conventional	SESTD1	1	Neurology	-0.0175824	0.0172359	-1.02011	0.307742	0.355013	1		-0.013762	0.0213343	-0.645063	0.518925	0.56624	1		-0.0153908	0.0176214	-0.873416	0.38249	0.429791	1		-0.00264308	0.0172389	-0.153321	0.878153	0.898916	1
Conventional	SETMAR	1	Neurology	0.240713	0.0164837	14.6031	4.69e-47	7.58e-46	6.9e-44		0.243571	0.0205871	11.8312	9.42622e-32	7.22677e-31	1.38754e-28		0.238859	0.0168786	14.1516	2.28978e-44	2.85641e-43	3.37056e-41		0.196674	0.0166347	11.8231	1.03447e-31	1.12796e-30	1.52274e-28
Conventional	SFRP1	1	Neurology	0.149709	0.0158945	9.41892	7.6e-21	3.76e-20	1.12e-17		0.200854	0.0196329	10.2305	2.93947e-24	1.60851e-23	4.3269e-21		0.151175	0.0162539	9.3008	2.26902e-20	1.03087e-19	3.34e-17		0.114524	0.0159706	7.17096	8.87886e-13	2.87878e-12	1.30697e-09
Conventional	SIGLEC15	1	Neurology	0.00342151	0.0172718	0.198098	0.842979	0.865921	1		-0.0111177	0.0213763	-0.520092	0.603029	0.64651	1		0.00510677	0.0176573	0.289216	0.772432	0.796675	1		0.00890829	0.017272	0.515765	0.606048	0.651936	1
Conventional	SIGLEC5	1	Neurology	0.010796	0.0171687	0.628815	0.529507	0.579937	1		0.00853718	0.0212501	0.401748	0.687892	0.726903	1		0.0201449	0.01755	1.14786	0.251097	0.294748	1		0.0275667	0.0171646	1.60602	0.108352	0.13857	1
Conventional	SIRT5	1	Neurology	-0.00861996	0.0173038	-0.498154	0.618404	0.665648	1		0.00250927	0.0214173	0.117161	0.906739	0.919862	1		0.00780432	0.0176903	0.441165	0.659118	0.696498	1		0.01607	0.0173032	0.928734	0.353085	0.405414	1
Conventional	SKAP1	1	Neurology	0.120627	0.0153608	7.85292	5.22e-15	1.8e-14	7.69e-12		0.14824	0.0190139	7.79644	8.12684e-15	2.55068e-14	1.19627e-11		0.116103	0.0157179	7.38667	1.83406e-13	5.31444e-13	2.69974e-10		0.0983649	0.0154023	6.38636	1.89989e-10	5.25683e-10	2.79664e-07
Conventional	SLC16A1	1	Neurology	0.088782	0.0170327	5.21244	1.96e-07	4.2e-07	0.000288666		0.112244	0.0210779	5.32522	1.06564e-07	2.19696e-07	0.000156863		0.100701	0.0173989	5.78777	7.69842e-09	1.7222e-08	1.13321e-05		0.102441	0.0170136	6.02111	1.89345e-09	4.86415e-09	2.78716e-06
Conventional	SLC27A4	1	Neurology	0.030382	0.0173001	1.75617	0.0791378	0.102006	1		0.0516483	0.0214045	2.41297	0.0158694	0.0216896	1		0.038367	0.0176827	2.16975	0.0300861	0.0404076	1		0.0452657	0.0172924	2.61766	0.00888789	0.0131752	1
Conventional	SLC39A14	1	Neurology	-0.211152	0.0163258	-12.9337	1.72e-37	1.95e-36	2.53e-34		-0.186412	0.0204194	-9.12914	1.08587e-19	4.61967e-19	1.5984e-16		-0.207639	0.0167172	-12.4207	9.20111e-35	7.652e-34	1.3544e-31		-0.157949	0.0164811	-9.58362	1.62087e-21	1.00249e-20	2.38592e-18
Conventional	SLIT2	1	Neurology	0.0573791	0.017258	3.32479	0.000893095	0.00144784	1		0.0758458	0.0213556	3.55157	0.000387504	0.000618661	0.570406		0.0638317	0.0176386	3.61886	0.000299689	0.000487449	0.441142		0.0590107	0.0172573	3.41947	0.000633916	0.00106037	0.933124
Conventional	SMARCA2	1	Neurology	0.00399758	0.0172729	0.231437	0.816988	0.842751	1		0.00265096	0.0213784	0.124001	0.901321	0.91626	1		0.00547524	0.0176584	0.310063	0.756529	0.784786	1		0.0106634	0.0172729	0.617348	0.537042	0.586896	1
Conventional	SMPD1	1	Neurology	-0.00117333	0.0165103	-0.0710666	0.943348	0.949801	1		0.0355988	0.0204265	1.74278	0.0814518	0.10178	1		0.0180187	0.0168764	1.06769	0.285728	0.330654	1		0.033882	0.016502	2.05321	0.0401194	0.0552956	1
Conventional	SNCG	1	Neurology	0.268033	0.0141361	18.9609	9.77e-77	4.64e-75	1.44e-73		0.310928	0.0175945	17.6719	2.83564e-67	7.45369e-66	4.17406e-64		0.265636	0.0144921	18.3297	4.92997e-72	1.54403e-70	7.25692e-69		0.203638	0.0144116	14.1302	3.06001e-44	6.08693e-43	4.50433e-41
Conventional	SOD2	1	Neurology	-0.0870872	0.0165885	-5.24986	1.6e-07	3.45e-07	0.000236101		-0.111493	0.0205262	-5.43177	5.92304e-08	1.23845e-07	8.71872e-05		-0.0873049	0.0169612	-5.14734	2.77334e-07	5.64641e-07	0.000408236		-0.0459357	0.0166318	-2.76193	0.00577328	0.0086717	1
Conventional	SPINK1	1	Neurology	-0.0972374	0.0154889	-6.2779	3.81e-10	9.7e-10	5.61e-07		-0.112868	0.019182	-5.88407	4.34224e-09	9.68452e-09	6.39178e-06		-0.0836149	0.0158582	-5.27265	1.41817e-07	2.94436e-07	0.000208755		-0.0434715	0.0155525	-2.79515	0.00521315	0.00788511	1
Conventional	SPINK5	1	Neurology	-0.0763206	0.01635	-4.66792	3.15e-06	6.19e-06	0.00463045		-0.0990394	0.0202305	-4.89556	1.02026e-06	1.9971e-06	0.00150182		-0.0857232	0.0167053	-5.13149	3.01563e-07	6.13124e-07	0.000443901		-0.0784471	0.0163481	-4.79855	1.65848e-06	3.43843e-06	0.00244128
Conventional	SPINT1	1	Neurology	-0.116838	0.0164867	-7.08678	1.62e-12	4.76e-12	2.39e-09		-0.144423	0.0204056	-7.07762	1.73316e-12	4.73324e-12	2.55122e-09		-0.0950247	0.0168949	-5.62447	1.99237e-08	4.332e-08	2.93277e-05		-0.0510742	0.0165737	-3.08165	0.00207306	0.00325672	1
Conventional	SPOCK1	1	Neurology	-0.0376106	0.0167855	-2.24066	0.0251049	0.0346015	1		0.0062772	0.0207884	0.301957	0.762701	0.795674	1		-0.0578523	0.0171462	-3.37406	0.000747971	0.00117882	1		-0.0324278	0.016789	-1.93149	0.0534952	0.071782	1
Conventional	SSB	1	Neurology	0.00790354	0.0173464	0.455631	0.648681	0.692428	1		0.0147385	0.0214686	0.686516	0.492429	0.539728	1		0.018279	0.0177317	1.03086	0.302669	0.34916	1		0.0237813	0.0173434	1.37121	0.17039	0.209535	1
Conventional	STAMBP	1	Neurology	0.121264	0.0167407	7.24367	5.24e-13	1.6e-12	7.72e-10		0.155887	0.0207086	7.52762	6.3914e-14	1.90064e-13	9.40815e-11		0.135119	0.0170927	7.90511	3.46308e-15	1.13787e-14	5.09766e-12		0.125285	0.0167338	7.48698	8.67827e-14	3.00574e-13	1.27744e-10
Conventional	STC1	1	Neurology	0.201204	0.0162696	12.3669	1.75e-34	1.7e-33	2.58e-31		0.23802	0.020171	11.8001	1.34761e-31	1.02252e-30	1.98369e-28		0.223334	0.016574	13.475	1.77097e-40	1.91682e-39	2.60687e-37		0.202532	0.0162661	12.4512	6.37101e-35	8.22643e-34	9.37813e-32
Conventional	STC2	1	Neurology	0.172599	0.015949	10.8219	6.56e-27	4.33e-26	9.65e-24		0.167472	0.0198545	8.43496	4.61784e-17	1.66197e-16	6.79745e-14		0.168119	0.0163278	10.2965	1.51111e-24	8.17775e-24	2.22435e-21		0.123365	0.0160673	7.67801	2.03296e-14	7.48129e-14	2.99252e-11
Conventional	STIP1	1	Neurology	0.121179	0.0168358	7.19766	7.32e-13	2.2e-12	1.08e-09		0.157911	0.0208222	7.58378	4.17753e-14	1.26269e-13	6.14932e-11		0.135147	0.0171898	7.86206	4.86184e-15	1.57288e-14	7.15662e-12		0.110562	0.0168554	6.55943	6.1153e-11	1.75472e-10	9.00173e-08
Conventional	STK24	1	Neurology	-0.0169007	0.0172836	-0.977847	0.328211	0.375682	1		-0.02992	0.0213888	-1.39886	0.161934	0.193952	1		-0.0022383	0.0176716	-0.126661	0.899215	0.911601	1		0.0098833	0.0172857	0.571762	0.567516	0.617401	1
Conventional	SULT1A1	1	Neurology	0.0641899	0.0165693	3.87402	0.000108827	0.000191618	0.160193		0.093082	0.0204928	4.54219	5.73686e-06	1.0569e-05	0.00844466		0.0684805	0.0169364	4.0434	5.37072e-05	9.43401e-05	0.079057		0.0718226	0.0165619	4.3366	1.48388e-05	2.85899e-05	0.0218427
Conventional	SUMF2	1	Neurology	0.135695	0.0161816	8.38573	6.97e-17	2.7e-16	1.03e-13		0.183392	0.0199926	9.17298	7.2989e-20	3.15073e-19	1.0744e-16		0.158686	0.0164965	9.61939	1.15485e-21	5.61037e-21	1.69994e-18		0.152989	0.0161424	9.47747	4.40216e-21	2.65573e-20	6.47998e-18
Conventional	SUSD2	1	Neurology	-0.163304	0.0157709	-10.3547	8.37e-25	4.83e-24	1.23e-21		-0.187841	0.0195562	-9.60521	1.32106e-21	6.2327e-21	1.9446e-18		-0.134776	0.0162006	-8.31916	1.21332e-16	4.31404e-16	1.78601e-13		-0.0833176	0.0159323	-5.22946	1.78997e-07	4.04117e-07	0.000263484
Conventional	TARBP2	1	Neurology	0.124072	0.017064	7.27099	4.3e-13	1.32e-12	6.32e-10		0.159728	0.021108	7.5672	4.73766e-14	1.42323e-13	6.97384e-11		0.135899	0.0174273	7.79804	8.02599e-15	2.51903e-14	1.18143e-11		0.118223	0.0170754	6.92355	5.13418e-12	1.59106e-11	7.55752e-09
Conventional	TBC1D17	1	Neurology	0.0471496	0.0170706	2.76204	0.00577125	0.00853797	1		0.0843134	0.0211053	3.9949	6.59258e-05	0.000113235	0.0970428		0.058899	0.0174432	3.37661	0.000741083	0.00116921	1		0.053827	0.0170662	3.15402	0.00162274	0.00258794	1
Conventional	TBCB	1	Neurology	0.118066	0.016472	7.16767	9.09e-13	2.73e-12	1.34e-09		0.163391	0.0203532	8.02779	1.30461e-15	4.24864e-15	1.92039e-12		0.123422	0.0168346	7.33144	2.75806e-13	7.83758e-13	4.05987e-10		0.102986	0.0164988	6.24202	4.78513e-10	1.28535e-09	7.04372e-07
Conventional	TBCC	1	Neurology	0.132777	0.016812	7.89773	3.67e-15	1.28e-14	5.4e-12		0.177294	0.0207804	8.53177	2.03957e-17	7.54334e-17	3.00225e-14		0.14279	0.0171726	8.31502	1.25566e-16	4.45381e-16	1.84833e-13		0.127389	0.0168235	7.57211	4.5644e-14	1.60353e-13	6.7188e-11
Conventional	TCL1A	1	Neurology	0.188602	0.0161775	11.6583	6.8e-31	5.59e-30	1e-27		0.231268	0.0200291	11.5466	2.39949e-30	1.71459e-29	3.53205e-27		0.201699	0.0165113	12.2158	1.05957e-33	8.3406e-33	1.55969e-30		0.18345	0.0161935	11.3286	2.72571e-29	2.5394e-28	4.01225e-26
Conventional	TDGF1	1	Neurology	-0.00620935	0.0167476	-0.370761	0.710835	0.752228	1		-0.0185365	0.0207264	-0.894341	0.371195	0.420272	1		-0.0124605	0.0171206	-0.727807	0.466776	0.512756	1		-0.00940868	0.0167479	-0.561783	0.574296	0.622965	1
Conventional	TDRKH	1	Neurology	0.11021	0.0170921	6.44799	1.27e-10	3.33e-10	1.87e-07		0.144867	0.0211401	6.85272	8.39545e-12	2.23071e-11	1.23581e-08		0.116364	0.0174675	6.66174	3.08747e-11	7.8358e-11	4.54476e-08		0.107089	0.017098	6.26324	4.18253e-10	1.12967e-09	6.15668e-07
Conventional	TFF1	1	Neurology	-0.0368272	0.0162004	-2.27323	0.0230669	0.0319722	1		-0.0636946	0.0200381	-3.17867	0.00149119	0.00224901	1		-0.0431331	0.0165586	-2.60487	0.00922594	0.0131467	1		-0.0199115	0.0162087	-1.22844	0.219355	0.265099	1
Conventional	THBS2	1	Neurology	0.106567	0.016756	6.35994	2.25e-10	5.82e-10	3.32e-07		0.0751912	0.0208116	3.61294	0.000306588	0.000494844	0.451297		0.117487	0.0171155	6.86436	7.74601e-12	2.01808e-11	1.14021e-08		0.114488	0.0167432	6.8379	9.29945e-12	2.8459e-11	1.36888e-08
Conventional	THY1	1	Neurology	0.162793	0.0152709	10.6603	3.59e-26	2.28e-25	5.28e-23		0.130336	0.0190612	6.83776	9.30832e-12	2.45994e-11	1.37018e-08		0.142907	0.0156719	9.11866	1.19374e-19	5.18345e-19	1.75719e-16		0.0774549	0.015444	5.01521	5.53506e-07	1.18425e-06	0.000814761
Conventional	TIGAR	1	Neurology	0.038879	0.0172298	2.25651	0.0240945	0.0333025	1		0.0721019	0.0213075	3.38388	0.000721808	0.00112553	1		0.0542692	0.0176044	3.0827	0.00206576	0.00312198	1		0.0515248	0.0172219	2.99182	0.00279073	0.00433786	1
Conventional	TIMP4	1	Neurology	-0.0356129	0.0152606	-2.33366	0.0196646	0.0275155	1		-0.0366719	0.0188918	-1.94115	0.0523121	0.0673696	1		-0.0461972	0.0155946	-2.96239	0.00307122	0.0046084	1		-0.0562964	0.0152451	-3.69275	0.000224903	0.000391783	0.331057
Conventional	TMPRSS5	1	Neurology	-0.178683	0.0165744	-10.7807	1.01e-26	6.63e-26	1.49e-23		-0.214218	0.0205328	-10.433	3.76738e-25	2.20063e-24	5.54559e-22		-0.174371	0.016967	-10.2771	1.83881e-24	9.91474e-24	2.70673e-21		-0.121189	0.0167089	-7.25296	4.90031e-13	1.62461e-12	7.21325e-10
Conventional	TMSB10	1	Neurology	0.199351	0.0150427	13.2524	3.09e-39	3.7e-38	4.55e-36		0.271257	0.0185297	14.6391	2.84077e-47	4.44853e-46	4.18161e-44		0.202646	0.0153825	13.1739	8.38732e-39	8.51457e-38	1.23461e-35		0.144028	0.0152056	9.47206	4.63076e-21	2.78224e-20	6.81648e-18
Conventional	TNF	1	Neurology	0.0327417	0.0162748	2.01181	0.0443091	0.0589187	1		0.0759314	0.0201165	3.77458	0.000162678	0.000270885	0.239462		0.0449054	0.0166312	2.70007	0.00696255	0.0100479	1		0.0637534	0.0162517	3.92288	8.90144e-05	0.000161168	0.131029
Conventional	TNFRSF10A	1	Neurology	0.0513292	0.0153226	3.34991	0.000816104	0.00133035	1		0.0654694	0.0189627	3.45253	0.000561307	0.000886528	0.826244		0.0747563	0.0156413	4.77943	1.82323e-06	3.51282e-06	0.0026838		0.0833587	0.0152868	5.45299	5.26238e-08	1.22956e-07	7.74622e-05
Conventional	TNFRSF10B	1	Neurology	0.0397302	0.0140348	2.83084	0.00466652	0.00699503	1		0.0472609	0.0173719	2.72053	0.00654685	0.00929312	1		0.0571022	0.0143336	3.9838	6.90683e-05	0.000120034	0.101669		0.0579052	0.014019	4.13048	3.69649e-05	6.89637e-05	0.0544123
Conventional	TNFRSF1A	1	Neurology	0.10253	0.0148045	6.92559	5.06e-12	1.42e-11	7.45e-09		0.114943	0.0183437	6.26608	4.10781e-10	9.76849e-10	6.0467e-07		0.118739	0.0151085	7.85906	4.9777e-15	1.60332e-14	7.32718e-12		0.093277	0.014821	6.29358	3.44794e-10	9.41626e-10	5.07537e-07
Conventional	TNFRSF1B	1	Neurology	0.0395115	0.0155302	2.54417	0.0109924	0.0157248	1		0.0537923	0.0192181	2.79905	0.00515076	0.0073826	1		0.0583757	0.0158625	3.6801	0.000236313	0.000389824	0.347853		0.051718	0.0155216	3.332	0.000870326	0.00142823	1
Conventional	TNFRSF21	1	Neurology	-0.0117951	0.0163008	-0.723592	0.46936	0.519472	1		-0.0310037	0.0201704	-1.53709	0.124354	0.152014	1		0.00786607	0.0166654	0.471999	0.636954	0.675501	1		0.0249529	0.0162977	1.53107	0.125834	0.158721	1
Conventional	TNFRSF6B	1	Neurology	0.110144	0.0159991	6.8844	6.74e-12	1.89e-11	9.92e-09		0.153491	0.0197693	7.7641	1.04527e-14	3.26674e-14	1.53863e-11		0.141301	0.0162986	8.66948	6.2831e-18	2.42749e-17	9.24872e-15		0.13116	0.0159588	8.21867	2.77735e-16	1.20243e-15	4.08826e-13
Conventional	TNFRSF8	1	Neurology	-0.06416	0.0165119	-3.88569	0.000103747	0.000183111	0.152715		-0.092593	0.0204221	-4.53396	5.96394e-06	1.09463e-05	0.00877892		-0.0514739	0.0168932	-3.04702	0.0023268	0.00350209	1		-0.0314019	0.016537	-1.89889	0.0576538	0.0768717	1
Conventional	TNFRSF9	1	Neurology	0.0290879	0.0155794	1.86707	0.0619672	0.0810086	1		0.0373531	0.0192817	1.93723	0.0527901	0.0678664	1		0.0463703	0.015917	2.91326	0.00359726	0.00534326	1		0.0438539	0.0155711	2.81635	0.00488181	0.00742359	1
Conventional	TNFSF14	1	Neurology	0.202453	0.0164062	12.3401	2.42e-34	2.33e-33	3.56e-31		0.285071	0.0201877	14.121	3.46325e-44	4.80935e-43	5.09791e-41		0.211615	0.0167575	12.6281	7.46074e-36	6.31161e-35	1.09822e-32		0.184532	0.0164614	11.21	1.00454e-28	8.9617e-28	1.47868e-25
Conventional	TNR	1	Neurology	0.0838984	0.0157005	5.34368	9.63e-08	2.12e-07	0.000141793		0.0655533	0.0194753	3.36598	0.000770168	0.0011984	1		0.0399035	0.0160974	2.47889	0.0132216	0.0185354	1		0.014196	0.0157573	0.900915	0.367689	0.42087	1
Conventional	TNXB	1	Neurology	0.0464376	0.0167995	2.76423	0.00573273	0.00848951	1		0.0210836	0.0208102	1.01314	0.311056	0.357156	1		0.0292786	0.0171851	1.70373	0.0885124	0.111454	1		0.00273473	0.0168167	0.16262	0.870826	0.893903	1
Conventional	TPPP3	1	Neurology	0.0218519	0.0172973	1.26332	0.206551	0.246389	1		0.0202256	0.0214105	0.944662	0.34489	0.391727	1		0.0191436	0.0176844	1.08251	0.279091	0.323737	1		-0.0107021	0.0173007	-0.618592	0.536221	0.586853	1
Conventional	TREML2	1	Neurology	0.0979199	0.016802	5.82786	6.07e-09	1.43e-08	8.94e-06		0.127509	0.0207858	6.13443	9.40466e-10	2.20792e-09	1.38437e-06		0.121683	0.0171412	7.09889	1.48916e-12	4.09729e-12	2.19205e-09		0.0940184	0.0168085	5.5935	2.37924e-08	5.67625e-08	3.50225e-05
Conventional	TST	1	Neurology	0.0559952	0.0171894	3.25754	0.00113352	0.00181957	1		0.106595	0.0212352	5.01973	5.40742e-07	1.0713e-06	0.000795973		0.084351	0.017545	4.8077	1.58477e-06	3.06945e-06	0.00233278		0.0898792	0.017153	5.23987	1.69257e-07	3.83302e-07	0.000249146
Conventional	TXLNA	1	Neurology	0.18026	0.016342	11.0305	7.06e-28	4.95e-27	1.04e-24		0.237496	0.0201838	11.7666	1.97734e-31	1.48502e-30	2.91064e-28		0.187692	0.016697	11.2411	7.14562e-29	4.5732e-28	1.05184e-25		0.173068	0.0163627	10.577	8.54188e-26	6.79657e-25	1.25736e-22
Conventional	TXNDC5	1	Neurology	-0.00659957	0.0156398	-0.421974	0.673067	0.714831	1		-0.0105165	0.0193567	-0.543299	0.586955	0.632965	1		0.00723762	0.0159889	0.452666	0.650815	0.688713	1		0.0208934	0.0156372	1.33614	0.181582	0.221893	1
Conventional	TXNRD1	1	Neurology	0.194458	0.01669	11.6512	7.37e-31	5.99e-30	1.08e-27		0.214293	0.0207318	10.3364	1.00817e-24	5.72986e-24	1.48403e-21		0.195014	0.0170739	11.4218	9.69528e-30	6.48702e-29	1.42715e-26		0.167726	0.0167655	10.0043	2.79216e-23	1.95717e-22	4.11007e-20
Conventional	ULBP2	1	Neurology	0.0232188	0.0162278	1.4308	0.152568	0.185757	1		0.0082829	0.0200898	0.412294	0.680147	0.72027	1		0.0370038	0.0165839	2.23131	0.0257178	0.0349876	1		0.0442565	0.0162172	2.72898	0.00638175	0.00956612	1
Conventional	VCAN	1	Neurology	-0.167313	0.0159331	-10.501	1.87e-25	1.11e-24	2.76e-22		-0.192117	0.0197592	-9.7229	4.30115e-22	2.11043e-21	6.33129e-19		-0.137519	0.0163707	-8.4003	6.17438e-17	2.22762e-16	9.08869e-14		-0.074802	0.0161143	-4.64195	3.56573e-06	7.18023e-06	0.00524875
Conventional	VSIG4	1	Neurology	0.0740121	0.0146046	5.06773	4.21e-07	8.77e-07	0.000620299		0.0850071	0.0180841	4.70064	2.68373e-06	5.05173e-06	0.00395045		0.0726944	0.0149345	4.86756	1.17491e-06	2.28463e-06	0.00172947		0.0568137	0.0146251	3.88467	0.00010418	0.000187474	0.153354
Conventional	VSTM1	1	Neurology	-0.0115018	0.0172422	-0.66707	0.504767	0.554905	1		0.00511992	0.0213414	0.239905	0.810417	0.839503	1		-0.00328699	0.0176281	-0.186463	0.852092	0.86829	1		0.00914751	0.0172433	0.530497	0.595798	0.642973	1
Conventional	VTA1	1	Neurology	0.110399	0.0167195	6.60301	4.58e-11	1.23e-10	6.74e-08		0.175753	0.020617	8.52467	2.16611e-17	7.99125e-17	3.18851e-14		0.132098	0.0170572	7.74443	1.21757e-14	3.76527e-14	1.79227e-11		0.137816	0.0166676	8.26851	1.844e-16	8.12683e-16	2.71436e-13
Conventional	VWC2	1	Neurology	0.095472	0.0157855	6.04807	1.6e-09	3.93e-09	2.36e-06		0.10942	0.0195506	5.59676	2.33536e-08	4.98932e-08	3.43764e-05		0.0756491	0.0161684	4.67883	2.98382e-06	5.67466e-06	0.00439219		0.061976	0.0158293	3.91527	9.1857e-05	0.00016611	0.135214
Conventional	WARS	1	Neurology	0.100026	0.0167311	5.97843	2.46e-09	5.92e-09	3.62e-06		0.101971	0.0207385	4.917	9.15274e-07	1.79399e-06	0.00134728		0.1182	0.0170781	6.92115	5.22109e-12	1.38227e-11	7.68545e-09		0.130373	0.0166778	7.81719	6.91108e-15	2.67011e-14	1.01731e-11
Conventional	WASF3	1	Neurology	-0.011372	0.0172812	-0.658059	0.51054	0.560831	1		0.0160755	0.0213882	0.751605	0.452334	0.500629	1		-0.00732347	0.0176676	-0.414514	0.678521	0.713416	1		0.00516603	0.0172827	0.298914	0.765022	0.798095	1
Conventional	WFIKKN1	1	Neurology	0.197684	0.016231	12.1794	1.63e-33	1.49e-32	2.4e-30		0.234856	0.020119	11.6733	5.72921e-31	4.23789e-30	8.43339e-28		0.190648	0.0166283	11.4653	5.9706e-30	4.06885e-29	8.78872e-27		0.120306	0.0164263	7.324	2.91336e-13	9.76871e-13	4.28846e-10
Conventional	WWP2	1	Neurology	0.232971	0.0167847	13.8799	8.74e-43	1.14e-41	1.29e-39		0.295075	0.0207497	14.2206	8.98549e-45	1.27179e-43	1.32266e-41		0.24682	0.0171279	14.4104	6.72585e-46	9.25276e-45	9.90045e-43		0.236494	0.0167728	14.0999	4.60418e-44	9.03646e-43	6.77735e-41
Conventional	XRCC4	1	Neurology	0.0369151	0.0172971	2.13418	0.0328908	0.0445402	1		0.077292	0.0213848	3.61434	0.000304944	0.000492731	0.448878		0.0466688	0.0176778	2.63997	0.00832456	0.01192	1		0.0441478	0.0172934	2.55286	0.0107222	0.0157358	1
Conventional	AARSD1	1	Oncology	0.111384	0.016101	6.91786	5.34e-12	1.5e-11	7.86e-09		0.145336	0.0199142	7.29811	3.52322e-13	1.00119e-12	5.18618e-10		0.123589	0.0164423	7.51648	6.95137e-14	2.06299e-13	1.02324e-10		0.0981101	0.016124	6.08474	1.28009e-09	3.32915e-09	1.8843e-06
Conventional	ABL1	1	Oncology	0.160696	0.0162243	9.90469	7.41e-23	3.92e-22	1.09e-19		0.202563	0.020071	10.0923	1.16902e-23	6.14569e-23	1.72079e-20		0.17429	0.0165601	10.5247	1.4668e-25	8.11704e-25	2.15913e-22		0.139352	0.0162759	8.5619	1.57869e-17	7.49622e-17	2.32383e-14
Conventional	ACAA1	1	Oncology	0.140474	0.0166144	8.45496	3.9e-17	1.55e-16	5.75e-14		0.214247	0.0204646	10.4691	2.59984e-25	1.53694e-24	3.82697e-22		0.158388	0.0169514	9.34369	1.52778e-20	7.04984e-20	2.2489e-17		0.154524	0.0165828	9.31834	1.9306e-20	1.11884e-19	2.84185e-17
Conventional	ACP6	1	Oncology	-0.0154847	0.0167981	-0.921811	0.356684	0.404187	1		0.0292021	0.0207877	1.40478	0.160168	0.191993	1		0.00156259	0.017175	0.0909801	0.927513	0.937062	1		0.0410282	0.0167877	2.44394	0.0145722	0.021071	1
Conventional	ADAMTS15	1	Oncology	0.347942	0.0159303	21.8415	7.93e-100	6.48e-98	1.17e-96		0.441283	0.0196558	22.4506	4.89595e-105	4.0038e-103	7.20683e-102		0.364355	0.0162365	22.4404	5.9915e-105	4.40974e-103	8.81948e-102		0.279412	0.0162759	17.1672	1.01115e-63	3.98084e-62	1.48841e-60
Conventional	ADAMTS8	1	Oncology	-0.0573305	0.016846	-3.40322	0.000672727	0.00110519	0.990254		-0.1264	0.020782	-6.08219	1.30041e-09	3.01925e-09	1.9142e-06		-0.0765312	0.0172039	-4.44848	8.89105e-06	1.65039e-05	0.0130876		-0.0846427	0.0168169	-5.03319	5.04328e-07	1.08217e-06	0.000742371
Conventional	ADCYAP1R1	1	Oncology	-0.00175259	0.017326	-0.101154	0.919434	0.932098	1		0.00417321	0.021444	0.19461	0.845709	0.868546	1		-0.00182177	0.0177128	-0.10285	0.918087	0.928176	1		0.00354851	0.0173266	0.204801	0.837739	0.865369	1
Conventional	ADGRG1	1	Oncology	0.145054	0.0162595	8.92124	6.97e-19	3.13e-18	1.03e-15		0.145924	0.0201941	7.22606	5.95943e-13	1.6773e-12	8.77228e-10		0.152638	0.0166123	9.18823	6.35453e-20	2.8345e-19	9.35386e-17		0.133567	0.0162856	8.20157	3.19462e-16	1.37499e-15	4.70248e-13
Conventional	ADM	1	Oncology	0.2067	0.0139386	14.8293	1.98e-48	3.34e-47	2.91e-45		0.247402	0.0172833	14.3145	2.5023e-45	3.68338e-44	3.68338e-42		0.221277	0.0142107	15.5711	4.51497e-53	8.20498e-52	6.64603e-50		0.167671	0.014074	11.9136	3.6472e-32	4.00648e-31	5.36868e-29
Conventional	AGR3	1	Oncology	0.20581	0.01674	12.2945	4.16e-34	3.98e-33	6.13e-31		0.255681	0.0207158	12.3423	2.35363e-34	2.03796e-33	3.46454e-31		0.19505	0.0171607	11.3661	1.80058e-29	1.18324e-28	2.65046e-26		0.149436	0.0168946	8.84522	1.36276e-18	6.96522e-18	2.00598e-15
Conventional	AIF1	1	Oncology	0.0722072	0.0170995	4.22278	2.47e-05	4.59e-05	0.0363371		0.0940927	0.0211584	4.44707	8.94941e-06	1.62236e-05	0.0131735		0.0682526	0.0174871	3.90303	9.66109e-05	0.000165674	0.142211		0.0539478	0.0171176	3.15161	0.00163615	0.0026065	1
Conventional	AIFM1	1	Oncology	0.198214	0.0167066	11.8644	6.43e-32	5.57e-31	9.47e-29		0.265812	0.020612	12.896	2.74857e-37	2.91071e-36	4.04589e-34		0.221753	0.0170182	13.0304	5.12814e-38	4.9662e-37	7.54863e-35		0.202008	0.0166956	12.0995	4.17647e-33	4.91821e-32	6.14776e-30
Conventional	AKR1B1	1	Oncology	0.0228626	0.017261	1.32453	0.185406	0.222064	1		0.0290955	0.0213633	1.36194	0.173297	0.206386	1		0.0260765	0.0176454	1.47781	0.13954	0.170743	1		0.00845949	0.0172651	0.489978	0.624178	0.66821	1
Conventional	AKT3	1	Oncology	0.00460136	0.0171866	0.267729	0.788922	0.820123	1		-0.0113804	0.021271	-0.535018	0.592668	0.637725	1		0.0175724	0.0175683	1.00023	0.31726	0.36428	1		0.025897	0.0171825	1.50717	0.131848	0.165315	1
Conventional	ALPP	1	Oncology	-0.101269	0.0168741	-6.00142	2.14e-09	5.18e-09	3.14e-06		-0.0927291	0.0209287	-4.43071	9.65221e-06	1.74546e-05	0.0142081		-0.0811135	0.0172818	-4.69357	2.77763e-06	5.30996e-06	0.00408867		-0.0432976	0.0169389	-2.55611	0.0106228	0.0156056	1
Conventional	AMBP	1	Oncology	0.118662	0.0153263	7.74237	1.24e-14	4.17e-14	1.82e-11		0.182525	0.0188889	9.66305	7.62272e-22	3.64307e-21	1.12206e-18		0.131699	0.0156468	8.41696	5.37058e-17	1.94238e-16	7.90549e-14		0.130411	0.0153023	8.52233	2.2095e-17	1.0391e-16	3.25238e-14
Conventional	AMIGO2	1	Oncology	-0.014786	0.0142873	-1.03491	0.300777	0.348069	1		-0.00970281	0.0176849	-0.548649	0.583278	0.629461	1		0.0135878	0.0146067	0.930248	0.352301	0.400443	1		0.0331785	0.0142799	2.32344	0.0202073	0.0287392	1
Conventional	ANGPT2	1	Oncology	-0.0372786	0.0165499	-2.2525	0.0243466	0.0336194	1		-0.0513019	0.0204803	-2.50494	0.0122881	0.0169523	1		-0.00655406	0.0169301	-0.387124	0.698686	0.732577	1		0.0196114	0.0165584	1.18438	0.236337	0.282376	1
Conventional	ANGPTL7	1	Oncology	0.0368683	0.0164174	2.24568	0.0247806	0.0341866	1		0.038903	0.0203232	1.91422	0.0556656	0.0713761	1		0.0721926	0.0167548	4.30878	1.68237e-05	3.06492e-05	0.0247645		0.105992	0.0163402	6.48657	9.88926e-11	2.79405e-10	1.4557e-07
Conventional	ANKRD54	1	Oncology	0.0686921	0.0171443	4.0067	6.27e-05	0.000112886	0.0923408		0.0949411	0.0212083	4.47659	7.80281e-06	1.41974e-05	0.0114857		0.0782919	0.0175183	4.46916	8.07744e-06	1.5108e-05	0.01189		0.0801037	0.0171323	4.67561	3.03075e-06	6.13655e-06	0.00446127
Conventional	APBB1IP	1	Oncology	0.245382	0.0161529	15.1912	1.14e-50	2.18e-49	1.68e-47		0.303043	0.0199947	15.1562	1.8846e-50	3.30254e-49	2.77413e-47		0.242871	0.0165444	14.68	1.60459e-47	2.41016e-46	2.36196e-44		0.218116	0.0162543	13.419	3.6514e-40	6.03917e-39	5.37486e-37
Conventional	APEX1	1	Oncology	0.222289	0.0163601	13.5873	4.12e-41	5.27e-40	6.06e-38		0.274716	0.02025	13.5662	5.4184e-41	6.75922e-40	7.97588e-38		0.217532	0.0167587	12.9803	9.60852e-38	9.0665e-37	1.41437e-34		0.18491	0.0164805	11.2199	9.01066e-29	8.13724e-28	1.32637e-25
Conventional	AREG	1	Oncology	-0.0685921	0.0163026	-4.20744	2.64e-05	4.89e-05	0.0388804		-0.122656	0.0201272	-6.09404	1.2085e-09	2.8103e-09	1.77892e-06		-0.0844395	0.0166494	-5.07163	4.12918e-07	8.32623e-07	0.000607815		-0.0654301	0.0163066	-4.01249	6.12183e-05	0.000112501	0.0901133
Conventional	ARG1	1	Oncology	0.12021	0.0163823	7.3378	2.63e-13	8.21e-13	3.87e-10		0.169548	0.0202339	8.3794	7.3519e-17	2.60144e-16	1.0822e-13		0.126244	0.0167416	7.54073	5.78903e-14	1.732e-13	8.52146e-11		0.120656	0.0163822	7.3651	2.15166e-13	7.29779e-13	3.16724e-10
Conventional	ARHGAP1	1	Oncology	0.0619988	0.0171684	3.61121	0.00030864	0.000525223	0.454318		0.095354	0.0212296	4.49157	7.27636e-06	1.32888e-05	0.0107108		0.0696194	0.0175457	3.9679	7.38214e-05	0.000127992	0.108665		0.0577399	0.017173	3.36225	0.000780602	0.00128817	1
Conventional	ARHGAP25	1	Oncology	0.0950632	0.017161	5.53949	3.24e-08	7.3e-08	4.76e-05		0.132377	0.0212175	6.23907	4.87533e-10	1.15563e-09	7.17649e-07		0.107514	0.0175286	6.13362	9.45199e-10	2.2297e-09	1.39133e-06		0.0990605	0.0171559	5.77414	8.34202e-09	2.03978e-08	1.22795e-05
Conventional	ARSB	1	Oncology	0.109798	0.0169041	6.49537	9.33e-11	2.46e-10	1.37e-07		0.161725	0.0208744	7.74751	1.18882e-14	3.69186e-14	1.74994e-11		0.120699	0.0172668	6.99022	3.21796e-12	8.62813e-12	4.73684e-09		0.119001	0.0168887	7.04619	2.16694e-12	6.87443e-12	3.18974e-09
Conventional	ATG4A	1	Oncology	0.116705	0.0165625	7.04634	2.16e-12	6.27e-12	3.19e-09		0.164151	0.0204607	8.02273	1.35863e-15	4.41478e-15	1.9999e-12		0.122275	0.0169268	7.22376	6.05998e-13	1.69587e-12	8.92029e-10		0.106734	0.0165805	6.4373	1.36493e-10	3.81972e-10	2.00917e-07
Conventional	ATOX1	1	Oncology	0.139669	0.016102	8.67403	6.04e-18	2.51e-17	8.89e-15		0.20237	0.0198573	10.1912	4.35926e-24	2.35049e-23	6.41684e-21		0.153972	0.0164355	9.36831	1.2167e-20	5.64977e-20	1.79098e-17		0.119154	0.0161452	7.38014	1.92504e-13	6.55939e-13	2.83366e-10
Conventional	ATP6AP2	1	Oncology	0.0782358	0.0169764	4.60851	4.19e-06	8.12e-06	0.00616214		0.112329	0.0209914	5.3512	9.24342e-08	1.911e-07	0.000136063		0.0952877	0.0173354	5.49671	4.119e-08	8.83843e-08	6.06316e-05		0.0834217	0.0169707	4.91563	9.2164e-07	1.94363e-06	0.00135665
Conventional	ATP6V1D	1	Oncology	0.00138881	0.0172609	0.08046	0.935876	0.944214	1		-0.0106867	0.0213628	-0.500246	0.61693	0.659014	1		0.00677577	0.0176459	0.383984	0.701011	0.733918	1		-0.00768955	0.0172612	-0.445482	0.655996	0.699729	1
Conventional	BAIAP2	1	Oncology	0.228367	0.0164358	13.8945	7.2e-43	9.64e-42	1.06e-39		0.311916	0.0202315	15.4174	4.2939e-52	7.90078e-51	6.32062e-49		0.267101	0.0166728	16.0201	5.61492e-56	1.16411e-54	8.26516e-53		0.250241	0.016354	15.3015	2.31444e-51	5.77433e-50	3.40685e-48
Conventional	BAMBI	1	Oncology	-0.0478375	0.0164431	-2.90927	0.00364338	0.00554034	1		-0.0494905	0.020358	-2.431	0.0151022	0.0206988	1		-0.0319906	0.0168208	-1.90185	0.0572643	0.0740712	1		-0.0149111	0.01646	-0.905898	0.365046	0.418169	1
Conventional	BGN	1	Oncology	0.0303076	0.017147	1.76751	0.0772212	0.0997102	1		0.019438	0.0212288	0.915645	0.35991	0.408157	1		0.0342486	0.0175283	1.95391	0.0507841	0.0663303	1		0.0487402	0.0171368	2.84419	0.0044758	0.00684152	1
Conventional	BIRC2	1	Oncology	0.0160138	0.0172555	0.928041	0.353444	0.401753	1		0.0397054	0.0213496	1.85977	0.0629937	0.079868	1		0.0249936	0.0176381	1.41702	0.156556	0.189113	1		0.0279551	0.0172523	1.62037	0.105234	0.135052	1
Conventional	BTC	1	Oncology	0.0288929	0.0172607	1.67391	0.0942282	0.119676	1		0.04109	0.0213608	1.92362	0.0544751	0.0699106	1		0.0281949	0.0176466	1.59775	0.11018	0.13675	1		0.010226	0.0172669	0.592232	0.55373	0.602877	1
Conventional	C4BPB	1	Oncology	-0.0369393	0.0163239	-2.26289	0.0236976	0.0327846	1		-0.000597802	0.0202172	-0.029569	0.976412	0.980409	1		-0.0281997	0.0166933	-1.68928	0.0912454	0.1147	1		-0.0131031	0.016334	-0.802197	0.422489	0.474735	1
Conventional	CA11	1	Oncology	0.00305084	0.0172433	0.176929	0.859573	0.880078	1		0.00988159	0.0213412	0.463029	0.64337	0.683783	1		0.00943551	0.0176277	0.535267	0.592496	0.634756	1		-0.00146894	0.0172441	-0.0851856	0.932118	0.946914	1
Conventional	CA12	1	Oncology	0.00271579	0.0169088	0.160614	0.872406	0.891174	1		-0.050248	0.0209122	-2.40281	0.0163164	0.0222593	1		6.64687e-05	0.0172864	0.00384515	0.996932	0.996932	1		-0.00965807	0.0169089	-0.571184	0.567908	0.617401	1
Conventional	CA14	1	Oncology	-0.250732	0.015473	-16.2045	3.44e-57	8.57e-56	5.06e-54		-0.286734	0.0192454	-14.8988	7.40047e-49	1.22399e-47	1.08935e-45		-0.266593	0.0157746	-16.9001	7.06314e-62	1.73282e-60	1.03969e-58		-0.197339	0.0156721	-12.5917	1.16188e-35	1.5408e-34	1.71029e-32
Conventional	CA9	1	Oncology	-0.140403	0.0158437	-8.86176	1.18e-18	5.19e-18	1.73e-15		-0.205275	0.0195307	-10.5104	1.70027e-25	1.0174e-24	2.5028e-22		-0.125085	0.0162369	-7.70373	1.66773e-14	5.12506e-14	2.4549e-11		-0.0738978	0.0159602	-4.63014	3.77406e-06	7.57901e-06	0.00555542
Conventional	CALB1	1	Oncology	-0.130676	0.0163129	-8.01059	1.5e-15	5.35e-15	2.2e-12		-0.120266	0.0202649	-5.93467	3.20279e-09	7.24195e-09	4.71451e-06		-0.119042	0.0167056	-7.12588	1.22771e-12	3.38424e-12	1.80719e-09		-0.0721941	0.0164073	-4.40012	1.11107e-05	2.16622e-05	0.016355
Conventional	CALCOCO1	1	Oncology	0.0848784	0.0163348	5.19617	2.14e-07	4.57e-07	0.000314906		0.120513	0.020195	5.96746	2.62601e-09	5.95607e-09	3.86549e-06		0.0946821	0.0166884	5.67353	1.50127e-08	3.29339e-08	2.20987e-05		0.0968984	0.0163182	5.93806	3.13782e-09	7.86862e-09	4.61888e-06
Conventional	CAMKK1	1	Oncology	0.0874067	0.0171088	5.10886	3.4e-07	7.12e-07	0.000500098		0.114605	0.0211666	5.41442	6.52217e-08	1.35602e-07	9.60064e-05		0.103765	0.0174703	5.9395	3.11059e-09	7.12097e-09	4.57878e-06		0.0860935	0.0171113	5.03139	5.09064e-07	1.09075e-06	0.000749343
Conventional	CAPG	1	Oncology	0.0895966	0.0151586	5.91059	3.7e-09	8.85e-09	5.45e-06		0.112453	0.0187592	5.99455	2.22696e-09	5.09019e-09	3.27808e-06		0.0932793	0.0154945	6.02016	1.90448e-09	4.40092e-09	2.80339e-06		0.07091	0.0151848	4.6698	3.11725e-06	6.29436e-06	0.00458859
Conventional	CASP8	1	Oncology	0.126167	0.0162137	7.78149	9.13e-15	3.08e-14	1.34e-11		0.149384	0.0200808	7.43918	1.2411e-13	3.61047e-13	1.8269e-10		0.126829	0.01658	7.64952	2.52987e-14	7.72607e-14	3.72397e-11		0.0999019	0.0162617	6.1434	8.89272e-10	2.34589e-09	1.30901e-06
Conventional	CBLN4	1	Oncology	0.178597	0.015743	11.3445	2.28e-29	1.69e-28	3.36e-26		0.207322	0.0195238	10.619	5.52301e-26	3.41591e-25	8.12987e-23		0.165099	0.0161432	10.2272	3.03985e-24	1.62125e-23	4.47466e-21		0.108674	0.0159076	6.83155	9.71566e-12	2.95485e-11	1.43015e-08
Conventional	CCL8	1	Oncology	0.0660671	0.0166596	3.96571	7.45e-05	0.000133576	0.109666		0.104487	0.0205927	5.07397	4.07886e-07	8.11363e-07	0.000600409		0.064808	0.0170343	3.80456	0.000144249	0.000242115	0.212335		0.0713482	0.0166547	4.28398	1.88039e-05	3.59939e-05	0.0276793
Conventional	CCN1	1	Oncology	0.201039	0.0160394	12.5341	2.34e-35	2.39e-34	3.45e-32		0.251016	0.0198446	12.6491	5.77273e-36	5.62746e-35	8.49746e-33		0.233866	0.0162992	14.3483	1.57518e-45	2.12722e-44	2.31867e-42		0.221518	0.0159703	13.8706	9.89593e-43	1.8439e-41	1.45668e-39
Conventional	CCN4	1	Oncology	0.130188	0.0158192	8.22971	2.54e-16	9.41e-16	3.73e-13		0.135853	0.0196286	6.92119	5.2194e-12	1.39945e-11	7.68296e-09		0.132611	0.0161734	8.1993	3.25451e-16	1.12721e-15	4.79065e-13		0.106243	0.015866	6.69623	2.44672e-11	7.26123e-11	3.60157e-08
Conventional	CCT5	1	Oncology	0.040923	0.0172688	2.36977	0.0178479	0.0250928	1		0.062423	0.0213652	2.92172	0.00350121	0.00511289	1		0.0577203	0.0176427	3.27162	0.00107872	0.00166969	1		0.0649853	0.0172504	3.76718	0.000167561	0.000297168	0.24665
Conventional	CD1C	1	Oncology	-0.0372192	0.0170551	-2.18229	0.0291479	0.0398013	1		-0.043771	0.02111	-2.07347	0.0381948	0.0501094	1		-0.020308	0.0174436	-1.16421	0.244411	0.28792	1		0.00298947	0.0170662	0.175169	0.860956	0.885005	1
Conventional	CD207	1	Oncology	-0.0283958	0.0165057	-1.72036	0.0854474	0.109563	1		-0.0169	0.0204349	-0.827019	0.408277	0.45737	1		-0.0104888	0.0168799	-0.621381	0.534386	0.581817	1		0.0171561	0.0165104	1.03911	0.298819	0.34882	1
Conventional	CD27	1	Oncology	-0.045348	0.0152559	-2.9725	0.00297207	0.00455244	1		-0.0677214	0.0188721	-3.58844	0.000336781	0.000541794	0.495741		-0.0278167	0.0156079	-1.78222	0.0747912	0.0949893	1		0.0010648	0.0152739	0.0697134	0.944425	0.956117	1
Conventional	CD28	1	Oncology	0.0929534	0.0164565	5.64842	1.74e-08	3.97e-08	2.55e-05		0.10588	0.0203808	5.1951	2.15156e-07	4.3504e-07	0.000316709		0.108851	0.0168023	6.47834	1.04379e-10	2.60417e-10	1.53646e-07		0.0913065	0.0164596	5.54731	3.09505e-08	7.30114e-08	4.55591e-05
Conventional	CD300E	1	Oncology	0.108111	0.0156061	6.92748	5e-12	1.41e-11	7.35e-09		0.137088	0.0193094	7.09952	1.4825e-12	4.06376e-12	2.18224e-09		0.109663	0.015956	6.87283	7.30503e-12	1.90656e-11	1.0753e-08		0.0715831	0.015661	4.5708	5.01034e-06	9.98001e-06	0.00737523
Conventional	CD300LF	1	Oncology	0.0316794	0.0164148	1.92993	0.0536884	0.0705383	1		0.04601	0.0203126	2.2651	0.0235618	0.0315587	1		0.0417173	0.0167759	2.48673	0.0129341	0.018167	1		0.0199916	0.0164202	1.2175	0.223488	0.269209	1
Conventional	CD302	1	Oncology	0.0756645	0.0150113	5.0405	4.86e-07	1.01e-06	0.000714741		0.0865114	0.0185882	4.65411	3.36269e-06	6.31363e-06	0.00494988		0.0979138	0.0153161	6.39287	1.82152e-10	4.44657e-10	2.68128e-07		0.0833855	0.0150014	5.55853	2.90408e-08	6.87268e-08	4.27481e-05
Conventional	CD33	1	Oncology	0.0265781	0.0170727	1.55676	0.119608	0.14908	1		0.0208907	0.0211345	0.988465	0.322987	0.369415	1		0.0345694	0.0174504	1.981	0.0476614	0.0626407	1		0.0308431	0.0170715	1.8067	0.0708865	0.0935828	1
Conventional	CD38	1	Oncology	0.140052	0.0149833	9.34722	1.48e-20	7.21e-20	2.18e-17		0.166293	0.0185612	8.95917	4.98173e-19	2.02041e-18	7.33311e-16		0.154453	0.0152895	10.1019	1.06298e-23	5.58824e-23	1.56471e-20		0.141104	0.0149814	9.41859	7.62784e-21	4.54582e-20	1.12282e-17
Conventional	CD5	1	Oncology	0.0892565	0.0163823	5.44835	5.4e-08	1.21e-07	7.95e-05		0.122401	0.0202584	6.04197	1.66606e-09	3.83793e-09	2.45244e-06		0.11808	0.0167047	7.06868	1.84698e-12	5.03473e-12	2.71875e-09		0.123502	0.0163254	7.56499	4.81786e-14	1.68855e-13	7.09189e-11
Conventional	CDC27	1	Oncology	0.0180079	0.0173718	1.03662	0.299979	0.347418	1		0.0258351	0.0214997	1.20165	0.229572	0.269053	1		0.0293903	0.0177558	1.65525	0.0979547	0.122796	1		0.0245393	0.0173704	1.41271	0.157823	0.195387	1
Conventional	CDC37	1	Oncology	0.0882572	0.0170248	5.18405	2.28e-07	4.87e-07	0.00033593		0.124358	0.0210496	5.90786	3.76448e-09	8.48593e-09	5.54131e-06		0.0918949	0.0174026	5.28052	1.35897e-07	2.82543e-07	0.00020004		0.085243	0.0170294	5.00562	5.81598e-07	1.24254e-06	0.000856112
Conventional	CDHR2	1	Oncology	0.354575	0.0136463	25.9833	2.44e-137	5.98e-135	3.59e-134		0.477634	0.0166157	28.746	7.05829e-165	2.07796e-162	1.03898e-161		0.386621	0.0137826	28.0514	8.84111e-158	2.16902e-155	1.30141e-154		0.339968	0.0137426	24.7382	1.45903e-125	4.29537e-123	2.14769e-122
Conventional	CDKN1A	1	Oncology	0.138206	0.0166242	8.31353	1.27e-16	4.84e-16	1.87e-13		0.184369	0.0205457	8.97359	4.38261e-19	1.78703e-18	6.4512e-16		0.163141	0.0169447	9.62784	1.06577e-21	5.21201e-21	1.56881e-18		0.153175	0.016591	9.2324	4.24814e-20	2.41439e-19	6.25326e-17
Conventional	CDKN2D	1	Oncology	0.0657711	0.0168581	3.90144	9.72e-05	0.000172256	0.143145		0.0849082	0.0208614	4.07011	4.7929e-05	8.30018e-05	0.0705515		0.0769121	0.0172241	4.46539	8.22035e-06	1.53363e-05	0.0121004		0.0626818	0.0168619	3.71736	0.00020416	0.000359049	0.300524
Conventional	CDNF	1	Oncology	0.061815	0.0156527	3.94916	7.98e-05	0.00014225	0.117498		0.0772565	0.0193723	3.98798	6.78679e-05	0.000116165	0.0999016		0.0541733	0.0160107	3.38356	0.00072263	0.00114255	1		0.0228613	0.0156806	1.45794	0.144938	0.180041	1
Conventional	CEACAM1	1	Oncology	0.0254011	0.0171121	1.4844	0.137785	0.169158	1		0.0856984	0.0211405	4.05376	5.13917e-05	8.87894e-05	0.0756485		0.0641091	0.0174687	3.66994	0.000245881	0.000404398	0.361936		0.106894	0.0170312	6.27634	3.84842e-10	1.04326e-09	5.66487e-07
Conventional	CEACAM3	1	Oncology	0.0539321	0.0172829	3.12055	0.00181843	0.00285062	1		0.0711612	0.0213871	3.3273	0.000885093	0.00136425	1		0.0684583	0.0176567	3.87718	0.000107428	0.000182814	0.158134		0.0692976	0.0172695	4.01272	6.11574e-05	0.000112501	0.0900237
Conventional	CEACAM5	1	Oncology	-0.0560234	0.0164366	-3.40845	0.000659993	0.00108548	0.971509		-0.0697029	0.0203429	-3.42639	0.000618029	0.000971943	0.909739		-0.0413026	0.0168157	-2.4562	0.0140851	0.0197006	1		0.0136291	0.0164605	0.827991	0.407726	0.460609	1
Conventional	CEP20	1	Oncology	0.0472537	0.0172206	2.74402	0.00609711	0.00900195	1		0.0491854	0.0213197	2.30704	0.0211049	0.0284192	1		0.0499333	0.0176039	2.83649	0.00458497	0.00674908	1		0.0580987	0.0172127	3.37533	0.000744532	0.00123418	1
Conventional	CEP85	1	Oncology	0.0729809	0.0171821	4.2475	2.21e-05	4.13e-05	0.0325688		0.10313	0.0212509	4.85298	1.26413e-06	2.44843e-06	0.00186081		0.0804236	0.0175591	4.58017	4.79223e-06	9.04381e-06	0.00705417		0.0752976	0.0171802	4.3828	1.20271e-05	2.33561e-05	0.0177039
Conventional	CES2	1	Oncology	0.18641	0.0164219	11.3513	2.12e-29	1.58e-28	3.12e-26		0.228778	0.0203308	11.2528	6.27976e-29	4.27954e-28	9.24381e-26		0.197988	0.0167664	11.8086	1.22193e-31	8.77406e-31	1.79868e-28		0.156677	0.0165027	9.49405	3.7686e-21	2.29231e-20	5.54738e-18
Conventional	CES3	1	Oncology	0.245086	0.0164234	14.923	5.25e-49	9.21e-48	7.73e-46		0.304238	0.0203235	14.9697	2.70542e-49	4.63066e-48	3.98237e-46		0.265262	0.0167317	15.8539	6.81764e-55	1.32047e-53	1.00356e-51		0.234668	0.0164634	14.2539	5.71694e-45	1.1688e-43	8.41533e-42
Conventional	CFC1	1	Oncology	0.155903	0.0165583	9.4154	7.86e-21	3.87e-20	1.16e-17		0.179841	0.0205247	8.76217	2.81598e-18	1.08511e-17	4.14513e-15		0.151191	0.0169474	8.92118	6.9773e-19	2.89312e-18	1.02706e-15		0.108399	0.0166566	6.50786	8.59789e-11	2.43386e-10	1.26561e-07
Conventional	CHAC2	1	Oncology	0.090163	0.0170059	5.30186	1.21e-07	2.64e-07	0.000178161		0.111182	0.0210485	5.28217	1.34688e-07	2.76901e-07	0.000198261		0.0946701	0.0173822	5.4464	5.4595e-08	1.15798e-07	8.03639e-05		0.0769989	0.0170234	4.52313	6.27573e-06	1.23501e-05	0.00923788
Conventional	CIAPIN1	1	Oncology	0.178394	0.0164343	10.855	4.62e-27	3.09e-26	6.79e-24		0.237165	0.0202927	11.6872	4.89386e-31	3.63826e-30	7.20376e-28		0.194722	0.0167654	11.6146	1.11492e-30	7.85248e-30	1.64117e-27		0.169468	0.0164593	10.2962	1.51581e-24	1.1269e-23	2.23127e-21
Conventional	CLEC6A	1	Oncology	0.0293632	0.016979	1.72938	0.0838209	0.107665	1		0.0736901	0.0209894	3.51083	0.000451808	0.000718209	0.665062		0.053012	0.0173439	3.05652	0.00225453	0.0033968	1		0.0588823	0.0169599	3.47185	0.000522541	0.000882087	0.76918
Conventional	CLMP	1	Oncology	0.23472	0.0148838	15.7702	2.37e-54	5.14e-53	3.5e-51		0.291253	0.0184183	15.8132	1.25062e-54	2.42226e-53	1.84092e-51		0.226103	0.0152708	14.8062	2.73232e-48	4.32471e-47	4.02198e-45		0.135354	0.0152002	8.90477	8.06676e-19	4.15184e-18	1.18743e-15
Conventional	CNPY4	1	Oncology	0.0844997	0.0164669	5.13148	3.02e-07	6.37e-07	0.000443924		0.0848439	0.0204045	4.1581	3.27862e-05	5.75225e-05	0.0482613		0.107446	0.0168032	6.39437	1.80389e-10	4.41084e-10	2.65533e-07		0.0994388	0.0164461	6.04636	1.62176e-09	4.19547e-09	2.38722e-06
Conventional	CNTN2	1	Oncology	-0.0710062	0.0157561	-4.50658	6.78e-06	1.3e-05	0.00998424		-0.0952112	0.0194922	-4.88459	1.07837e-06	2.10805e-06	0.00158736		-0.0471529	0.0161323	-2.92289	0.00348812	0.00518638	1		0.0103897	0.0157972	0.657693	0.510775	0.560672	1
Conventional	COX5B	1	Oncology	0.0382096	0.0171621	2.2264	0.0260448	0.0358299	1		0.0577565	0.0212345	2.71994	0.0065586	0.00930083	1		0.0634594	0.0175268	3.6207	0.000297566	0.000484532	0.438017		0.0813451	0.0171239	4.75038	2.10399e-06	4.32552e-06	0.00309707
Conventional	CPE	1	Oncology	-0.103993	0.0167958	-6.19159	6.58e-10	1.65e-09	9.68e-07		-0.167936	0.0207154	-8.10681	6.90482e-16	2.28917e-15	1.01639e-12		-0.108076	0.017168	-6.29518	3.41295e-10	8.22235e-10	5.02386e-07		-0.0935244	0.0168124	-5.56282	2.83405e-08	6.71774e-08	4.17171e-05
Conventional	CPVL	1	Oncology	0.0242613	0.0171551	1.41424	0.157373	0.191291	1		0.0187045	0.0212359	0.880798	0.378482	0.426589	1		0.0349857	0.0175336	1.99535	0.0460746	0.0607179	1		0.0324746	0.0171523	1.89331	0.0583911	0.0777844	1
Conventional	CPXM1	1	Oncology	0.00591649	0.0161995	0.365227	0.714962	0.755509	1		0.0398437	0.0200399	1.98821	0.0468584	0.060718	1		0.00962811	0.0165607	0.581382	0.561017	0.607414	1		0.0338733	0.0161913	2.09207	0.0364972	0.0505875	1
Conventional	CRACR2A	1	Oncology	0.0660787	0.0167661	3.9412	8.25e-05	0.000146858	0.121451		0.0785343	0.0207544	3.78398	0.000156672	0.000262368	0.230621		0.057966	0.0171495	3.38003	0.000731954	0.00115605	1		0.0416556	0.0167871	2.4814	0.0131287	0.0191721	1
Conventional	CREG1	1	Oncology	0.147848	0.0166304	8.89021	9.17e-19	4.09e-18	1.35e-15		0.201477	0.0205385	9.80973	1.86403e-22	9.33281e-22	2.74385e-19		0.155102	0.0169925	9.12766	1.10057e-19	4.80726e-19	1.62005e-16		0.1267	0.0166762	7.5977	3.75782e-14	1.33611e-13	5.53151e-11
Conventional	CRH	1	Oncology	-0.0551445	0.017247	-3.19734	0.00139819	0.00221543	1		-0.0173197	0.0213727	-0.810369	0.417778	0.466592	1		-0.0502589	0.0176369	-2.84965	0.00439987	0.00650261	1		-0.0366771	0.0172604	-2.12492	0.0336562	0.0467818	1
Conventional	CRISP2	1	Oncology	-0.059513	0.0153234	-3.88379	0.000104556	0.000184319	0.153907		-0.0725529	0.0189666	-3.8253	0.000132673	0.00022345	0.195295		-0.0656994	0.0156605	-4.19524	2.78691e-05	4.98461e-05	0.0410233		-0.0697746	0.0153129	-4.5566	5.35923e-06	1.06461e-05	0.00788879
Conventional	CRNN	1	Oncology	-0.0155258	0.0167487	-0.926985	0.353992	0.402065	1		-0.0368383	0.0207234	-1.77762	0.0755455	0.0947214	1		-0.0245181	0.01712	-1.43213	0.152188	0.184228	1		-0.0228202	0.0167473	-1.36262	0.173081	0.212135	1
Conventional	CTSF	1	Oncology	0.0357559	0.0167981	2.12857	0.0333525	0.045124	1		0.115069	0.0207204	5.5534	2.98981e-08	6.35065e-08	4.401e-05		0.0540909	0.0171611	3.15194	0.0016343	0.00249553	1		0.0693461	0.0167716	4.13473	3.62901e-05	6.77906e-05	0.053419
Conventional	CTSV	1	Oncology	0.0299778	0.0156952	1.90999	0.0562077	0.0737413	1		0.0503337	0.019418	2.59212	0.00957451	0.0133716	1		0.00814616	0.0160527	0.507465	0.611857	0.652648	1		0.00969352	0.0157025	0.617324	0.537057	0.586896	1
Conventional	CXCL8	1	Oncology	-0.0267984	0.0162337	-1.65079	0.0988621	0.1247	1		-0.0155228	0.0200976	-0.772371	0.439942	0.488751	1		-0.0149596	0.0166002	-0.901169	0.367555	0.41459	1		0.0226438	0.016236	1.39467	0.163196	0.201025	1
Conventional	DAB2	1	Oncology	0.124692	0.0164384	7.58543	4.13e-14	1.33e-13	6.07e-11		0.179787	0.0202914	8.86025	1.19424e-18	4.68779e-18	1.75792e-15		0.14487	0.016769	8.63918	8.1535e-18	3.13367e-17	1.2002e-14		0.12657	0.0164354	7.70109	1.70206e-14	6.29507e-14	2.50544e-11
Conventional	DCBLD2	1	Oncology	-0.125245	0.0151148	-8.28622	1.59e-16	6.04e-16	2.35e-13		-0.158557	0.0186997	-8.47912	3.18422e-17	1.16307e-16	4.68717e-14		-0.117804	0.0154733	-7.61335	3.33548e-14	1.01233e-13	4.90982e-11		-0.0655417	0.0152125	-4.30842	1.68512e-05	3.22981e-05	0.0248049
Conventional	DCTN1	1	Oncology	0.147475	0.0166764	8.8433	1.39e-18	6.07e-18	2.04e-15		0.191035	0.0206202	9.26446	3.16795e-20	1.39201e-19	4.66323e-17		0.158279	0.0170312	9.29351	2.42631e-20	1.09893e-19	3.57153e-17		0.14028	0.0166932	8.40341	6.01536e-17	2.74136e-16	8.85461e-14
Conventional	DCTN2	1	Oncology	0.0857845	0.0170336	5.03618	4.97e-07	1.02e-06	0.000730932		0.0848872	0.0211071	4.02173	5.88736e-05	0.000101478	0.0866619		0.0862441	0.0174158	4.95206	7.6566e-07	1.50877e-06	0.00112705		0.0606114	0.0170623	3.55237	0.000386336	0.000662033	0.568687
Conventional	DCXR	1	Oncology	0.2518	0.0158588	15.8776	4.78e-55	1.05e-53	7.04e-52		0.345206	0.0194826	17.7187	1.31457e-67	3.51827e-66	1.93505e-64		0.269047	0.0161641	16.6448	3.8838e-60	8.66204e-59	5.71695e-57		0.246233	0.0158821	15.5038	1.21318e-52	3.2469e-51	1.78579e-49
Conventional	DDAH1	1	Oncology	0.141934	0.0162631	8.72741	3.81e-18	1.61e-17	5.61e-15		0.174934	0.0201301	8.69016	5.25645e-18	2.00974e-17	7.73749e-15		0.157648	0.0165966	9.4988	3.60447e-21	1.71154e-20	5.30578e-18		0.146198	0.016254	8.99461	3.63416e-19	1.93122e-18	5.34949e-16
Conventional	DDX58	1	Oncology	0.108604	0.0171081	6.34812	2.43e-10	6.27e-10	3.58e-07		0.142951	0.02116	6.75575	1.63336e-11	4.21808e-11	2.4043e-08		0.112056	0.0174884	6.40746	1.65715e-10	4.09282e-10	2.43932e-07		0.0867017	0.0171411	5.05811	4.43059e-07	9.59093e-07	0.000652183
Conventional	DEFB4ADEFB4B	1	Oncology	0.213268	0.0161672	13.1913	6.72e-39	7.79e-38	9.89e-36		0.253607	0.0200444	12.6522	5.55599e-36	5.45227e-35	8.17841e-33		0.236227	0.0164635	14.3485	1.57102e-45	2.12722e-44	2.31254e-42		0.22697	0.0161197	14.0803	5.99499e-44	1.16114e-42	8.82463e-41
Conventional	DKKL1	1	Oncology	-0.0272601	0.0168038	-1.62226	0.10483	0.131663	1		0.00403776	0.0208048	0.194079	0.846124	0.868546	1		-0.0376988	0.0171742	-2.19509	0.0282164	0.0380701	1		-0.036082	0.0168003	-2.1477	0.0317992	0.0444103	1
Conventional	DLL1	1	Oncology	0.0208706	0.0154135	1.35404	0.175802	0.211422	1		0.0287122	0.019076	1.50515	0.132367	0.160896	1		0.0425188	0.0157466	2.70019	0.00696015	0.0100479	1		0.0475111	0.0153989	3.08535	0.00204748	0.00322687	1
Conventional	DNAJB1	1	Oncology	0.193145	0.0165996	11.6355	8.8e-31	7.11e-30	1.29e-27		0.262667	0.0204705	12.8315	6.1188e-37	6.29851e-36	9.00687e-34		0.218339	0.016904	12.9164	2.13359e-37	1.93867e-36	3.14065e-34		0.200286	0.0165785	12.0811	5.18197e-33	5.95926e-32	7.62786e-30
Conventional	DPEP2	1	Oncology	-0.0450923	0.0155597	-2.89801	0.00377646	0.00573087	1		-0.0442718	0.0192658	-2.29795	0.0216175	0.0290603	1		-0.0239762	0.0159197	-1.50607	0.132131	0.162216	1		-0.00860478	0.0155767	-0.552415	0.580696	0.62898	1
Conventional	DPP6	1	Oncology	-0.104481	0.0160616	-6.50498	8.76e-11	2.32e-10	1.29e-07		-0.113105	0.0199047	-5.68233	1.42659e-08	3.0927e-08	2.09994e-05		-0.0850607	0.016453	-5.16992	2.46035e-07	5.03705e-07	0.000362164		-0.0122208	0.0161486	-0.75677	0.449234	0.500206	1
Conventional	DPY30	1	Oncology	0.225327	0.0161118	13.9852	2.15e-43	3.04e-42	3.16e-40		0.280962	0.0199338	14.0948	4.93163e-44	6.78445e-43	7.25937e-41		0.241966	0.0164285	14.7284	8.15004e-48	1.26283e-46	1.19969e-44		0.222132	0.016124	13.7765	3.44174e-42	6.17834e-41	5.06624e-39
Conventional	DRG2	1	Oncology	0.0446758	0.0172777	2.58574	0.00975316	0.0140751	1		0.0662645	0.0213763	3.09991	0.00194971	0.00291368	1		0.0611371	0.0176514	3.46358	0.000538813	0.000861164	0.793132		0.0646643	0.0172621	3.74603	0.000182273	0.000321709	0.268305
Conventional	DSG3	1	Oncology	0.0530098	0.0167937	3.15654	0.0016088	0.0025355	1		0.0104692	0.0208112	0.503056	0.614953	0.657857	1		0.0462156	0.0171746	2.69093	0.00715601	0.0103069	1		0.045012	0.0168004	2.67922	0.00741056	0.011052	1
Conventional	DSG4	1	Oncology	-0.123707	0.0162621	-7.6071	3.5e-14	1.14e-13	5.15e-11		-0.0824439	0.0202338	-4.07456	4.70265e-05	8.16038e-05	0.069223		-0.107916	0.0166589	-6.47796	1.04643e-10	2.60633e-10	1.54034e-07		-0.0707658	0.0163444	-4.32968	1.53106e-05	2.9422e-05	0.0225372
Conventional	DTX3	1	Oncology	0.0373596	0.014602	2.55853	0.0105493	0.0151647	1		0.0301611	0.0180814	1.66807	0.0953826	0.118384	1		0.0491488	0.0149197	3.29421	0.000995854	0.00154305	1		0.033834	0.0146048	2.31663	0.0205758	0.0291788	1
Conventional	EBI3IL27	1	Oncology	-0.090483	0.0146067	-6.19465	6.45e-10	1.62e-09	9.5e-07		-0.112889	0.0180769	-6.24491	4.69823e-10	1.11545e-09	6.91579e-07		-0.0930121	0.014932	-6.22906	5.19369e-10	1.24311e-09	7.64511e-07		-0.0710422	0.014635	-4.85426	1.25603e-06	2.62998e-06	0.00184887
Conventional	EDA2R	1	Oncology	0.00231734	0.0112027	0.206855	0.836134	0.859489	1		-0.0198677	0.0138618	-1.43328	0.15186	0.182928	1		-0.0083521	0.0114521	-0.729307	0.465858	0.51213	1		-0.0188105	0.0111991	-1.67964	0.0931089	0.12033	1
Conventional	EGFL7	1	Oncology	0.0577756	0.016149	3.57765	0.000350946	0.000591744	0.516592		0.068429	0.0199902	3.42314	0.000625453	0.000982568	0.920666		0.0423467	0.0165229	2.56292	0.0104172	0.0148013	1		0.0268097	0.0161707	1.65792	0.0974142	0.125674	1
Conventional	ELOA	1	Oncology	0.222955	0.0166	13.431	3.12e-40	3.97e-39	4.6e-37		0.274941	0.0205489	13.3798	6.04569e-40	7.29447e-39	8.89925e-37		0.223772	0.0169849	13.1748	8.28708e-39	8.47123e-38	1.21986e-35		0.185653	0.0167189	11.1044	3.1734e-28	2.74779e-27	4.67124e-25
Conventional	ENTPD2	1	Oncology	0.0790435	0.017162	4.60574	4.24e-06	8.22e-06	0.00624456		0.113813	0.0212205	5.36335	8.64679e-08	1.79017e-07	0.000127281		0.0992935	0.0175206	5.66724	1.55693e-08	3.41042e-08	2.2918e-05		0.110587	0.0171176	6.46042	1.17372e-10	3.29717e-10	1.72772e-07
Conventional	EPHA2	1	Oncology	-0.0316951	0.0150158	-2.11079	0.0348547	0.0470699	1		-0.0590239	0.0185713	-3.17824	0.00149339	0.00225001	1		-0.0216365	0.015356	-1.409	0.158915	0.191583	1		-0.011863	0.0150239	-0.789609	0.429804	0.481486	1
Conventional	EPS8L2	1	Oncology	0.137713	0.0163879	8.40329	6.02e-17	2.34e-16	8.86e-14		0.128806	0.0203623	6.32571	2.80768e-10	6.72017e-10	4.13291e-07		0.147285	0.0167394	8.79873	2.04753e-18	8.14585e-18	3.01396e-15		0.144606	0.0163733	8.83181	1.5329e-18	7.78078e-18	2.25643e-15
Conventional	ERBB2	1	Oncology	0.252297	0.0163283	15.4515	2.61e-52	5.33e-51	3.84e-49		0.342997	0.0200801	17.0814	3.98049e-63	9.93098e-62	5.85928e-60		0.297975	0.0165197	18.0376	6.68063e-70	2.04873e-68	9.83388e-67		0.278418	0.016219	17.1662	1.02766e-63	3.98084e-62	1.51272e-60
Conventional	ERBB4	1	Oncology	-0.128796	0.0158676	-8.11695	6.36e-16	2.31e-15	9.36e-13		-0.148176	0.0196617	-7.53626	5.98758e-14	1.78777e-13	8.81372e-11		-0.109438	0.0162645	-6.72865	1.96411e-11	5.05448e-11	2.89117e-08		-0.0641789	0.0159694	-4.01887	5.95905e-05	0.000109784	0.0877172
Conventional	ERBIN	1	Oncology	0.10762	0.0165947	6.48517	9.98e-11	2.62e-10	1.47e-07		0.148431	0.020512	7.23628	5.53303e-13	1.56327e-12	8.14463e-10		0.1246	0.0169392	7.35574	2.30578e-13	6.59049e-13	3.3941e-10		0.126513	0.016561	7.63925	2.73677e-14	9.84971e-14	4.02853e-11
Conventional	ERP44	1	Oncology	0.185314	0.0165454	11.2003	1.12e-28	8.05e-28	1.64e-25		0.247866	0.0204222	12.1371	2.68383e-33	2.13546e-32	3.9506e-30		0.213934	0.0168392	12.7045	2.92813e-36	2.58096e-35	4.31021e-33		0.19403	0.0165203	11.7449	2.53484e-31	2.7436e-30	3.73129e-28
Conventional	F3	1	Oncology	-0.0903427	0.0152035	-5.94222	3.06e-09	7.32e-09	4.5e-06		-0.0851404	0.0188532	-4.51598	6.49028e-06	1.18975e-05	0.00955369		-0.0879276	0.0155496	-5.65465	1.67446e-08	3.66242e-08	2.46481e-05		-0.0505722	0.0152517	-3.31584	0.000922113	0.00151153	1
Conventional	FAM3B	1	Oncology	-0.0344015	0.0158558	-2.16966	0.0300935	0.0409405	1		-0.062556	0.0196105	-3.18992	0.0014345	0.00217018	1		-0.0214032	0.016216	-1.31988	0.186952	0.223009	1		0.00836383	0.0158655	0.527171	0.598105	0.644989	1
Conventional	FCGR2B	1	Oncology	0.139722	0.0170199	8.20931	3e-16	1.1e-15	4.41e-13		0.216218	0.0209617	10.3149	1.25369e-24	7.04363e-24	1.84543e-21		0.141165	0.0174034	8.11132	6.6574e-16	2.258e-15	9.7997e-13		0.140559	0.0170188	8.25899	1.99429e-16	8.76298e-16	2.9356e-13
Conventional	FCRLB	1	Oncology	0.0453195	0.0166682	2.71893	0.0065786	0.00966437	1		0.0672284	0.0206213	3.26015	0.00112318	0.00171329	1		0.0468569	0.0170399	2.74983	0.0059903	0.00872179	1		0.0576198	0.016659	3.45877	0.000548501	0.000923791	0.807393
Conventional	FEN1	1	Oncology	0.116822	0.017028	6.86058	7.95e-12	2.2e-11	1.17e-08		0.139616	0.0210839	6.62191	4.0333e-11	1.01142e-10	5.93702e-08		0.118282	0.0174102	6.79387	1.25866e-11	3.25043e-11	1.85274e-08		0.0951662	0.0170635	5.57719	2.61142e-08	6.20001e-08	3.84401e-05
Conventional	FES	1	Oncology	0.0600885	0.0167192	3.59397	0.000329731	0.000557873	0.485365		0.0727874	0.0206945	3.51723	0.00044109	0.00070345	0.649285		0.0599897	0.0170938	3.50943	0.000454177	0.00073195	0.668548		0.0536187	0.0167256	3.20578	0.00135792	0.00218934	1
Conventional	FGF21	1	Oncology	0.190075	0.0164998	11.5198	3.24e-30	2.52e-29	4.77e-27		0.261119	0.0203401	12.8376	5.67402e-37	5.8818e-36	8.35215e-34		0.240883	0.0167123	14.4135	6.44632e-46	8.95186e-45	9.48898e-43		0.24207	0.0163237	14.8294	1.97331e-48	4.53861e-47	2.90471e-45
Conventional	FGF23	1	Oncology	0.0497212	0.0169568	2.93223	0.00338505	0.00515817	1		0.00467831	0.0210102	0.222668	0.823806	0.849784	1		0.0476179	0.0173377	2.74649	0.0060515	0.00880218	1		0.00405504	0.0169762	0.238866	0.811222	0.840794	1
Conventional	FGFBP1	1	Oncology	-0.182006	0.0163179	-11.1538	1.85e-28	1.33e-27	2.73e-25		-0.199765	0.0202655	-9.8574	1.17439e-22	5.92022e-22	1.7287e-19		-0.215985	0.0165888	-13.02	5.84345e-38	5.62193e-37	8.60155e-35		-0.194768	0.0162805	-11.9633	2.04873e-32	2.3198e-31	3.01573e-29
Conventional	FGFR2	1	Oncology	0.184853	0.0161061	11.4772	5.22e-30	4.03e-29	7.69e-27		0.253764	0.0198559	12.7802	1.15327e-36	1.1789e-35	1.69761e-33		0.221309	0.0163613	13.5264	9.09489e-41	9.9908e-40	1.33877e-37		0.218554	0.0159974	13.6619	1.55334e-41	2.65873e-40	2.28651e-38
Conventional	FLI1	1	Oncology	0.0697146	0.0172109	4.0506	5.21e-05	9.45e-05	0.0766718		0.102602	0.0212829	4.82087	1.48427e-06	2.85227e-06	0.00218484		0.0835297	0.0175813	4.75107	2.09688e-06	4.02425e-06	0.0030866		0.0932121	0.0171829	5.4247	6.16021e-08	1.43706e-07	9.06783e-05
Conventional	FLT1	1	Oncology	-0.0505403	0.0161684	-3.12586	0.001786	0.00280276	1		-0.0601404	0.0200133	-3.00502	0.00267265	0.00394202	1		-0.0553759	0.0165263	-3.35077	0.000813605	0.00127543	1		-0.049598	0.0161699	-3.06731	0.00217489	0.00341305	1
Conventional	FLT3	1	Oncology	-0.0440873	0.0169899	-2.5949	0.00949742	0.0137465	1		-0.0746588	0.0210122	-3.55312	0.000385229	0.000615697	0.567057		-0.0394655	0.0173728	-2.27169	0.0231601	0.0317428	1		-0.0251127	0.0170006	-1.47716	0.139714	0.174287	1
Conventional	FLT4	1	Oncology	0.176735	0.0162636	10.8669	4.07e-27	2.73e-26	5.98e-24		0.257509	0.0200103	12.8688	3.85385e-37	4.05205e-36	5.67286e-34		0.21373	0.0165251	12.9336	1.72078e-37	1.58312e-36	2.53299e-34		0.206659	0.0161729	12.7781	1.18414e-36	1.64439e-35	1.74305e-33
Conventional	FMR1	1	Oncology	-0.00422241	0.0173068	-0.243973	0.807264	0.836237	1		0.00342022	0.0214205	0.159671	0.873149	0.892552	1		-0.00768992	0.017693	-0.434632	0.663854	0.699995	1		-0.0114911	0.0173067	-0.66397	0.506749	0.556667	1
Conventional	FOLR1	1	Oncology	-0.168353	0.0155514	-10.8255	6.31e-27	4.18e-26	9.29e-24		-0.186452	0.0193057	-9.65787	8.00839e-22	3.80269e-21	1.17884e-18		-0.146488	0.0159648	-9.17568	7.12225e-20	3.14833e-19	1.0484e-16		-0.108169	0.0156897	-6.89425	6.29623e-12	1.94299e-11	9.26805e-09
Conventional	FOLR3	1	Oncology	-0.00184822	0.017217	-0.107348	0.914518	0.927754	1		0.00285261	0.0213092	0.133868	0.893514	0.908951	1		-0.00587608	0.0176012	-0.333845	0.738514	0.769351	1		-0.0173708	0.0172155	-1.00902	0.313027	0.363388	1
Conventional	FOXO3	1	Oncology	0.0499343	0.0172993	2.88649	0.00391727	0.00593233	1		0.05045	0.0214188	2.35541	0.0185517	0.0251455	1		0.0452796	0.0176896	2.55967	0.0105148	0.0149256	1		0.0340217	0.01731	1.96543	0.0494358	0.0669452	1
Conventional	FURIN	1	Oncology	0.378265	0.0148682	25.4412	3.68e-132	7.73e-130	5.41e-129		0.511367	0.0181027	28.2481	8.86987e-160	2.17607e-157	1.30564e-156		0.414362	0.0150108	27.6043	2.84912e-153	5.99129e-151	4.1939e-150		0.365674	0.0149501	24.4596	5.52184e-123	1.35469e-120	8.12814e-120
Conventional	FUS	1	Oncology	0.120572	0.0169569	7.11048	1.37e-12	4.05e-12	2.02e-09		0.135636	0.0210111	6.45547	1.21236e-10	2.95463e-10	1.7846e-07		0.111909	0.0173554	6.44811	1.27202e-10	3.15752e-10	1.87241e-07		0.0916949	0.0170042	5.39247	7.36488e-08	1.70726e-07	0.000108411
Conventional	FXN	1	Oncology	0.109902	0.0166936	6.58348	5.21e-11	1.39e-10	7.67e-08		0.160033	0.0206169	7.76224	1.06046e-14	3.30719e-14	1.56099e-11		0.130747	0.0170325	7.67637	2.05883e-14	6.30063e-14	3.0306e-11		0.115597	0.0166844	6.92847	4.96092e-12	1.54061e-11	7.30248e-09
Conventional	GALNT10	1	Oncology	0.0743071	0.0166341	4.46715	8.15e-06	1.55e-05	0.0120015		0.0927416	0.0205868	4.5049	6.83643e-06	1.25165e-05	0.0100632		0.117581	0.0169442	6.93931	4.59906e-12	1.21979e-11	6.76982e-09		0.12989	0.0165465	7.84999	5.3452e-15	2.10378e-14	7.86814e-12
Conventional	GALNT2	1	Oncology	0.122619	0.0169648	7.22786	5.88e-13	1.79e-12	8.66e-10		0.101455	0.0210752	4.81396	1.53619e-06	2.94054e-06	0.00226128		0.116785	0.017359	6.72767	1.97721e-11	5.07047e-11	2.91045e-08		0.0879835	0.0170209	5.16914	2.47056e-07	5.50177e-07	0.000363667
Conventional	GALNT7	1	Oncology	-0.0207977	0.01714	-1.21341	0.225049	0.266175	1		-0.0583553	0.0211971	-2.75298	0.00593312	0.00846275	1		-0.0135501	0.0175246	-0.7732	0.439451	0.48564	1		0.0190058	0.0171412	1.10877	0.267596	0.316133	1
Conventional	GCG	1	Oncology	0.21958	0.0145035	15.1398	2.38e-50	4.44e-49	3.51e-47		0.264915	0.0179772	14.7362	7.30695e-48	1.18196e-46	1.07558e-44		0.24997	0.0147216	16.9798	2.00173e-62	4.99414e-61	2.94654e-59		0.230475	0.0144604	15.9383	1.92369e-55	5.77893e-54	2.83168e-52
Conventional	GCNT1	1	Oncology	-0.0138226	0.0166246	-0.831451	0.40577	0.454908	1		-0.012958	0.0205768	-0.629742	0.528901	0.574146	1		0.0140401	0.0169958	0.826095	0.408801	0.45553	1		0.019924	0.0166237	1.19853	0.230785	0.276641	1
Conventional	GFAP	1	Oncology	-0.0970976	0.0157516	-6.16428	7.81e-10	1.95e-09	1.15e-06		-0.0770108	0.0195518	-3.9388	8.33313e-05	0.000141808	0.122664		-0.0885254	0.0161195	-5.49182	4.23366e-08	9.07125e-08	6.23195e-05		-0.0487685	0.01581	-3.08466	0.00205224	0.0032309	1
Conventional	GFER	1	Oncology	0.135865	0.0167706	8.1014	7.21e-16	2.6e-15	1.06e-12		0.183253	0.0207236	8.8427	1.39331e-18	5.44018e-18	2.05095e-15		0.149588	0.0171218	8.73672	3.51312e-18	1.37535e-17	5.17131e-15		0.149453	0.0167414	8.92713	6.61937e-19	3.43089e-18	9.74372e-16
Conventional	GFOD2	1	Oncology	0.0063706	0.0173389	0.367417	0.713328	0.754324	1		0.0139157	0.0214592	0.648473	0.516718	0.564249	1		0.0116262	0.0177253	0.655911	0.511921	0.559011	1		-0.000670518	0.0173399	-0.0386691	0.969156	0.972459	1
Conventional	GFRA1	1	Oncology	0.0605683	0.0148066	4.09064	4.39e-05	8e-05	0.0646121		0.0595008	0.0183404	3.24424	0.00118766	0.0018079	1		0.0655514	0.0151332	4.33163	1.51761e-05	2.77851e-05	0.0223392		0.0586241	0.0148092	3.95863	7.67352e-05	0.000140142	0.112954
Conventional	GFRA2	1	Oncology	-0.0288491	0.0162177	-1.77886	0.0753411	0.0976251	1		-0.0625449	0.0200554	-3.1186	0.00183046	0.00274383	1		-0.0320261	0.0165786	-1.93177	0.0534604	0.0695789	1		-0.0290579	0.0162183	-1.79167	0.0732642	0.0964623	1
Conventional	GH2	1	Oncology	-0.0101773	0.0171261	-0.594253	0.552378	0.600961	1		-0.0189335	0.0211955	-0.893281	0.371762	0.420303	1		-0.017405	0.0175071	-0.994168	0.320203	0.367373	1		-0.0249502	0.0171229	-1.45712	0.145164	0.18017	1
Conventional	GNE	1	Oncology	0.0698659	0.0172977	4.03903	5.47e-05	9.91e-05	0.080539		0.0971523	0.0213972	4.54042	5.78508e-06	1.06446e-05	0.00851564		0.0697644	0.0176856	3.9447	8.13164e-05	0.000140655	0.119698		0.0600004	0.017308	3.46663	0.000532761	0.00089831	0.784224
Conventional	GPA33	1	Oncology	0.0292337	0.0170603	1.71355	0.0866921	0.110869	1		0.0595155	0.0211016	2.82043	0.00482041	0.0069429	1		0.0142686	0.0174463	0.817856	0.41349	0.460058	1		0.0160241	0.0170656	0.938973	0.347803	0.399662	1
Conventional	GPC1	1	Oncology	-0.0277759	0.0166202	-1.67121	0.094761	0.120248	1		-0.0737145	0.0205439	-3.58815	0.00033715	0.000541796	0.496285		-0.0401955	0.0169852	-2.36651	0.0180057	0.0249336	1		-0.0306781	0.0166196	-1.84589	0.0649838	0.0860217	1
Conventional	GRPEL1	1	Oncology	0.0425429	0.0166528	2.5547	0.010666	0.0152727	1		0.0648183	0.0206019	3.14622	0.00166649	0.00250258	1		0.0696072	0.0170022	4.09401	4.32636e-05	7.63598e-05	0.0636841		0.0981613	0.0165927	5.91592	3.58607e-09	8.96214e-09	5.2787e-06
Conventional	GSAP	1	Oncology	0.0234398	0.0173036	1.35462	0.175618	0.211373	1		0.0141578	0.0214202	0.660954	0.508681	0.555886	1		0.0274527	0.0176886	1.552	0.120744	0.149357	1		0.0304806	0.0173015	1.76173	0.0781936	0.102498	1
Conventional	GSTA3	1	Oncology	0.34022	0.0161942	21.0088	6.94e-93	4.64e-91	1.02e-89		0.419613	0.0200512	20.927	3.24422e-92	2.0763e-90	4.7755e-89		0.352643	0.0165294	21.3343	1.42192e-95	8.72109e-94	2.09306e-92		0.300744	0.0163955	18.3431	3.93308e-72	1.99638e-70	5.7895e-69
Conventional	HAGH	1	Oncology	0.119935	0.015379	7.79863	7.99e-15	2.71e-14	1.18e-11		0.161575	0.0190066	8.50096	2.64791e-17	9.72001e-17	3.89772e-14		0.127158	0.015713	8.09253	7.74948e-16	2.61035e-15	1.14072e-12		0.10529	0.0154073	6.83376	9.56853e-12	2.92157e-11	1.40849e-08
Conventional	HAO1	1	Oncology	0.227898	0.0160897	14.1642	1.93e-44	2.9e-43	2.84e-41		0.319027	0.0197693	16.1375	9.51791e-57	1.91923e-55	1.40104e-53		0.247941	0.0163924	15.1254	2.9317e-50	4.90394e-49	4.31547e-47		0.23708	0.0160561	14.7657	4.83154e-48	1.09416e-46	7.11203e-45
Conventional	HAVCR1	1	Oncology	0.0950363	0.0143631	6.61672	4.18e-11	1.12e-10	6.15e-08		0.126168	0.0177617	7.10334	1.44264e-12	3.96188e-12	2.12357e-09		0.132584	0.014612	9.07364	1.79112e-19	7.70916e-19	2.63653e-16		0.147867	0.0142478	10.3782	6.59084e-25	5.00088e-24	9.70171e-22
Conventional	HBEGF	1	Oncology	0.0905206	0.0153443	5.89929	3.96e-09	9.44e-09	5.83e-06		0.144513	0.0189346	7.63219	2.88856e-14	8.85826e-14	4.25196e-11		0.0898524	0.015691	5.72638	1.10391e-08	2.44721e-08	1.62495e-05		0.0999738	0.0153298	6.52153	7.8575e-11	2.23287e-10	1.15662e-07
Conventional	HBQ1	1	Oncology	0.0552685	0.0161794	3.41599	0.000642052	0.00105834	0.945101		0.0729157	0.0200208	3.642	0.000274067	0.000445776	0.403427		0.063526	0.016534	3.84214	0.00012392	0.00021015	0.18241		0.051074	0.0161836	3.15591	0.00161226	0.00257402	1
Conventional	HDGF	1	Oncology	0.174412	0.0165938	10.5107	1.7e-25	1.01e-24	2.5e-22		0.219879	0.0205269	10.7118	2.09384e-26	1.31715e-25	3.08213e-23		0.172465	0.0169799	10.157	6.14034e-24	3.25129e-23	9.03858e-21		0.146104	0.016665	8.7671	2.6977e-18	1.34611e-17	3.97102e-15
Conventional	HGS	1	Oncology	0.0812498	0.0171408	4.74013	2.21e-06	4.38e-06	0.00325698		0.123679	0.0211833	5.8385	5.69983e-09	1.26358e-08	8.39015e-06		0.0820123	0.0175248	4.67978	2.97012e-06	5.65591e-06	0.00437201		0.0747545	0.0171492	4.35906	1.34014e-05	2.58882e-05	0.0197268
Conventional	HMBS	1	Oncology	0.15635	0.0156643	9.98135	3.5e-23	1.87e-22	5.15e-20		0.223166	0.0193049	11.5601	2.06111e-30	1.47998e-29	3.03395e-27		0.179102	0.0159612	11.2211	8.89676e-29	5.66928e-28	1.3096e-25		0.174135	0.0156164	11.1508	1.9163e-28	1.6691e-27	2.82079e-25
Conventional	HPGDS	1	Oncology	0.0989626	0.0168567	5.8708	4.7e-09	1.11e-08	6.92e-06		0.127355	0.0208558	6.10645	1.11909e-09	2.61477e-09	1.6473e-06		0.0999846	0.0172349	5.80129	7.10743e-09	1.59484e-08	1.04621e-05		0.0885966	0.0168724	5.25099	1.59414e-07	3.62126e-07	0.000234658
Conventional	HS3ST3B1	1	Oncology	0.0956112	0.0169686	5.63459	1.88e-08	4.29e-08	2.77e-05		0.15042	0.0209486	7.18044	8.29175e-13	2.31164e-12	1.22055e-09		0.127732	0.017297	7.3846	1.86253e-13	5.36526e-13	2.74165e-10		0.129732	0.0169107	7.67161	2.1355e-14	7.80013e-14	3.14345e-11
Conventional	HS6ST1	1	Oncology	0.0415417	0.0168061	2.47182	0.0134855	0.0191424	1		0.0390073	0.0208076	1.87466	0.0609142	0.0774984	1		0.057842	0.0171698	3.36883	0.000762253	0.00120004	1		0.0763741	0.0167752	4.55279	5.45661e-06	1.08104e-05	0.00803213
Conventional	HSPB6	1	Oncology	0.202147	0.0137631	14.6877	1.44e-47	2.38e-46	2.12e-44		0.178723	0.0172652	10.3517	8.63543e-25	4.94605e-24	1.27113e-21		0.193644	0.0141181	13.716	7.63152e-42	8.57527e-41	1.12336e-38		0.139465	0.0139632	9.9881	3.27393e-23	2.28399e-22	4.81922e-20
Conventional	HTRA2	1	Oncology	0.0173523	0.0168317	1.03093	0.302639	0.349948	1		0.0305545	0.0208293	1.4669	0.142484	0.172339	1		0.03916	0.0171983	2.27697	0.0228425	0.0313658	1		0.0610591	0.0168061	3.63316	0.000283603	0.000490556	0.417463
Conventional	ICOSLG	1	Oncology	-0.111484	0.0162747	-6.85012	8.55e-12	2.36e-11	1.26e-08		-0.179701	0.0200578	-8.95916	4.9824e-19	2.02041e-18	7.33409e-16		-0.0988817	0.016663	-5.93421	3.21169e-09	7.341e-09	4.7276e-06		-0.0719096	0.0163329	-4.40274	1.09776e-05	2.14311e-05	0.0161591
Conventional	IDUA	1	Oncology	0.133614	0.0167507	7.97662	1.96e-15	6.95e-15	2.89e-12		0.181858	0.0206963	8.78697	2.26886e-18	8.76577e-18	3.33976e-15		0.144202	0.0171085	8.42868	4.86793e-17	1.77366e-16	7.16559e-14		0.142252	0.016733	8.50126	2.64114e-17	1.22642e-16	3.88775e-14
Conventional	IGF1R	1	Oncology	-0.00879369	0.0157917	-0.556854	0.57766	0.625692	1		-0.0021081	0.0195459	-0.107854	0.914117	0.924162	1		0.00915743	0.0161443	0.567224	0.570595	0.614872	1		0.0423385	0.0157784	2.68333	0.00732035	0.0109285	1
Conventional	IGSF3	1	Oncology	0.214757	0.0161879	13.2665	2.58e-39	3.11e-38	3.8e-36		0.21182	0.020201	10.4856	2.19471e-25	1.30794e-24	3.23061e-22		0.248472	0.0164433	15.1108	3.61148e-50	5.97314e-49	5.31609e-47		0.231329	0.0161295	14.342	1.71783e-45	3.6647e-44	2.52864e-42
Conventional	IKZF2	1	Oncology	-0.0216034	0.0173082	-1.24816	0.212047	0.252127	1		-0.00441326	0.0214262	-0.205975	0.836821	0.861399	1		-0.0133917	0.0176969	-0.756726	0.44926	0.496107	1		0.00178905	0.0173124	0.10334	0.917699	0.9342	1
Conventional	IL12AIL12B	1	Oncology	0.128947	0.0156007	8.26547	1.89e-16	7.12e-16	2.78e-13		0.125376	0.0193738	6.4714	1.09238e-10	2.6755e-10	1.60798e-07		0.133025	0.0159464	8.342	1.00384e-16	3.57784e-16	1.47765e-13		0.105085	0.0156475	6.71579	2.14321e-11	6.38625e-11	3.15481e-08
Conventional	IL13RA1	1	Oncology	0.233538	0.0166224	14.0496	9.05e-44	1.31e-42	1.33e-40		0.316301	0.0204694	15.4524	2.57506e-52	4.8596e-51	3.79049e-49		0.249023	0.0169554	14.6869	1.45619e-47	2.20981e-46	2.14352e-44		0.222639	0.0166617	13.3623	7.57246e-40	1.22491e-38	1.11467e-36
Conventional	IL6	1	Oncology	0.0828915	0.0164963	5.02485	5.27e-07	1.08e-06	0.000775136		0.112052	0.0204043	5.49159	4.23928e-08	8.92735e-08	6.24022e-05		0.102086	0.0168398	6.06219	1.47121e-09	3.43205e-09	2.16563e-06		0.0850513	0.0164942	5.15645	2.64268e-07	5.84965e-07	0.000389002
Conventional	INPP1	1	Oncology	0.0679754	0.0164274	4.13793	3.58e-05	6.57e-05	0.0526826		0.0813636	0.0203348	4.00121	6.41988e-05	0.000110527	0.0945006		0.0849066	0.0167758	5.06124	4.359e-07	8.76564e-07	0.000641645		0.0831733	0.01641	5.06845	4.1981e-07	9.11446e-07	0.00061796
Conventional	INPPL1	1	Oncology	0.0871532	0.0169393	5.14504	2.81e-07	5.95e-07	0.000413237		0.129288	0.0209341	6.17596	7.25461e-10	1.70861e-09	1.06788e-06		0.107085	0.0172911	6.19307	6.5159e-10	1.55201e-09	9.5914e-07		0.112467	0.0169014	6.65432	3.24546e-11	9.55464e-11	4.77732e-08
Conventional	IQGAP2	1	Oncology	0.149979	0.017026	8.80882	1.87e-18	8.14e-18	2.76e-15		0.194149	0.0210529	9.22195	4.6734e-20	2.04132e-19	6.87924e-17		0.165893	0.0173763	9.54707	2.28899e-21	1.09752e-20	3.36939e-18		0.147115	0.0170331	8.63698	8.30905e-18	4.02333e-17	1.22309e-14
Conventional	ITGAV	1	Oncology	-0.0495895	0.0162904	-3.04409	0.00234954	0.00364054	1		-0.0764876	0.020149	-3.7961	0.000149241	0.000250208	0.219682		-0.055577	0.0166501	-3.33794	0.000852006	0.00133279	1		-0.0201775	0.0163074	-1.23733	0.216041	0.261308	1
Conventional	ITGB1BP1	1	Oncology	0.0176502	0.0173374	1.01804	0.308721	0.355863	1		0.0239289	0.0214576	1.11517	0.264846	0.306247	1		0.0139217	0.0177254	0.785409	0.432262	0.478773	1		0.016773	0.0173383	0.967395	0.333407	0.384018	1
Conventional	ITGB5	1	Oncology	-0.0770635	0.0145928	-5.28091	1.36e-07	2.94e-07	0.000199618		-0.133028	0.0179997	-7.3906	1.78145e-13	5.14176e-13	2.6223e-10		-0.0741152	0.0149248	-4.9659	7.13343e-07	1.40945e-06	0.00105004		-0.0345808	0.0146354	-2.36282	0.0181854	0.0259641	1
Conventional	ITGB7	1	Oncology	-0.0399924	0.0163493	-2.44612	0.0144845	0.0205407	1		-0.0625019	0.020226	-3.09018	0.00201454	0.00300446	1		-0.0118528	0.0167262	-0.708639	0.478591	0.524171	1		0.0243798	0.0163579	1.49039	0.136202	0.170195	1
Conventional	KAZALD1	1	Oncology	0.0615885	0.0171331	3.59472	0.000328792	0.000557318	0.483981		0.0356255	0.0212329	1.67784	0.0934588	0.116094	1		0.058816	0.0175193	3.35721	0.000794928	0.00125014	1		0.0368173	0.0171522	2.14651	0.0318941	0.0445006	1
Conventional	KDR	1	Oncology	0.139765	0.0167562	8.34108	1.01e-16	3.88e-16	1.49e-13		0.253432	0.020524	12.3481	2.19715e-34	1.91373e-33	3.2342e-31		0.191815	0.0170064	11.279	4.70901e-29	3.0402e-28	6.93166e-26		0.226413	0.0165105	13.7132	7.91599e-42	1.38718e-40	1.16523e-38
Conventional	KIFBP	1	Oncology	0.0693594	0.0167914	4.13064	3.69e-05	6.77e-05	0.0543739		0.111917	0.0207504	5.39351	7.32238e-08	1.52025e-07	0.000107785		0.0793651	0.0171567	4.62588	3.85206e-06	7.28822e-06	0.00567023		0.0772837	0.0167832	4.60483	4.26064e-06	8.52127e-06	0.00627166
Conventional	KIR2DL3	1	Oncology	-0.00371212	0.0170115	-0.218212	0.827276	0.850978	1		-0.0161093	0.0210534	-0.765165	0.44422	0.49276	1		-0.00336177	0.0173914	-0.193301	0.846733	0.86375	1		0.00210732	0.0170123	0.12387	0.901425	0.920178	1
Conventional	KIR3DL1	1	Oncology	-0.0139801	0.0171974	-0.812917	0.416316	0.46496	1		0.00686973	0.0212865	0.322727	0.746919	0.781425	1		-0.00527637	0.0175827	-0.300089	0.764126	0.790438	1		-0.00286529	0.0171996	-0.166591	0.867701	0.891316	1
Conventional	KLK1	1	Oncology	-0.0966848	0.0171447	-5.63933	1.83e-08	4.18e-08	2.69e-05		-0.115046	0.0212263	-5.41995	6.32487e-08	1.31686e-07	9.31021e-05		-0.0855122	0.0175456	-4.8737	1.13916e-06	2.21805e-06	0.00167685		-0.0560226	0.0171922	-3.25861	0.00112927	0.00183072	1
Conventional	KLK10	1	Oncology	-0.0613109	0.0166535	-3.68155	0.000234978	0.000404074	0.345888		-0.0455482	0.0206349	-2.20734	0.0273486	0.0363004	1		-0.0298223	0.0170484	-1.74927	0.0803233	0.101665	1		-0.00196847	0.0166833	-0.11799	0.906081	0.923651	1
Conventional	KLK11	1	Oncology	-0.0500391	0.0156284	-3.20181	0.00137673	0.00218613	1		-0.0560543	0.0193476	-2.89723	0.00378591	0.00550135	1		-0.0257445	0.0159931	-1.60973	0.107539	0.134037	1		9.26131e-05	0.0156497	0.00591788	0.995279	0.995955	1
Conventional	KLK12	1	Oncology	0.015469	0.0167377	0.924202	0.355439	0.403397	1		0.0246002	0.0207144	1.18759	0.235068	0.275055	1		0.00473427	0.0171131	0.276646	0.782067	0.805036	1		0.000939046	0.0167402	0.0560952	0.955269	0.964442	1
Conventional	KLK13	1	Oncology	-0.0153507	0.0166219	-0.923522	0.355793	0.403488	1		-0.00484209	0.0205748	-0.235341	0.813956	0.842576	1		0.0053681	0.0169947	0.31587	0.752118	0.781311	1		0.0295928	0.0166176	1.78081	0.075022	0.0986003	1
Conventional	KLK14	1	Oncology	-0.197261	0.016305	-12.0982	4.24e-33	3.78e-32	6.24e-30		-0.202988	0.0202979	-10.0004	2.89993e-23	1.48735e-22	4.26869e-20		-0.216657	0.0166204	-13.0356	4.80066e-38	4.67985e-37	7.06657e-35		-0.160728	0.016409	-9.79514	2.14618e-22	1.39787e-21	3.15918e-19
Conventional	KLK4	1	Oncology	-0.123224	0.0146396	-8.41718	5.36e-17	2.09e-16	7.89e-14		-0.186852	0.0180358	-10.36	7.93104e-25	4.56035e-24	1.16745e-21		-0.133797	0.0149489	-8.95031	5.3895e-19	2.26667e-18	7.93335e-16		-0.123573	0.0146394	-8.44108	4.3866e-17	2.01155e-16	6.45707e-14
Conventional	KLK6	1	Oncology	-0.174439	0.0160347	-10.8788	3.58e-27	2.43e-26	5.28e-24		-0.176282	0.0199468	-8.83764	1.45651e-18	5.67191e-18	2.14398e-15		-0.173463	0.0164062	-10.573	8.90239e-26	5.02081e-25	1.31043e-22		-0.101515	0.0161967	-6.26765	4.06712e-10	1.10052e-09	5.9868e-07
Conventional	KLK8	1	Oncology	0.0564535	0.0160678	3.51346	0.000447364	0.000746621	0.65852		0.0243211	0.0199146	1.22127	0.222058	0.26087	1		0.04676	0.0164355	2.84506	0.00446364	0.00659024	1		0.0373305	0.0160828	2.32114	0.0203309	0.0288872	1
Conventional	KRT18	1	Oncology	0.269516	0.0161917	16.6453	3.85e-60	1.11e-58	5.67e-57		0.32631	0.0200711	16.2577	1.52503e-57	3.16175e-56	2.24484e-54		0.290893	0.0164852	17.6457	4.35571e-67	1.18733e-65	6.41161e-64		0.25207	0.0162649	15.4978	1.32418e-52	3.48069e-51	1.94919e-49
Conventional	L1CAM	1	Oncology	0.0139275	0.0167874	0.829638	0.406795	0.455709	1		0.0070455	0.020779	0.339068	0.734577	0.769606	1		0.0335968	0.0171552	1.9584	0.0502547	0.0656971	1		0.0645586	0.0167575	3.85252	0.000118804	0.000212748	0.174879
Conventional	LAG3	1	Oncology	-0.0145093	0.0154811	-0.937229	0.348699	0.39728	1		-0.0380137	0.0191531	-1.98473	0.0472452	0.0611652	1		-0.00476759	0.0158284	-0.301206	0.763274	0.790112	1		-0.00314147	0.0154834	-0.202892	0.83923	0.866302	1
Conventional	LAT2	1	Oncology	0.165057	0.0164605	10.0275	2.22e-23	1.2e-22	3.27e-20		0.222534	0.0203235	10.9496	1.68278e-27	1.09604e-26	2.47705e-24		0.186035	0.0167809	11.0861	3.86795e-28	2.38227e-27	5.69362e-25		0.167897	0.0164538	10.2041	3.83141e-24	2.792e-23	5.63984e-21
Conventional	LEFTY2	1	Oncology	0.0129108	0.0142506	0.905987	0.364999	0.412974	1		-0.00265865	0.0176395	-0.150721	0.880203	0.897893	1		0.00151896	0.0145703	0.10425	0.916976	0.92769	1		0.00260006	0.0142526	0.182426	0.855258	0.880377	1
Conventional	LGALS7LGALS7B	1	Oncology	-0.0357955	0.0156745	-2.28367	0.0224448	0.0311393	1		-0.0601815	0.019389	-3.10389	0.00192372	0.00287776	1		-0.0315107	0.0160273	-1.96606	0.0493628	0.0646459	1		-0.00640777	0.0156854	-0.408518	0.682916	0.726864	1
Conventional	LHB	1	Oncology	-0.0318266	0.0169167	-1.88137	0.0599961	0.0785015	1		-0.0179613	0.0209451	-0.857544	0.391198	0.439575	1		-0.0201363	0.0172993	-1.164	0.244497	0.28792	1		-0.00646869	0.0169248	-0.382202	0.702333	0.74527	1
Conventional	LPCAT2	1	Oncology	0.0636365	0.0170753	3.72682	0.000196682	0.000340607	0.289516		0.0720674	0.0211399	3.40907	0.000658517	0.00103231	0.969337		0.0733818	0.017448	4.20575	2.66111e-05	4.7712e-05	0.0391716		0.0650637	0.0170746	3.81055	0.000140812	0.000251547	0.207275
Conventional	LRIG1	1	Oncology	-0.037196	0.0170225	-2.18511	0.0289408	0.0395552	1		-0.0302539	0.0210758	-1.43548	0.151232	0.18232	1		-0.024582	0.0174088	-1.41205	0.158017	0.190656	1		0.00616897	0.0170334	0.362169	0.717246	0.754672	1
Conventional	LRP1	1	Oncology	-0.0847477	0.0148057	-5.72399	1.12e-08	2.6e-08	1.65e-05		-0.109775	0.0183173	-5.99294	2.24891e-09	5.13239e-09	3.31039e-06		-0.0828226	0.0151418	-5.46981	4.79008e-08	1.0204e-07	7.051e-05		-0.0576257	0.01484	-3.88314	0.000104836	0.000188423	0.154319
Conventional	LRRC25	1	Oncology	0.0544508	0.0166932	3.26186	0.00111644	0.00179411	1		0.0814236	0.0206478	3.94346	8.17371e-05	0.000139579	0.120317		0.080926	0.0170398	4.74924	2.11575e-06	4.05518e-06	0.00311438		0.0589165	0.01669	3.53006	0.000420307	0.000716079	0.618692
Conventional	LSM1	1	Oncology	0.00569743	0.0173282	0.328796	0.742328	0.781621	1		0.00953729	0.0214465	0.444701	0.656561	0.695794	1		0.0102785	0.0177145	0.580229	0.561794	0.607612	1		0.00982406	0.0173284	0.566933	0.570792	0.620078	1
Conventional	LTA4H	1	Oncology	0.00725653	0.0152792	0.474929	0.634864	0.680833	1		0.0140492	0.01891	0.74295	0.457557	0.504512	1		0.0295865	0.0156135	1.89492	0.0581771	0.0751198	1		0.0274527	0.0152739	1.79736	0.0723567	0.0953528	1
Conventional	LTBP3	1	Oncology	0.134261	0.0163291	8.22218	2.7e-16	9.98e-16	3.97e-13		0.134201	0.0202715	6.62018	4.08043e-11	1.02149e-10	6.00639e-08		0.137269	0.0166936	8.22283	2.68412e-16	9.34047e-16	3.95102e-13		0.119663	0.0163591	7.3148	3.11708e-13	1.04044e-12	4.58834e-10
Conventional	LYAR	1	Oncology	0.0273147	0.0169594	1.6106	0.107349	0.134713	1		0.0430227	0.0209859	2.05007	0.0404247	0.0529405	1		0.0383693	0.0173329	2.21367	0.0269093	0.0363732	1		0.0525893	0.0169447	3.10359	0.00192569	0.00304797	1
Conventional	LYN	1	Oncology	0.120022	0.0169467	7.08228	1.68e-12	4.91e-12	2.47e-09		0.185957	0.0208975	8.89854	8.52312e-19	3.39195e-18	1.2546e-15		0.142167	0.0172866	8.22413	2.65564e-16	9.26326e-16	3.9091e-13		0.133602	0.0169212	7.89555	3.73471e-15	1.47782e-14	5.49749e-12
Conventional	LYPD3	1	Oncology	-0.0565226	0.0170776	-3.30974	0.000942364	0.00152101	1		-0.0795258	0.0211279	-3.76401	0.000169688	0.000281285	0.249781		-0.0372727	0.0174733	-2.13312	0.0329777	0.0442105	1		0.0116035	0.0171015	0.678507	0.497491	0.548134	1
Conventional	LYPD8	1	Oncology	0.0012611	0.0171366	0.0735913	0.941339	0.949076	1		-0.00469384	0.0212095	-0.221308	0.824864	0.85028	1		0.0167671	0.0175171	0.957184	0.338534	0.385997	1		0.0222069	0.0171336	1.2961	0.195018	0.237441	1
Conventional	MAEA	1	Oncology	0.0316603	0.0171975	1.84098	0.0657008	0.0857372	1		0.0357785	0.0212866	1.6808	0.0928822	0.115475	1		0.0252955	0.0175845	1.43852	0.150369	0.182325	1		0.0109438	0.0172049	0.636091	0.524755	0.575588	1
Conventional	MAGED1	1	Oncology	0.0476288	0.0172754	2.75704	0.00586013	0.00866076	1		0.0533767	0.0213852	2.49596	0.0126029	0.0173703	1		0.0501948	0.01766	2.84229	0.00450252	0.00664099	1		0.0550679	0.0172704	3.18857	0.00144117	0.00232101	1
Conventional	MANSC1	1	Oncology	-0.12357	0.0160019	-7.72218	1.45e-14	4.85e-14	2.13e-11		-0.162432	0.0197858	-8.20954	2.9928e-16	1.01741e-15	4.4054e-13		-0.11295	0.0163845	-6.89372	6.3194e-12	1.65872e-11	9.30216e-09		-0.0858463	0.0160663	-5.34327	9.65456e-08	2.23101e-07	0.000142115
Conventional	MAP3K5	1	Oncology	0.0371152	0.0166746	2.22585	0.0260819	0.0358474	1		0.0759403	0.020615	3.68374	0.000232977	0.000382321	0.342942		0.0500317	0.0170389	2.93633	0.0033408	0.00499762	1		0.0567016	0.0166611	3.40323	0.000672701	0.00112142	0.990216
Conventional	MAVS	1	Oncology	0.0991316	0.0170397	5.81769	6.45e-09	1.51e-08	9.49e-06		0.119246	0.0210948	5.65287	1.69172e-08	3.65134e-08	2.49021e-05		0.107273	0.017411	6.16123	7.95556e-10	1.8888e-09	1.17106e-06		0.0895381	0.0170541	5.25023	1.60071e-07	3.63058e-07	0.000235625
Conventional	MDK	1	Oncology	-0.0526339	0.0157759	-3.33635	0.000856878	0.00139219	1		-0.0372649	0.0195444	-1.90667	0.0566367	0.0723691	1		-0.0411	0.0161378	-2.54681	0.0109096	0.0154561	1		-0.000702489	0.0157992	-0.0444635	0.964537	0.969525	1
Conventional	MED18	1	Oncology	0.0905868	0.016908	5.35763	8.92e-08	1.97e-07	0.000131345		0.135675	0.0208906	6.49452	9.38658e-11	2.30669e-10	1.3817e-07		0.0987963	0.0172766	5.71849	1.15596e-08	2.55875e-08	1.70157e-05		0.0996778	0.0168955	5.89967	3.95426e-09	9.83221e-09	5.82067e-06
Conventional	METAP2	1	Oncology	0.231881	0.0165735	13.9911	1.98e-43	2.84e-42	2.92e-40		0.274842	0.0205556	13.3706	6.80263e-40	8.14103e-39	1.00135e-36		0.240903	0.0169295	14.2298	7.93497e-45	1.00692e-43	1.16803e-41		0.204282	0.0166677	12.2561	6.57199e-34	7.86501e-33	9.67396e-31
Conventional	MIA	1	Oncology	-0.042899	0.0167542	-2.56049	0.01049	0.0150941	1		-0.0148046	0.0207526	-0.713385	0.475651	0.522896	1		-0.0387931	0.0171314	-2.26444	0.0236022	0.0322586	1		-0.0101164	0.0167683	-0.603306	0.54634	0.596155	1
Conventional	MME	1	Oncology	0.239825	0.0162522	14.7565	5.5e-48	9.2e-47	8.09e-45		0.327475	0.0199918	16.3805	2.32236e-58	4.95436e-57	3.41851e-55		0.290454	0.0164254	17.6832	2.35524e-67	6.54134e-66	3.46691e-64		0.283035	0.0160723	17.6101	7.80285e-67	3.37818e-65	1.14858e-63
Conventional	MMP12	1	Oncology	-0.0291369	0.0137545	-2.11836	0.0342085	0.0462395	1		-0.0318453	0.0170259	-1.87041	0.0615026	0.0781121	1		-0.0210009	0.0140657	-1.49305	0.135504	0.165942	1		0.0108795	0.0137619	0.790546	0.429257	0.481239	1
Conventional	MOG	1	Oncology	-0.251315	0.0150087	-16.7446	8.16e-61	2.45e-59	1.2e-57		-0.233034	0.0188688	-12.3502	2.14118e-34	1.87608e-33	3.15181e-31		-0.244485	0.0153962	-15.8795	4.64327e-55	9.23634e-54	6.8349e-52		-0.15002	0.0153552	-9.76994	2.73664e-22	1.76682e-21	4.02834e-19
Conventional	MPI	1	Oncology	0.0964478	0.01639	5.88455	4.33e-09	1.03e-08	6.37e-06		0.139053	0.0202532	6.86573	7.67287e-12	2.0424e-11	1.12945e-08		0.113702	0.0167312	6.79582	1.24198e-11	3.213e-11	1.8282e-08		0.115473	0.0163589	7.05872	1.98252e-12	6.33029e-12	2.91826e-09
Conventional	MSLN	1	Oncology	-0.10625	0.0159298	-6.66991	2.92e-11	7.95e-11	4.3e-08		-0.101928	0.0197612	-5.15798	2.62131e-07	5.26407e-07	0.000385856		-0.0873104	0.0163186	-5.35037	9.28561e-08	1.94985e-07	0.000136684		-0.0535606	0.0159986	-3.34783	0.000822252	0.00135235	1
Conventional	MSRA	1	Oncology	0.191937	0.0166389	11.5354	2.72e-30	2.14e-29	4e-27		0.265757	0.0205045	12.9609	1.22391e-37	1.30551e-36	1.8016e-34		0.208669	0.0169721	12.2948	4.14699e-34	3.35405e-33	6.10437e-31		0.185939	0.0166572	11.1627	1.6841e-28	1.47559e-27	2.47899e-25
Conventional	MUC16	1	Oncology	0.0360535	0.0166483	2.1656	0.0304029	0.0413232	1		0.0447111	0.0206052	2.16989	0.0300759	0.0398485	1		0.0434101	0.017016	2.55113	0.0107754	0.0152808	1		0.025469	0.016654	1.5293	0.126272	0.159137	1
Conventional	MZT1	1	Oncology	0.0536169	0.0172218	3.11332	0.00186344	0.00291496	1		0.0527944	0.0213249	2.47572	0.0133392	0.0183165	1		0.0626712	0.0175995	3.56096	0.00037394	0.000606211	0.550439		0.0520421	0.0172237	3.02153	0.00253142	0.00395148	1
Conventional	NAMPT	1	Oncology	0.122524	0.0171187	7.1573	9.8e-13	2.93e-12	1.44e-09		0.15514	0.021181	7.3245	2.90268e-13	8.28052e-13	4.27275e-10		0.120938	0.0175088	6.90726	5.75161e-12	1.51727e-11	8.46637e-09		0.104177	0.0171508	6.07421	1.36616e-09	3.54046e-09	2.01098e-06
Conventional	NBL1	1	Oncology	0.0368188	0.0151445	2.43117	0.0150953	0.0213657	1		0.0237884	0.0187544	1.26841	0.204727	0.241667	1		0.0453905	0.0154772	2.93273	0.00337971	0.00504046	1		0.0269673	0.0151505	1.77997	0.07516	0.0986936	1
Conventional	NCS1	1	Oncology	0.0528655	0.0151821	3.48209	0.000503029	0.000837622	0.740458		0.0601117	0.0187952	3.19824	0.00139384	0.00211301	1		0.0661679	0.015509	4.26642	2.03381e-05	3.68237e-05	0.0299377		0.0767764	0.0151564	5.06561	4.26078e-07	9.23691e-07	0.000627186
Conventional	NDUFS6	1	Oncology	0.0621202	0.017073	3.63851	0.000277797	0.000473833	0.408918		0.0610355	0.0211443	2.88662	0.00391558	0.00568416	1		0.0648581	0.0174529	3.71618	0.000205114	0.000340392	0.301928		0.0595185	0.0170761	3.48549	0.000496691	0.000842315	0.731129
Conventional	NECTIN4	1	Oncology	-0.0927616	0.0155008	-5.98431	2.37e-09	5.73e-09	3.49e-06		-0.123981	0.0191703	-6.46737	1.12155e-10	2.73785e-10	1.65092e-07		-0.0935629	0.0158488	-5.90346	3.86533e-09	8.79407e-09	5.68976e-06		-0.0713623	0.0155307	-4.59492	4.46698e-06	8.90975e-06	0.0065754
Conventional	NELL1	1	Oncology	-0.0256414	0.0166125	-1.54349	0.122793	0.15274	1		-0.0397017	0.0205575	-1.93126	0.0535244	0.0687503	1		-0.0321321	0.0169808	-1.89226	0.0585309	0.0755105	1		-0.0299904	0.0166114	-1.80541	0.0710878	0.0937646	1
Conventional	NFKBIE	1	Oncology	0.0927038	0.0171562	5.40351	6.93e-08	1.55e-07	0.000101989		0.122521	0.0212227	5.77311	8.39298e-09	1.84395e-08	1.23545e-05		0.0984385	0.0175341	5.61413	2.11411e-08	4.58993e-08	3.11197e-05		0.0926154	0.0171571	5.39809	7.13952e-08	1.65763e-07	0.000105094
Conventional	NINJ1	1	Oncology	0.0614827	0.0171045	3.59454	0.000329014	0.000557318	0.484309		0.0674361	0.0211775	3.18433	0.0014624	0.00221011	1		0.0586626	0.0174901	3.35404	0.000804062	0.00126316	1		0.0482204	0.0171162	2.81725	0.0048683	0.0074107	1
Conventional	NPTN	1	Oncology	-0.0552879	0.017202	-3.21404	0.00131957	0.00210673	1		-0.067529	0.0212913	-3.17167	0.00152753	0.0022991	1		-0.0416023	0.0175968	-2.36419	0.0181185	0.0250661	1		-0.0217447	0.0172221	-1.26261	0.206807	0.250964	1
Conventional	NPY	1	Oncology	0.264185	0.0162024	16.3053	7.36e-58	1.9e-56	1.08e-54		0.375873	0.0198308	18.954	1.10023e-76	4.26194e-75	1.61954e-73		0.311099	0.0163772	18.9959	5.30817e-77	2.11179e-75	7.81363e-74		0.289702	0.01609	18.0051	1.14837e-69	5.45289e-68	1.6904e-66
Conventional	NT5E	1	Oncology	0.171415	0.0166074	10.3216	1.17e-24	6.69e-24	1.73e-21		0.250264	0.0204437	12.2416	7.80607e-34	6.38363e-33	1.14905e-30		0.21911	0.0168461	13.0066	6.90953e-38	6.60444e-37	1.01708e-34		0.218596	0.0164644	13.2769	2.26061e-39	3.61697e-38	3.32761e-36
Conventional	NTF4	1	Oncology	-0.0142741	0.0173177	-0.824252	0.409847	0.458083	1		-0.0160902	0.0214341	-0.750682	0.452889	0.500866	1		-0.0205283	0.0177028	-1.15961	0.24628	0.289788	1		-0.0192833	0.0173171	-1.11354	0.265546	0.314215	1
Conventional	NUCB2	1	Oncology	0.0906704	0.0158345	5.72615	1.11e-08	2.57e-08	1.63e-05		0.125995	0.0195764	6.43607	1.3759e-10	3.34765e-10	2.02533e-07		0.0923196	0.0161885	5.70278	1.26678e-08	2.79148e-08	1.86471e-05		0.0786141	0.0158518	4.95933	7.37735e-07	1.56251e-06	0.00108595
Conventional	NUDT2	1	Oncology	0.0459669	0.0171782	2.67588	0.00748471	0.0109627	1		0.0612431	0.0212581	2.88093	0.0039868	0.00578184	1		0.0684699	0.0175435	3.90286	9.6681e-05	0.000165674	0.142314		0.0635398	0.0171645	3.70182	0.000217041	0.000379434	0.319484
Conventional	OGFR	1	Oncology	0.166437	0.0163567	10.1755	5.1e-24	2.85e-23	7.51e-21		0.180774	0.0203066	8.90223	8.2498e-19	3.30891e-18	1.21437e-15		0.17933	0.0166971	10.7402	1.55353e-26	9.00316e-26	2.2868e-23		0.161642	0.0163698	9.87438	9.95671e-23	6.60192e-22	1.46563e-19
Conventional	OMG	1	Oncology	-0.177112	0.0162876	-10.874	3.77e-27	2.55e-26	5.55e-24		-0.195532	0.0202217	-9.66941	7.17383e-22	3.4397e-21	1.05599e-18		-0.187177	0.0166338	-11.2528	6.28367e-29	4.03911e-28	9.24957e-26		-0.12572	0.0164113	-7.6606	2.32377e-14	8.46681e-14	3.42059e-11
Conventional	OPTC	1	Oncology	-0.202424	0.0162313	-12.4713	5e-35	5.04e-34	7.36e-32		-0.171152	0.0203032	-8.42976	4.82368e-17	1.73182e-16	7.10045e-14		-0.20308	0.016606	-12.2294	9.02869e-34	7.18391e-33	1.32902e-30		-0.142219	0.0163963	-8.67387	6.04945e-18	2.96738e-17	8.90479e-15
Conventional	P4HB	1	Oncology	0.222087	0.0159074	13.9612	2.96e-43	4.11e-42	4.36e-40		0.325735	0.0194869	16.7156	1.28494e-60	3.0507e-59	1.89144e-57		0.2491	0.016179	15.3965	5.81674e-52	1.01931e-50	8.56223e-49		0.228473	0.0158848	14.3832	9.77566e-46	2.11614e-44	1.43898e-42
Conventional	PDCD1	1	Oncology	0.0280678	0.0167407	1.67662	0.0936977	0.119207	1		0.035358	0.0207194	1.70652	0.0879924	0.109674	1		0.0379929	0.0171098	2.22053	0.0264402	0.035871	1		0.0294856	0.0167408	1.7613	0.0782662	0.102498	1
Conventional	PDCD1LG2	1	Oncology	-0.0753304	0.0163104	-4.61854	3.99e-06	7.75e-06	0.0058733		-0.110042	0.0201652	-5.45704	5.14463e-08	1.0803e-07	7.5729e-05		-0.0594158	0.0166932	-3.55929	0.000376326	0.000609409	0.553953		-0.0276381	0.0163499	-1.69041	0.0910302	0.117955	1
Conventional	PDGFC	1	Oncology	0.119937	0.0168582	7.11446	1.33e-12	3.95e-12	1.96e-09		0.187056	0.0207848	8.99965	3.47432e-19	1.44062e-18	5.11419e-16		0.139623	0.0172012	8.11705	6.35557e-16	2.1606e-15	9.3554e-13		0.133626	0.0168323	7.93868	2.65493e-15	1.0591e-14	3.90806e-12
Conventional	PDP1	1	Oncology	0.0020318	0.0173815	0.116894	0.90695	0.921346	1		0.0019594	0.0215128	0.0910805	0.927433	0.936339	1		0.00649753	0.0177693	0.36566	0.714639	0.745534	1		0.00099087	0.0173823	0.0570046	0.954544	0.964442	1
Conventional	PFKFB2	1	Oncology	0.127043	0.0168256	7.55054	5.37e-14	1.73e-13	7.91e-11		0.173311	0.0207918	8.33556	1.05898e-16	3.70266e-16	1.55882e-13		0.126359	0.0172081	7.343	2.53291e-13	7.2117e-13	3.72845e-10		0.119176	0.0168412	7.07648	1.74731e-12	5.60356e-12	2.57203e-09
Conventional	PLA2G15	1	Oncology	0.128865	0.0166963	7.71819	1.49e-14	4.99e-14	2.2e-11		0.154266	0.020675	7.46148	1.05062e-13	3.07459e-13	1.54652e-10		0.149745	0.0170307	8.79262	2.15974e-18	8.54605e-18	3.17913e-15		0.138595	0.0166769	8.31062	1.30225e-16	5.77381e-16	1.91691e-13
Conventional	PLXDC1	1	Oncology	0.00431348	0.0171631	0.251322	0.801578	0.831517	1		-0.0268093	0.0212383	-1.26231	0.206913	0.244051	1		0.000865426	0.0175465	0.049322	0.960665	0.964597	1		-0.0169585	0.0171618	-0.988151	0.32314	0.373655	1
Conventional	PODXL	1	Oncology	0.0150493	0.0171201	0.879044	0.379432	0.428645	1		0.0368604	0.021183	1.74009	0.0819228	0.102282	1		0.0316839	0.0174966	1.81086	0.0702405	0.0897517	1		0.0478071	0.0171052	2.79488	0.00521746	0.00788511	1
Conventional	PODXL2	1	Oncology	-0.249576	0.0159733	-15.6245	2.05e-53	4.38e-52	3.02e-50		-0.250612	0.0199818	-12.542	2.12599e-35	2.00606e-34	3.12946e-32		-0.238704	0.0163941	-14.5603	8.48596e-47	1.22852e-45	1.24913e-43		-0.159756	0.0162686	-9.8199	1.68939e-22	1.11017e-21	2.48678e-19
Conventional	POLR2F	1	Oncology	0.144342	0.0158401	9.11247	1.26e-19	5.9e-19	1.86e-16		0.160103	0.0196463	8.14926	4.89372e-16	1.62976e-15	7.20356e-13		0.150885	0.0161858	9.32204	1.86575e-20	8.50274e-20	2.74638e-17		0.124239	0.0158847	7.82133	6.69103e-15	2.59873e-14	9.8492e-12
Conventional	PPM1A	1	Oncology	0.0196441	0.0172995	1.13553	0.256224	0.299572	1		0.0328115	0.0214084	1.53265	0.125444	0.153112	1		0.0170885	0.0176866	0.966185	0.334012	0.381895	1		0.0133153	0.0173018	0.769592	0.441589	0.493186	1
Conventional	PPME1	1	Oncology	0.104565	0.0162504	6.4346	1.39e-10	3.63e-10	2.04e-07		0.137142	0.0200996	6.82311	1.0297e-11	2.71148e-11	1.51571e-08		0.116816	0.016596	7.03881	2.28327e-12	6.17827e-12	3.36098e-09		0.102068	0.0162552	6.27912	3.7809e-10	1.02684e-09	5.56548e-07
Conventional	PPP1R12A	1	Oncology	0.136677	0.0166467	8.21046	2.97e-16	1.09e-15	4.37e-13		0.191082	0.0205538	9.29666	2.35711e-20	1.04194e-19	3.46966e-17		0.153123	0.0169886	9.01328	3.07642e-19	1.31642e-18	4.52849e-16		0.135382	0.0166502	8.13096	5.67765e-16	2.38105e-15	8.3575e-13
Conventional	PPY	1	Oncology	0.0890093	0.0148344	6.00018	2.15e-09	5.21e-09	3.17e-06		0.103671	0.0183701	5.64346	1.78605e-08	3.83806e-08	2.62907e-05		0.116861	0.0151198	7.72904	1.37162e-14	4.22389e-14	2.01902e-11		0.129292	0.0147583	8.76064	2.85378e-18	1.41918e-17	4.20077e-15
Conventional	PQBP1	1	Oncology	0.124719	0.0171282	7.28148	3.98e-13	1.23e-12	5.86e-10		0.158751	0.0211909	7.49147	8.39025e-14	2.46516e-13	1.23504e-10		0.133378	0.0174993	7.6219	3.12474e-14	9.52302e-14	4.59962e-11		0.11764	0.0171419	6.86272	7.83433e-12	2.40754e-11	1.15321e-08
Conventional	PRDX6	1	Oncology	0.0899126	0.0166741	5.39234	7.37e-08	1.64e-07	0.000108487		0.0992393	0.0206531	4.80505	1.60582e-06	3.06982e-06	0.00236376		0.0888983	0.0170506	5.21381	1.94676e-07	4.03042e-07	0.000286563		0.0585502	0.0167109	3.50372	0.000464003	0.000787788	0.683012
Conventional	PRKRA	1	Oncology	0.119391	0.0169987	7.02349	2.54e-12	7.34e-12	3.75e-09		0.173168	0.0209889	8.25042	2.13999e-16	7.32575e-16	3.15007e-13		0.128142	0.017367	7.37848	1.9489e-13	5.59217e-13	2.86878e-10		0.112956	0.0170108	6.64025	3.56711e-11	1.04389e-10	5.25078e-08
Conventional	PRTG	1	Oncology	-0.0665555	0.0169301	-3.9312	8.6e-05	0.000152891	0.126594		-0.134269	0.0208846	-6.42908	1.43995e-10	3.49195e-10	2.11961e-07		-0.0620398	0.0173139	-3.58324	0.000343537	0.000557537	0.505686		-0.0333357	0.0169561	-1.966	0.0493694	0.066917	1
Conventional	PSMA1	1	Oncology	-0.00511011	0.0173764	-0.294083	0.768711	0.805368	1		-0.00549457	0.0215066	-0.255483	0.798363	0.829351	1		-0.00524028	0.0177644	-0.294988	0.768019	0.79335	1		-0.0136178	0.017376	-0.783712	0.433257	0.484616	1
Conventional	PSMD9	1	Oncology	0.0997904	0.0161616	6.17454	7.32e-10	1.83e-09	1.08e-06		0.138688	0.0199772	6.9423	4.50391e-12	1.21647e-11	6.62976e-09		0.11884	0.0164934	7.20531	6.92741e-13	1.93128e-12	1.01971e-09		0.107274	0.0161499	6.64237	3.51664e-11	1.03117e-10	5.17649e-08
Conventional	PSRC1	1	Oncology	0.0262172	0.0173378	1.51214	0.13058	0.160983	1		0.051085	0.0214494	2.38166	0.017283	0.0235125	1		0.0238532	0.017726	1.34566	0.178491	0.213957	1		0.0323992	0.0173359	1.86891	0.0617104	0.0819835	1
Conventional	PVALB	1	Oncology	0.00380509	0.0160702	0.236779	0.81284	0.839803	1		0.0377805	0.0198807	1.90036	0.0574595	0.0732932	1		0.017752	0.0164266	1.08068	0.279906	0.324171	1		0.0394238	0.0160585	2.45501	0.0141316	0.0204988	1
Conventional	RABEPK	1	Oncology	0.0400068	0.0172719	2.31629	0.0205941	0.0287615	1		0.0457223	0.0213793	2.13863	0.0325283	0.0429047	1		0.0479633	0.0176529	2.71702	0.00661659	0.00959569	1		0.0368731	0.0172744	2.13455	0.0328605	0.0457189	1
Conventional	RAD23B	1	Oncology	0.0673181	0.017176	3.91932	9.03e-05	0.0001604	0.132971		0.0837706	0.0212579	3.94068	8.26855e-05	0.000140872	0.121713		0.0695787	0.0175587	3.96264	7.5462e-05	0.000130682	0.11108		0.0529902	0.0171896	3.08268	0.00206587	0.00324889	1
Conventional	RANGAP1	1	Oncology	-0.00389858	0.017334	-0.224909	0.822062	0.846799	1		-0.011401	0.0214534	-0.531433	0.595149	0.639459	1		-0.0198795	0.0177183	-1.12198	0.261942	0.305287	1		-0.0209484	0.0173316	-1.20868	0.226858	0.272378	1
Conventional	RARRES1	1	Oncology	0.0293218	0.0171097	1.71375	0.0866542	0.110869	1		0.0271942	0.0211799	1.28396	0.199232	0.236127	1		0.0269384	0.017493	1.53996	0.123653	0.152827	1		0.027016	0.0171114	1.57883	0.114456	0.145492	1
Conventional	RASSF2	1	Oncology	0.130135	0.0169153	7.6933	1.81e-14	5.99e-14	2.66e-11		0.151421	0.0209544	7.2262	5.95352e-13	1.6773e-12	8.76358e-10		0.131103	0.0172968	7.5796	4.31232e-14	1.29546e-13	6.34774e-11		0.107702	0.0169567	6.35159	2.37758e-10	6.54169e-10	3.4998e-07
Conventional	RBP2	1	Oncology	-0.0311258	0.0154981	-2.00836	0.0446748	0.0593514	1		-0.0358503	0.0191831	-1.86885	0.0617195	0.0783199	1		-0.0243181	0.0158476	-1.5345	0.124989	0.154091	1		-0.0136837	0.0155053	-0.882515	0.377553	0.429489	1
Conventional	RBP5	1	Oncology	0.330184	0.0160471	20.5759	2.32e-89	1.42e-87	3.41e-86		0.43217	0.0197323	21.9017	2.45084e-100	1.63983e-98	3.60764e-97		0.361778	0.0162715	22.2339	3.59479e-103	2.40524e-101	5.29153e-100		0.313596	0.0161336	19.4375	2.24742e-80	1.43835e-78	3.3082e-77
Conventional	RET	1	Oncology	0.235466	0.0155994	15.0946	4.56e-50	8.28e-49	6.71e-47		0.312399	0.0192221	16.252	1.66388e-57	3.40171e-56	2.44923e-54		0.239472	0.0159525	15.0116	1.49174e-49	2.41301e-48	2.19584e-46		0.204415	0.0157127	13.0095	6.661e-38	9.90404e-37	9.805e-35
Conventional	RILP	1	Oncology	0.112817	0.0164174	6.8718	7.36e-12	2.04e-11	1.08e-08		0.155849	0.020289	7.68143	1.98018e-14	6.08524e-14	2.91483e-11		0.121867	0.016772	7.26608	4.45331e-13	1.2558e-12	6.55527e-10		0.105756	0.0164302	6.43666	1.37064e-10	3.82842e-10	2.01757e-07
Conventional	RNF41	1	Oncology	0.203322	0.0167281	12.1546	2.19e-33	1.96e-32	3.22e-30		0.271329	0.0206397	13.146	1.19403e-38	1.36249e-37	1.75761e-35		0.20536	0.0171093	12.0028	1.29394e-32	9.61961e-32	1.90468e-29		0.192151	0.0167629	11.4629	6.12915e-30	6.17952e-29	9.0221e-27
Conventional	RP2	1	Oncology	0.0376066	0.0172875	2.17536	0.0296634	0.0404675	1		0.0494306	0.0213948	2.31041	0.0209181	0.0281972	1		0.0401594	0.0176725	2.27242	0.0231157	0.0317113	1		0.0303571	0.0172919	1.75556	0.0792419	0.103433	1
Conventional	RRM2	1	Oncology	0.121586	0.0171526	7.08851	1.6e-12	4.71e-12	2.36e-09		0.153273	0.0212243	7.22158	6.15665e-13	1.72621e-12	9.06258e-10		0.134469	0.0175162	7.67688	2.05081e-14	6.28915e-14	3.01879e-11		0.133731	0.0171299	7.80685	7.49277e-15	2.87973e-14	1.10294e-11
Conventional	RRM2B	1	Oncology	0.135264	0.0169218	7.99345	1.72e-15	6.11e-15	2.53e-12		0.161898	0.0209551	7.72597	1.40461e-14	4.33457e-14	2.06759e-11		0.13553	0.0173053	7.8317	6.16919e-15	1.94872e-14	9.08105e-12		0.111572	0.0169671	6.57577	5.48661e-11	1.58049e-10	8.07629e-08
Conventional	RSPO3	1	Oncology	-0.0259119	0.0133336	-1.94336	0.0520455	0.068525	1		-0.0293901	0.016504	-1.78078	0.0750261	0.0941504	1		-0.0264293	0.0136313	-1.93886	0.0525905	0.068568	1		-0.0307869	0.0133315	-2.30934	0.0209774	0.0296911	1
Conventional	RTBDN	1	Oncology	-0.137083	0.0156183	-8.77706	2.47e-18	1.06e-17	3.64e-15		-0.0926234	0.019465	-4.75845	2.02207e-06	3.82092e-06	0.00297649		-0.114284	0.0160201	-7.13375	1.16036e-12	3.20458e-12	1.70804e-09		-0.0341976	0.015764	-2.16934	0.0301172	0.0421011	1
Conventional	RTN4R	1	Oncology	0.379045	0.0155786	24.3312	8.39e-122	1.54e-119	1.23e-118		0.466686	0.0192967	24.1848	1.84074e-120	2.08428e-118	2.70956e-117		0.397418	0.0158632	25.0528	1.68747e-128	2.06997e-126	2.48396e-125		0.321883	0.0159081	20.234	1.28104e-86	1.25712e-84	1.88568e-83
Conventional	RUVBL1	1	Oncology	0.0529447	0.0172913	3.06192	0.00221431	0.00344553	1		0.0431422	0.0214159	2.0145	0.0440262	0.0572496	1		0.0444475	0.0176844	2.51338	0.0119984	0.0169336	1		0.0014243	0.017313	0.0822677	0.934438	0.948616	1
Conventional	S100A12	1	Oncology	0.124355	0.016684	7.45355	1.11e-13	3.51e-13	1.64e-10		0.154823	0.0206478	7.49829	7.97143e-14	2.35149e-13	1.17339e-10		0.136599	0.0170376	8.01747	1.41698e-15	4.70835e-15	2.0858e-12		0.142906	0.0166463	8.58487	1.298e-17	6.22365e-17	1.91066e-14
Conventional	S100A4	1	Oncology	0.103228	0.0168984	6.10873	1.1e-09	2.73e-09	1.62e-06		0.126669	0.0209166	6.05593	1.52907e-09	3.53897e-09	2.25078e-06		0.113622	0.0172625	6.58201	5.26363e-11	1.33128e-10	7.74806e-08		0.0854163	0.0169248	5.04681	4.69889e-07	1.01122e-06	0.000691676
Conventional	SCAMP3	1	Oncology	0.167552	0.0161491	10.3753	6.79e-25	3.93e-24	9.99e-22		0.230859	0.0199208	11.5888	1.49115e-30	1.07597e-29	2.19498e-27		0.183957	0.0164744	11.1662	1.62033e-28	1.01065e-27	2.38512e-25		0.173069	0.0161348	10.7265	1.79384e-26	1.45084e-25	2.64053e-23
Conventional	SCG2	1	Oncology	-0.0556114	0.0148377	-3.74799	0.000180856	0.000314681	0.26622		-0.045814	0.0183828	-2.49222	0.0127364	0.0175378	1		-0.0376412	0.0151844	-2.47895	0.0132194	0.0185354	1		-0.000808976	0.0148652	-0.0544209	0.956603	0.965126	1
Conventional	SCLY	1	Oncology	0.223937	0.0158399	14.1375	2.77e-44	4.08e-43	4.08e-41		0.309293	0.0194802	15.8773	4.80166e-55	9.42406e-54	7.06804e-52		0.249643	0.0161143	15.492	1.44313e-52	2.55939e-51	2.12429e-49		0.24777	0.0157487	15.7327	4.1427e-54	1.1727e-52	6.09805e-51
Conventional	SCP2	1	Oncology	-0.00853537	0.0172465	-0.494904	0.620696	0.666908	1		0.000706068	0.0213464	0.0330767	0.973615	0.978267	1		-0.00418902	0.017632	-0.23758	0.812219	0.833161	1		0.0120797	0.0172467	0.700408	0.483715	0.534556	1
Conventional	SEMA4C	1	Oncology	0.0233105	0.0157732	1.47786	0.139527	0.17101	1		0.0323277	0.0195208	1.65607	0.0977897	0.121167	1		0.0328356	0.0161213	2.03679	0.041739	0.0554011	1		0.0258544	0.0157728	1.63918	0.101258	0.130176	1
Conventional	SEPTIN9	1	Oncology	0.0891387	0.0170819	5.2183	1.9e-07	4.08e-07	0.000279739		0.0967347	0.0211592	4.57176	4.98754e-06	9.24641e-06	0.00734165		0.0986213	0.0174528	5.65074	1.71261e-08	3.73475e-08	2.52096e-05		0.0833429	0.0170902	4.87664	1.12241e-06	2.36027e-06	0.00165219
Conventional	SERPINA9	1	Oncology	0.153234	0.0164061	9.3401	1.58e-20	7.67e-20	2.32e-17		0.176309	0.0203365	8.66956	6.27842e-18	2.38807e-17	9.24183e-15		0.177375	0.016719	10.6092	6.11128e-26	3.47328e-25	8.99581e-23		0.158336	0.0163942	9.658	7.99846e-22	5.07489e-21	1.17737e-18
Conventional	SEZ6L	1	Oncology	-0.210555	0.015094	-13.9495	3.46e-43	4.76e-42	5.09e-40		-0.19508	0.0188869	-10.3289	1.08861e-24	6.16319e-24	1.60243e-21		-0.202738	0.0154748	-13.1012	2.10298e-38	2.09162e-37	3.09559e-35		-0.110645	0.0153668	-7.20023	7.18662e-13	2.35606e-12	1.05787e-09
Conventional	SEZ6L2	1	Oncology	-0.114412	0.0156794	-7.29698	3.55e-13	1.1e-12	5.23e-10		-0.161764	0.0193653	-8.35327	9.14034e-17	3.2188e-16	1.34546e-13		-0.136055	0.0159905	-8.50846	2.48505e-17	9.30785e-17	3.65799e-14		-0.11137	0.0156857	-7.10012	1.47618e-12	4.76522e-12	2.17294e-09
Conventional	SF3B4	1	Oncology	0.0538516	0.0169322	3.18043	0.00148216	0.00234093	1		0.0822722	0.0209423	3.92852	8.69599e-05	0.000147812	0.128005		0.0721895	0.0172939	4.17427	3.05519e-05	5.4512e-05	0.0449724		0.0555113	0.0169315	3.27858	0.00105252	0.00170816	1
Conventional	SFTPA1	1	Oncology	-0.0681404	0.0172515	-3.94984	7.96e-05	0.00014202	0.117166		-0.0776016	0.0213584	-3.6333	0.000283447	0.000460523	0.417234		-0.0684108	0.0176379	-3.87863	0.000106793	0.000181944	0.157199		-0.0496074	0.0172685	-2.87271	0.00409182	0.00627412	1
Conventional	SFTPA2	1	Oncology	-0.0578553	0.0170127	-3.40071	0.000678923	0.00111413	0.999375		-0.0534235	0.0210703	-2.53549	0.0112681	0.0156625	1		-0.0421707	0.0174053	-2.42286	0.0154443	0.0215489	1		-0.0272508	0.0170332	-1.59986	0.109711	0.140186	1
Conventional	SH2B3	1	Oncology	0.0489181	0.0169606	2.88421	0.00394557	0.00596904	1		0.0578845	0.0209938	2.75722	0.00585692	0.00836215	1		0.0536979	0.0173365	3.0974	0.00196628	0.0029808	1		0.0557371	0.0169559	3.28718	0.001021	0.00165884	1
Conventional	SIAE	1	Oncology	0.0648553	0.016027	4.04662	5.3e-05	9.6e-05	0.0779813		0.10348	0.0198086	5.22398	1.84343e-07	3.74798e-07	0.000271353		0.0776138	0.016372	4.74064	2.20709e-06	4.22476e-06	0.00324884		0.0852032	0.0160031	5.32418	1.07172e-07	2.47267e-07	0.000157757
Conventional	SIGLEC6	1	Oncology	0.0629425	0.0168754	3.72983	0.000194353	0.000336969	0.286087		0.070182	0.0208935	3.35904	0.000789711	0.00122622	1		0.0840757	0.0172303	4.87954	1.10617e-06	2.15953e-06	0.00162829		0.0790467	0.0168586	4.6888	2.84286e-06	5.78795e-06	0.00418468
Conventional	SIGLEC9	1	Oncology	0.00150946	0.0153509	0.0983304	0.921675	0.933727	1		0.00216648	0.0189995	0.114028	0.909221	0.921745	1		0.0316258	0.0156854	2.01625	0.0438424	0.0579318	1		0.0569355	0.0153243	3.71538	0.000205762	0.000361434	0.302882
Conventional	SIRT2	1	Oncology	0.146516	0.0167478	8.74838	3.17e-18	1.35e-17	4.67e-15		0.197838	0.0206894	9.56228	1.98299e-21	9.20808e-21	2.91896e-18		0.159737	0.0170984	9.34219	1.5492e-20	7.12634e-20	2.28043e-17		0.143544	0.0167551	8.56717	1.50939e-17	7.19037e-17	2.22182e-14
Conventional	SLAMF6	1	Oncology	0.0791569	0.0169951	4.65763	3.31e-06	6.49e-06	0.00486656		0.0869219	0.0210471	4.12988	3.70609e-05	6.47138e-05	0.0545537		0.0742644	0.0173822	4.27244	1.97997e-05	3.58931e-05	0.0291452		0.0626322	0.0170136	3.6813	0.00023521	0.000409255	0.34623
Conventional	SLAMF8	1	Oncology	0.0333986	0.0163581	2.04172	0.0412468	0.0551958	1		0.051845	0.0202398	2.56154	0.0104586	0.0145924	1		0.0554003	0.0167086	3.31568	0.000922623	0.00143714	1		0.0680749	0.0163309	4.16846	3.13366e-05	5.89112e-05	0.0461274
Conventional	SLITRK2	1	Oncology	0.175713	0.0152342	11.5341	2.76e-30	2.16e-29	4.06e-27		0.166871	0.0189878	8.78832	2.24232e-18	8.68603e-18	3.30069e-15		0.177155	0.0155816	11.3695	1.73313e-29	1.14402e-28	2.55116e-26		0.138448	0.0153337	9.02895	2.67414e-19	1.43139e-18	3.93633e-16
Conventional	SMAD1	1	Oncology	0.0698383	0.0170405	4.09837	4.25e-05	7.74e-05	0.0625017		0.100657	0.0210744	4.77627	1.85194e-06	3.50844e-06	0.00272606		0.0760433	0.0174159	4.36631	1.29666e-05	2.38585e-05	0.0190868		0.0804022	0.0170292	4.72143	2.42483e-06	4.95055e-06	0.00356935
Conventional	SMAD5	1	Oncology	0.172869	0.0162532	10.636	4.62e-26	2.91e-25	6.8e-23		0.249223	0.0200111	12.4543	6.14163e-35	5.54631e-34	9.04048e-32		0.186002	0.0165899	11.2118	9.84845e-29	6.22185e-28	1.44969e-25		0.151073	0.0163099	9.26268	3.2199e-20	1.85144e-19	4.7397e-17
Conventional	SMOC1	1	Oncology	0.173758	0.0152781	11.373	1.67e-29	1.26e-28	2.45e-26		0.229789	0.0188646	12.181	1.6007e-33	1.28755e-32	2.35622e-30		0.176628	0.0156222	11.3062	3.48923e-29	2.26262e-28	5.13614e-26		0.155285	0.0153301	10.1294	8.08407e-24	5.80475e-23	1.18997e-20
Conventional	SNAP29	1	Oncology	0.162152	0.0160152	10.1248	8.46e-24	4.68e-23	1.25e-20		0.242947	0.0196992	12.3328	2.63638e-34	2.26357e-33	3.88075e-31		0.182865	0.0163257	11.201	1.10785e-28	6.96906e-28	1.63076e-25		0.16586	0.0160061	10.3623	7.75163e-25	5.85149e-24	1.14104e-21
Conventional	SORCS2	1	Oncology	-0.00373875	0.0154916	-0.241341	0.809304	0.837171	1		0.00918407	0.0191732	0.479005	0.631962	0.672631	1		-0.00462382	0.0158374	-0.291956	0.770336	0.795186	1		0.0117605	0.0154912	0.759173	0.447795	0.499359	1
Conventional	SORD	1	Oncology	0.276953	0.0162588	17.0341	8.46e-63	2.67e-61	1.24e-59		0.362708	0.0200327	18.1057	2.13672e-70	6.55261e-69	3.14525e-67		0.294321	0.0165715	17.7607	6.58794e-68	1.86489e-66	9.69745e-65		0.25709	0.0163436	15.7304	4.29001e-54	1.19149e-52	6.31489e-51
Conventional	SPARC	1	Oncology	0.0221482	0.0159159	1.39158	0.164131	0.199133	1		0.0497208	0.0196876	2.52549	0.0115932	0.0160388	1		0.0289249	0.0162687	1.77794	0.0754916	0.0957962	1		0.0439483	0.0159049	2.7632	0.00575091	0.00864693	1
Conventional	SPINK6	1	Oncology	0.0624833	0.0148474	4.20837	2.63e-05	4.88e-05	0.0387223		0.0374991	0.0184085	2.03706	0.0417123	0.0544813	1		0.0590149	0.015184	3.88665	0.000103339	0.000176264	0.152115		0.0498984	0.0148603	3.35782	0.000793174	0.00130745	1
Conventional	SRC	1	Oncology	0.0835971	0.0160791	5.19913	2.11e-07	4.51e-07	0.000309967		0.1333	0.0198549	6.71372	2.17353e-11	5.56424e-11	3.19944e-08		0.0945095	0.0164253	5.75391	9.39561e-09	2.08918e-08	1.38303e-05		0.0896437	0.0160713	5.57786	2.60139e-08	6.18618e-08	3.82924e-05
Conventional	SRP14	1	Oncology	0.157155	0.0166995	9.41075	8.21e-21	4.03e-20	1.21e-17		0.199391	0.0206566	9.65262	8.41943e-22	3.98502e-21	1.23934e-18		0.152356	0.017092	8.91386	7.44396e-19	3.06933e-18	1.09575e-15		0.134016	0.0167522	7.99986	1.63134e-15	6.561e-15	2.40133e-12
Conventional	ST3GAL1	1	Oncology	-0.115893	0.0169593	-6.8336	9.58e-12	2.64e-11	1.41e-08		-0.139984	0.0209963	-6.6671	2.97819e-11	7.55845e-11	4.3839e-08		-0.11053	0.0173515	-6.37004	2.11113e-10	5.13651e-10	3.10759e-07		-0.088978	0.017002	-5.23339	1.75262e-07	3.9629e-07	0.000257985
Conventional	STAT5B	1	Oncology	0.126949	0.0169049	7.50958	7.32e-14	2.33e-13	1.08e-10		0.185645	0.0208625	8.8985	8.52597e-19	3.39195e-18	1.25502e-15		0.146627	0.0172476	8.50132	2.63972e-17	9.81229e-17	3.88567e-14		0.143974	0.0168704	8.5341	1.99961e-17	9.43406e-17	2.94343e-14
Conventional	STX16	1	Oncology	0.0281682	0.0173624	1.62237	0.104805	0.131663	1		0.033923	0.0214895	1.57859	0.114513	0.140704	1		0.0272424	0.0177506	1.53473	0.124932	0.154091	1		0.0248466	0.0173644	1.43089	0.152542	0.189008	1
Conventional	STX4	1	Oncology	0.17785	0.0159578	11.145	2.04e-28	1.46e-27	3e-25		0.220366	0.01975	11.1578	1.77598e-28	1.19919e-27	2.61425e-25		0.19342	0.0162796	11.8812	5.30383e-32	3.90362e-31	7.80724e-29		0.160745	0.0160053	10.0432	1.90167e-23	1.34579e-22	2.79925e-20
Conventional	STX6	1	Oncology	0.0946403	0.0171993	5.50256	3.99e-08	8.98e-08	5.87e-05		0.120063	0.0212831	5.64125	1.80896e-08	3.88161e-08	2.66279e-05		0.120947	0.0175446	6.89367	6.32161e-12	1.65872e-11	9.30541e-09		0.0988198	0.017194	5.74735	9.76439e-09	2.37573e-08	1.43732e-05
Conventional	STXBP3	1	Oncology	0.0301157	0.0173303	1.73774	0.0823358	0.10585	1		0.0519317	0.0214416	2.42201	0.0154806	0.0211976	1		0.0215389	0.0177208	1.21546	0.224266	0.265582	1		0.00628759	0.0173375	0.362658	0.71688	0.754672	1
Conventional	SUGT1	1	Oncology	0.0859974	0.0170714	5.0375	4.93e-07	1.02e-06	0.000725948		0.121562	0.0211079	5.75907	9.11526e-09	1.99668e-08	1.34177e-05		0.0967481	0.0174405	5.54732	3.09486e-08	6.67004e-08	4.55564e-05		0.0818367	0.0170774	4.7921	1.71241e-06	3.5353e-06	0.00252067
Conventional	TACC3	1	Oncology	0.0722425	0.0165528	4.36438	1.31e-05	2.46e-05	0.0192555		0.0938694	0.0204819	4.58304	4.72711e-06	8.77466e-06	0.00695831		0.08769	0.0169053	5.18714	2.24484e-07	4.62155e-07	0.000330441		0.0800319	0.0165442	4.83746	1.36627e-06	2.84865e-06	0.00201115
Conventional	TACSTD2	1	Oncology	-0.173076	0.0164034	-10.5512	1.12e-25	6.73e-25	1.64e-22		-0.215308	0.0202992	-10.6067	6.27181e-26	3.8628e-25	9.2321e-23		-0.164019	0.0168035	-9.76102	2.9822e-22	1.48807e-21	4.3898e-19		-0.106308	0.0165503	-6.42331	1.4951e-10	4.15242e-10	2.20078e-07
Conventional	TAFA5	1	Oncology	0.0318709	0.0155808	2.04553	0.0408701	0.0547913	1		0.0636753	0.0192673	3.30484	0.000958948	0.001475	1		0.0344644	0.0159276	2.16381	0.0305396	0.0409793	1		0.0299981	0.0155824	1.92513	0.0542864	0.0727774	1
Conventional	TBC1D23	1	Oncology	0.0445318	0.0167155	2.6641	0.00775148	0.0113196	1		0.0582517	0.0206863	2.81596	0.0048878	0.00701251	1		0.0637237	0.0170737	3.73228	0.000192481	0.00032015	0.283332		0.0694853	0.0166942	4.16224	3.21997e-05	6.04566e-05	0.047398
Conventional	TBL1X	1	Oncology	0.0491221	0.0170053	2.88864	0.00389061	0.00589801	1		0.070345	0.0210395	3.34348	0.000835207	0.00129277	1		0.0591766	0.0173777	3.40532	0.000667589	0.00105893	0.982691		0.0446504	0.0170092	2.62507	0.00869708	0.0129314	1
Conventional	TEK	1	Oncology	0.0128235	0.0162969	0.78687	0.431406	0.480422	1		0.0456198	0.0201586	2.26304	0.0236882	0.0316991	1		0.0614894	0.0166327	3.69689	0.000221277	0.000365977	0.325719		0.103696	0.0162134	6.39569	1.78858e-10	4.95818e-10	2.63279e-07
Conventional	TFPI2	1	Oncology	0.0625331	0.0165966	3.76782	0.000167129	0.000291831	0.246014		0.106318	0.0205079	5.18427	2.27949e-07	4.59017e-07	0.000335542		0.0777236	0.0169523	4.58485	4.68665e-06	8.85591e-06	0.00689875		0.0727673	0.0165865	4.38713	1.17913e-05	2.29587e-05	0.0173568
Conventional	TGFBR2	1	Oncology	0.123019	0.0148948	8.2592	1.99e-16	7.44e-16	2.93e-13		0.132779	0.0184739	7.18738	7.88643e-13	2.20281e-12	1.16088e-09		0.130503	0.015217	8.57607	1.39912e-17	5.30799e-17	2.0595e-14		0.085263	0.0149635	5.69808	1.30186e-08	3.1467e-08	1.91634e-05
Conventional	TJAP1	1	Oncology	0.115066	0.0165072	6.97064	3.69e-12	1.05e-11	5.44e-09		0.161185	0.0203946	7.90334	3.51182e-15	1.11409e-14	5.1694e-12		0.130565	0.0168512	7.74813	1.18317e-14	3.66659e-14	1.74163e-11		0.129624	0.01648	7.86552	4.73136e-15	1.86718e-14	6.96456e-12
Conventional	TMPRSS15	1	Oncology	0.096996	0.0156553	6.19574	6.41e-10	1.62e-09	9.43e-07		0.110076	0.0193915	5.67648	1.47581e-08	3.1947e-08	2.1724e-05		0.119341	0.0159692	7.47324	9.62041e-14	2.83225e-13	1.41612e-10		0.120251	0.0156142	7.70137	1.69841e-14	6.29507e-14	2.50006e-11
Conventional	TNF	1	Oncology	0.0327417	0.0162748	2.01181	0.0443091	0.0589187	1		0.0759314	0.0201165	3.77458	0.000162678	0.000270885	0.239462		0.0449054	0.0166312	2.70007	0.00696255	0.0100479	1		0.0637534	0.0162517	3.92288	8.90144e-05	0.000161168	0.131029
Conventional	TNFRSF12A	1	Oncology	0.139859	0.0146331	9.55772	2.07e-21	1.04e-20	3.05e-18		0.172504	0.0181126	9.52399	2.84485e-21	1.30456e-20	4.18762e-18		0.159917	0.0149155	10.7216	1.88907e-26	1.08199e-25	2.78071e-23		0.141016	0.0146309	9.63822	9.65612e-22	6.10035e-21	1.42138e-18
Conventional	TNFRSF19	1	Oncology	-0.0264378	0.0146903	-1.79968	0.0719883	0.0934531	1		-0.059302	0.0181645	-3.26472	0.00110525	0.00169217	1		-0.0218305	0.0150204	-1.45339	0.146198	0.17756	1		-0.022217	0.0146927	-1.51212	0.130586	0.163872	1
Conventional	TP53	1	Oncology	0.0599746	0.0173153	3.46367	0.000538648	0.000894909	0.792889		0.0977644	0.0214065	4.56705	5.10031e-06	9.43173e-06	0.00750766		0.076449	0.0176867	4.3224	1.58224e-05	2.88606e-05	0.0232905		0.0721934	0.017304	4.17206	3.08485e-05	5.81421e-05	0.045409
Conventional	TPMT	1	Oncology	0.0611161	0.0172432	3.54435	0.00039823	0.000668408	0.586194		0.0869082	0.0213305	4.07436	4.70664e-05	8.16038e-05	0.0692817		0.0694778	0.0176214	3.9428	8.19613e-05	0.000141604	0.120647		0.0497197	0.0172534	2.88173	0.00397674	0.00610402	1
Conventional	TRIAP1	1	Oncology	0.0969607	0.0157405	6.15997	8.02e-10	2e-09	1.18e-06		0.136414	0.0194538	7.01223	2.75555e-12	7.49754e-12	4.05617e-09		0.116472	0.0160618	7.25149	4.95326e-13	1.3892e-12	7.2912e-10		0.108823	0.0157211	6.92212	5.18589e-12	1.6037e-11	7.63363e-09
Conventional	TXNDC15	1	Oncology	4.28e-05	0.0168746	0.0025335	0.997979	0.998507	1		-0.0101487	0.0208847	-0.485941	0.627036	0.667871	1		0.00550163	0.0172511	0.318915	0.749809	0.779462	1		0.0202662	0.0168721	1.20117	0.229761	0.275638	1
Conventional	UBAC1	1	Oncology	0.133823	0.0160099	8.35876	8.73e-17	3.36e-16	1.29e-13		0.153901	0.0198395	7.75729	1.10201e-14	3.42952e-14	1.62216e-11		0.145254	0.0163485	8.88484	9.61797e-19	3.93268e-18	1.41577e-15		0.12487	0.0160292	7.79012	8.53688e-15	3.23874e-14	1.25663e-11
Conventional	USO1	1	Oncology	0.0684461	0.0170708	4.00954	6.2e-05	0.000111676	0.0912393		0.0992598	0.0211119	4.70161	2.67102e-06	5.03425e-06	0.00393175		0.0744225	0.0174472	4.26559	2.04141e-05	3.69159e-05	0.0300495		0.0745026	0.017065	4.36582	1.29956e-05	2.51373e-05	0.0191295
Conventional	UXS1	1	Oncology	0.0820272	0.0169646	4.8352	1.38e-06	2.76e-06	0.00203406		0.111757	0.0209834	5.32599	1.06115e-07	2.19076e-07	0.000156201		0.0950186	0.0173285	5.48337	4.43947e-08	9.47087e-08	6.5349e-05		0.109278	0.0169256	6.45637	1.2052e-10	3.37916e-10	1.77406e-07
Conventional	VAT1	1	Oncology	0.0677253	0.0168609	4.01671	6.01e-05	0.000108481	0.0885206		0.0482053	0.0208975	2.30675	0.0211213	0.0284192	1		0.0555291	0.0172501	3.21905	0.00129677	0.00199045	1		0.0312192	0.0168892	1.84847	0.064611	0.0856823	1
Conventional	VEGFC	1	Oncology	0.0135222	0.0160107	0.844568	0.398404	0.448357	1		0.054912	0.0197984	2.77357	0.00557113	0.00797734	1		0.0241153	0.0163651	1.47358	0.140676	0.17199	1		0.0509676	0.0159919	3.18708	0.00144859	0.00233041	1
Conventional	VMO1	1	Oncology	0.100414	0.0166889	6.01681	1.94e-09	4.74e-09	2.86e-06		0.142949	0.0206244	6.9311	4.87088e-12	1.31077e-11	7.16993e-09		0.138027	0.016997	8.12066	6.17227e-16	2.10802e-15	9.08559e-13		0.152373	0.0165877	9.18593	6.48849e-20	3.65941e-19	9.55105e-17
Conventional	VNN2	1	Oncology	0.0780741	0.0168184	4.6422	3.56e-06	6.96e-06	0.00524249		0.105066	0.0208052	5.04999	4.62184e-07	9.18131e-07	0.000680335		0.0887922	0.0171825	5.1676	2.49087e-07	5.08538e-07	0.000366656		0.0822042	0.016814	4.88904	1.05442e-06	2.22046e-06	0.0015521
Conventional	VPS37A	1	Oncology	0.0755266	0.0170467	4.43058	9.66e-06	1.83e-05	0.0142168		0.106168	0.0210828	5.03575	4.97687e-07	9.87325e-07	0.000732595		0.0943707	0.0174054	5.42191	6.25657e-08	1.32323e-07	9.20967e-05		0.101612	0.0170124	5.97283	2.54166e-09	6.41737e-09	3.74133e-06
Conventional	VPS53	1	Oncology	0.074511	0.0169696	4.39084	1.16e-05	2.19e-05	0.0170647		0.0941288	0.0210008	4.48215	7.60329e-06	1.38515e-05	0.011192		0.0878588	0.0173342	5.06851	4.19676e-07	8.45094e-07	0.000617764		0.0813253	0.0169623	4.79448	1.69228e-06	3.50356e-06	0.00249103
Conventional	VTCN1	1	Oncology	0.00442869	0.0172221	0.257152	0.797075	0.828013	1		-0.0340035	0.0213086	-1.59576	0.110623	0.136266	1		-0.00968537	0.017606	-0.550116	0.582272	0.626581	1		-0.00796386	0.0172225	-0.462411	0.643812	0.68773	1
Conventional	VWA1	1	Oncology	0.18921	0.0162644	11.6334	9.01e-31	7.25e-30	1.33e-27		0.267981	0.020021	13.385	5.65538e-40	6.87993e-39	8.32471e-37		0.226638	0.0165189	13.7199	7.24868e-42	8.20773e-41	1.067e-38		0.22101	0.0161612	13.6753	1.3025e-41	2.25562e-40	1.91728e-38
Conventional	WFDC12	1	Oncology	0.126712	0.0149123	8.49718	2.73e-17	1.1e-16	4.02e-14		0.12334	0.0185222	6.65903	3.14422e-11	7.96608e-11	4.62829e-08		0.109285	0.0152861	7.14931	1.03763e-12	2.87104e-12	1.52739e-09		0.0930134	0.0149769	6.21046	5.8406e-10	1.55468e-09	8.59736e-07
Conventional	WFDC2	1	Oncology	-0.136314	0.0133064	-10.2442	2.56e-24	1.44e-23	3.77e-21		-0.142096	0.0165338	-8.59428	1.19772e-17	4.49755e-17	1.76304e-14		-0.114615	0.013663	-8.38871	6.80211e-17	2.44809e-16	1.00127e-13		-0.06996	0.0134392	-5.20568	2.03329e-07	4.56947e-07	0.0002993
Conventional	WIF1	1	Oncology	-0.219343	0.0167785	-13.0729	3e-38	3.43e-37	4.42e-35		-0.272668	0.0207624	-13.1328	1.41047e-38	1.58489e-37	2.07621e-35		-0.228996	0.0171368	-13.3628	7.52534e-40	7.96928e-39	1.10773e-36		-0.177472	0.0169066	-10.4972	1.94831e-25	1.52549e-24	2.86792e-22
Conventional	XCL1	1	Oncology	0.0685421	0.0169811	4.03638	5.53e-05	0.000100061	0.0814494		0.0828739	0.0210192	3.94277	8.19693e-05	0.000139813	0.120659		0.0881642	0.0173389	5.08476	3.85511e-07	7.79496e-07	0.000567473		0.0844487	0.0169633	4.97833	6.69306e-07	1.42167e-06	0.000985219
Conventional	XPNPEP2	1	Oncology	0.00483768	0.0172162	0.280996	0.778729	0.811819	1		0.0327353	0.0213019	1.53673	0.124441	0.152014	1		0.0143542	0.0175992	0.815615	0.414771	0.461114	1		0.0443708	0.0172023	2.57935	0.00993514	0.0146685	1
Conventional	YES1	1	Oncology	0.149619	0.016592	9.01755	2.96e-19	1.36e-18	4.36e-16		0.208047	0.0204789	10.1591	6.01418e-24	3.23098e-23	8.85288e-21		0.170099	0.0169202	10.053	1.72568e-23	9.00779e-23	2.5402e-20		0.156456	0.0165764	9.43848	6.33743e-21	3.79215e-20	9.32869e-18
Conventional	ZBTB16	1	Oncology	0.0738569	0.0171082	4.31706	1.62e-05	3.04e-05	0.0238583		0.101553	0.0211625	4.7987	1.65723e-06	3.16399e-06	0.00243944		0.0774596	0.0174879	4.42932	9.71441e-06	1.80096e-05	0.0142996		0.0715286	0.0171114	4.18016	2.97741e-05	5.61891e-05	0.0438275
Conventional	AAMDC	2	Cardiometabolic	0.125703	0.0170348	7.37917	1.93894e-13	1.28707e-12	2.84442e-10		0.187325	0.0210169	8.91308	7.49535e-19	6.50632e-18	1.09957e-15		0.135649	0.0174012	7.79539	8.19358e-15	5.43891e-14	1.202e-11		0.12197	0.0170425	7.15679	9.83324e-13	7.32252e-12	1.44254e-09
Conventional	ABCA2	2	Cardiometabolic	-0.00684666	0.017074	-0.401	0.688443	0.780483	1		0.00657354	0.0211323	0.311065	0.755768	0.836132	1		0.0174213	0.0174533	0.998167	0.318261	0.440788	1		0.0345743	0.017066	2.02592	0.0428419	0.0852769	1
Conventional	ABRAXAS2	2	Cardiometabolic	0.00554507	0.0173056	0.32042	0.748667	0.823309	1		0.0278726	0.0214144	1.30158	0.193138	0.291195	1		0.0322211	0.0176846	1.82198	0.0685348	0.124895	1		0.03607	0.0172968	2.08535	0.0371027	0.0746635	1
Conventional	ACADSB	2	Cardiometabolic	0.00392877	0.0172706	0.227483	0.820061	0.88005	1		0.0217057	0.0213728	1.01557	0.309896	0.425273	1		-0.000364656	0.0176564	-0.020653	0.983524	0.987563	1		0.0114368	0.0172705	0.662217	0.507872	0.663444	1
Conventional	ACSL1	2	Cardiometabolic	-0.0461072	0.0172275	-2.67637	0.00747386	0.0168939	1		-0.0519333	0.0213256	-2.43526	0.0149259	0.0313252	1		-0.035009	0.0176195	-1.98695	0.0469981	0.0902438	1		-0.0215503	0.0172407	-1.24996	0.211388	0.338914	1
Conventional	ACTN2	2	Cardiometabolic	0.0278467	0.0169151	1.64626	0.099791	0.167882	1		-0.0476615	0.0209288	-2.27731	0.0228219	0.0461153	1		0.0211106	0.0172955	1.22059	0.222317	0.334408	1		0.00770999	0.0169213	0.455639	0.648675	0.776822	1
Conventional	ACY3	2	Cardiometabolic	0.027886	0.0169122	1.64887	0.0992552	0.167365	1		0.0526599	0.0209221	2.51695	0.0118777	0.0256244	1		0.0315889	0.0172884	1.82718	0.0677501	0.123927	1		0.0564078	0.0168945	3.33883	0.000849291	0.00224488	1
Conventional	ADAMTSL2	2	Cardiometabolic	0.201937	0.0162347	12.4386	7.41513e-35	1.67354e-33	1.0878e-31		0.230423	0.0201535	11.4334	8.5193e-30	1.37339e-28	1.24978e-26		0.215183	0.0165685	12.9875	8.77434e-38	2.18169e-36	1.2872e-34		0.183727	0.0162912	11.2777	4.77826e-29	9.34627e-28	7.0097e-26
Conventional	ADAMTSL4	2	Cardiometabolic	-0.0405324	0.0163236	-2.48307	0.0130678	0.028068	1		-0.0491781	0.020204	-2.43408	0.0149747	0.0313827	1		-0.0223358	0.0166974	-1.33768	0.181081	0.28564	1		0.00868205	0.0163366	0.531446	0.59514	0.734908	1
Conventional	ADAMTSL5	2	Cardiometabolic	-0.0496044	0.0169957	-2.91865	0.00353579	0.00861628	1		-0.106015	0.0209893	-5.05092	4.59953e-07	1.68688e-06	0.000674751		-0.0717547	0.017356	-4.13429	3.63592e-05	0.000109526	0.0533389		-0.0733475	0.0169742	-4.32112	1.59138e-05	5.25802e-05	0.0233456
Conventional	ADGRF5	2	Cardiometabolic	0.0349942	0.0162171	2.15786	0.0310002	0.0610434	1		0.0712548	0.020051	3.55368	0.000384412	0.00105015	0.563933		0.0221477	0.0165853	1.33538	0.181831	0.286208	1		0.0310224	0.0162199	1.91262	0.0558704	0.107703	1
Conventional	ADRA2A	2	Cardiometabolic	-0.0348417	0.0172955	-2.0145	0.0440261	0.0839874	1		-0.044233	0.0214057	-2.06641	0.0388558	0.0743174	1		-0.0349725	0.017682	-1.97787	0.0480147	0.0917155	1		-0.0282449	0.0172993	-1.63272	0.102609	0.182332	1
Conventional	AHNAK	2	Cardiometabolic	0.232061	0.0162468	14.2835	3.8203e-45	1.36692e-43	5.60439e-42		0.315806	0.0199973	15.7924	1.70499e-54	8.3374e-53	2.50122e-51		0.241953	0.016592	14.5825	6.23563e-47	2.23114e-45	9.14768e-44		0.190495	0.0163866	11.6251	9.89874e-31	2.16738e-29	1.45214e-27
Conventional	AHNAK2	2	Cardiometabolic	0.0789193	0.016648	4.74045	2.20909e-06	7.8468e-06	0.00324073		0.0429748	0.0206532	2.08079	0.0375191	0.0720426	1		0.0859317	0.0170131	5.05091	4.59988e-07	1.6339e-06	0.000674802		0.0519557	0.0166761	3.11558	0.00184927	0.00468546	1
Conventional	AIF1L	2	Cardiometabolic	0.04563	0.0171996	2.65297	0.00801132	0.0180255	1		0.0343221	0.0212999	1.61138	0.107179	0.180934	1		0.0519055	0.0175798	2.95256	0.00317046	0.00751383	1		0.0316808	0.0172084	1.841	0.0656975	0.124039	1
Conventional	AMDHD2	2	Cardiometabolic	-0.0177371	0.0173432	-1.02271	0.30651	0.423399	1		-0.0262824	0.0214641	-1.22448	0.220845	0.327174	1		-0.0159411	0.017731	-0.899051	0.368682	0.49711	1		-0.020141	0.0173433	-1.16132	0.245585	0.378041	1
Conventional	ANK2	2	Cardiometabolic	-0.0214648	0.0172947	-1.24112	0.214638	0.315811	1		-0.00639518	0.0214094	-0.298709	0.765178	0.841466	1		-0.0229889	0.0176805	-1.30024	0.193596	0.300475	1		-0.00550736	0.0172987	-0.318369	0.750222	0.844	1
Conventional	ANP32C	2	Cardiometabolic	-0.0249046	0.0173482	-1.43557	0.151206	0.235727	1		-0.0381223	0.0214686	-1.77572	0.0758569	0.134561	1		-0.0193923	0.0177376	-1.09329	0.274335	0.393402	1		-0.0199228	0.0173506	-1.14824	0.250938	0.383361	1
Conventional	ANXA2	2	Cardiometabolic	0.157796	0.016852	9.36365	1.27026e-20	1.20224e-19	1.86348e-17		0.18904	0.0208723	9.05699	2.0799e-19	1.87191e-18	3.05121e-16		0.148882	0.0172572	8.62726	9.03136e-18	7.12312e-17	1.3249e-14		0.120485	0.0169321	7.11577	1.31993e-12	9.73033e-12	1.93634e-09
Conventional	APOBR	2	Cardiometabolic	-0.00136893	0.0170265	-0.0803997	0.935924	0.963133	1		0.0216142	0.0210705	1.0258	0.30505	0.420805	1		-0.017641	0.0174044	-1.0136	0.310838	0.433048	1		-0.0256313	0.0170222	-1.50575	0.132212	0.228991	1
Conventional	ARL13B	2	Cardiometabolic	0.0122883	0.0172907	0.710687	0.477321	0.593415	1		0.039628	0.0213924	1.85244	0.0640392	0.115839	1		0.0182633	0.0176755	1.03326	0.301548	0.423322	1		0.0325964	0.0172847	1.88586	0.059389	0.113148	1
Conventional	ARL2BP	2	Cardiometabolic	0.00360287	0.0171555	0.210012	0.833669	0.892044	1		0.0143583	0.021232	0.676258	0.498917	0.611422	1		0.00532315	0.0175385	0.303513	0.761515	0.838454	1		0.014803	0.0171547	0.862913	0.388239	0.541394	1
Conventional	ARNTL	2	Cardiometabolic	-0.0312477	0.0173521	-1.80081	0.0718109	0.127513	1		-0.0368229	0.0214772	-1.71452	0.086514	0.150911	1		-0.00899602	0.0177463	-0.506923	0.612238	0.71623	1		-0.0104943	0.0173592	-0.604539	0.54552	0.696028	1
Conventional	ASAH1	2	Cardiometabolic	0.039734	0.0158085	2.51346	0.0119955	0.0259932	1		0.065547	0.0195534	3.3522	0.000809414	0.00212038	1		0.0534017	0.0161518	3.30624	0.000954196	0.00242601	1		0.0585967	0.015794	3.71007	0.000210107	0.000600833	0.308228
Conventional	ASPN	2	Cardiometabolic	-0.0471207	0.0164138	-2.87079	0.00411664	0.00994911	1		-0.033401	0.0203296	-1.64298	0.100469	0.172384	1		-0.0329118	0.0167898	-1.96023	0.0500408	0.0950905	1		0.009065	0.0164313	0.551691	0.581192	0.726817	1
Conventional	ASRGL1	2	Cardiometabolic	0.077388	0.0170636	4.53528	5.92687e-06	2.00802e-05	0.00869473		0.114215	0.0210956	5.41417	6.53132e-08	2.5826e-07	9.58145e-05		0.0825824	0.0174404	4.73513	2.26754e-06	7.49209e-06	0.00332649		0.0757125	0.0170662	4.4364	9.40206e-06	3.21511e-05	0.0137928
Conventional	ASS1	2	Cardiometabolic	0.0955817	0.0163239	5.85532	5.15648e-09	2.36392e-08	7.56456e-06		0.157407	0.0201347	7.81766	6.88551e-15	4.57061e-14	1.0101e-11		0.100425	0.0166842	6.01917	1.91602e-09	8.64864e-09	2.81081e-06		0.106277	0.0163075	6.51707	8.0921e-11	4.80612e-10	1.18711e-07
Conventional	ATP1B1	2	Cardiometabolic	-0.062706	0.0172577	-3.63351	0.000283219	0.000792904	0.415482		-0.0714122	0.0213651	-3.34247	0.000838247	0.00219199	1		-0.0485744	0.0176558	-2.75119	0.00596561	0.0134021	1		-0.0062239	0.0172875	-0.360023	0.71885	0.8271	1
Conventional	ATP1B2	2	Cardiometabolic	-0.0475811	0.0172365	-2.76048	0.00579883	0.013439	1		-0.065371	0.0213284	-3.06497	0.00219194	0.00540433	1		-0.0491712	0.017621	-2.7905	0.00528852	0.0120097	1		-0.0226672	0.0172503	-1.31401	0.18892	0.309314	1
Conventional	ATP1B3	2	Cardiometabolic	-0.0269407	0.017164	-1.56961	0.116588	0.190251	1		-0.0333791	0.0212436	-1.57125	0.116205	0.192191	1		-0.0189671	0.0175502	-1.08073	0.279883	0.399939	1		-0.00944834	0.0171695	-0.550298	0.582147	0.726817	1
Conventional	ATP2B4	2	Cardiometabolic	-0.0527831	0.0172317	-3.06314	0.00220537	0.00556847	1		-0.055533	0.0213346	-2.60296	0.00927758	0.0205282	1		-0.0291528	0.0176316	-1.65344	0.0983223	0.170697	1		-0.00714043	0.0172529	-0.413867	0.678994	0.801355	1
Conventional	ATP5F1D	2	Cardiometabolic	0.00114776	0.0173442	0.0661754	0.947242	0.970989	1		-0.00384205	0.0214665	-0.178979	0.857964	0.905724	1		0.00786519	0.017731	0.443584	0.657368	0.753444	1		-0.00211695	0.0173449	-0.122051	0.902865	0.948785	1
Conventional	ATP6V1G1	2	Cardiometabolic	0.0935399	0.017204	5.4371	5.74971e-08	2.38272e-07	8.43483e-05		0.102052	0.0213112	4.78866	1.74181e-06	6.05506e-06	0.00255523		0.101834	0.0175791	5.7929	7.46868e-09	3.08635e-08	1.09565e-05		0.0783186	0.0172244	4.54697	5.60893e-06	1.97796e-05	0.00822831
Conventional	ATP6V1G2	2	Cardiometabolic	0.0180656	0.0173266	1.04265	0.297175	0.414407	1		0.0244882	0.0214442	1.14195	0.253545	0.365373	1		0.00400461	0.0177158	0.226047	0.821176	0.876932	1		-0.00767951	0.0173293	-0.443152	0.65768	0.783767	1
[truncated: 4,372 more rows]
