# Supplementary material for: Proteo-genomic analyses in relatively lean Chinese adults identify proteins and pathways that affect general and central adiposity levels
Source: Commun Biol. 2024 Oct 15;7:1327. doi: 10.1038/s42003-024-06984-y (PMC11480319; doi:10.1038/s42003-024-06984-y)
Supplement: Supplementary file 5 — Supplementary Data 2 [file 42003_2024_6984_MOESM5_ESM.xlsx]

## Sheet: Supplementary Data 2
	Weighted median						IVW						MR-Egger											MR-PRESSO
Protein	Estimate	SE	Pvalue	Pvalue_FDR	Pvalue_Bonferroni		Estimate	SE	Pvalue	Pvalue_FDR	Pvalue_Bonferroni		Estimate	SE	Pvalue	Pvalue_FDR	Pvalue_Bonferroni	Intercept_Estimate	Intercept_SE	Intercept_Pvalue	Intercept_P_value_FDR	Intercept_P_value_Bonferroni		Estimates	SE	Pvalue	Pvalue_FDR	Pvalue_Bonferroni	Global.Test_RSSobs	Global.Test_Pvalue	Global.Test_Pvalue_FDR	Global.Test_Pvalue_Bonferroni
AAMDC	1.274	0.572	0.026	0.209647	1		1.126	0.467	0.016	0.528	1		1.897	0.775	0.014	0.13522	1	-0.019	0.015	0.213	0.532125	1		1.126	0.357	0.01	0.44	1	7.70034	0.8074	0.963043	1
ACAN	0.297	0.584	0.611	0.785571	1		0.213	0.471	0.651	0.91094	1		0.103	0.782	0.896	0.926063	1	0.003	0.015	0.86	0.931512	1		0.213	0.436	0.636	0.872	1	18.1449	0.1806	0.893437	1
ACE2	1.295	0.586	0.027	0.209647	1		0.78	0.486	0.109	0.613521	1		2.257	0.783	0.004	0.121846	1	-0.036	0.015	0.018	0.239684	1		0.78	0.486	0.14	0.689333	1	23.6386	0.0864	0.893437	1
ACRBP	0.478	0.583	0.412	0.618	1		0.322	0.527	0.541	0.88163	1		1.166	0.853	0.172	0.362298	1	-0.021	0.017	0.215	0.532125	1		0.322	0.527	0.555	0.830275	1	13.5752	0.4303	0.893437	1
ACVRL1	0.64	0.592	0.28	0.529859	1		0.551	0.49	0.261	0.788977	1		0.648	0.856	0.449	0.627465	1	-0.002	0.017	0.886	0.94529	1		0.551	0.49	0.287	0.77071	1	15.1244	0.3155	0.893437	1
ADA	0.748	0.59	0.205	0.458644	1		0.629	0.64	0.326	0.809698	1		0.854	1.117	0.445	0.626298	1	-0.006	0.022	0.801	0.914544	1		0.629	0.64	0.349	0.77071	1	20.6143	0.1046	0.893437	1
ADA2	1.151	0.599	0.054	0.257639	1		0.709	0.6	0.238	0.778909	1		1.785	0.95	0.06	0.24649	1	-0.026	0.019	0.156	0.471573	1		0.709	0.6	0.265	0.760435	1	9.80835	0.6339	0.906713	1
ADAMTS15	0.047	0.583	0.936	0.966281	1		-0.125	0.471	0.791	0.953163	1		0.219	0.782	0.78	0.855623	1	-0.008	0.015	0.582	0.777333	1		-0.125	0.324	0.708	0.887241	1	9.86549	0.6707	0.922212	1
ADAMTS8	-0.352	0.579	0.544	0.732735	1		-0.175	0.471	0.71	0.9197	1		-0.142	0.782	0.856	0.903936	1	-0.001	0.015	0.957	0.985371	1		-0.175	0.417	0.683	0.887241	1	7.32969	0.8171	0.965676	1
ADAMTSL2	0.781	0.59	0.186	0.441054	1		0.384	0.568	0.499	0.848086	1		1.464	0.885	0.098	0.297744	1	-0.026	0.017	0.126	0.440379	1		0.384	0.568	0.514	0.830275	1	14.0051	0.4302	0.893437	1
ADGRE2	1.002	0.586	0.087	0.311143	1		0.869	0.543	0.11	0.613521	1		1.382	0.926	0.136	0.32839	1	-0.013	0.018	0.487	0.725008	1		0.869	0.543	0.141	0.689333	1	14.9857	0.3054	0.893437	1
ADGRE5	1.34	0.595	0.024	0.209647	1		0.98	0.566	0.083	0.601071	1		1.649	0.951	0.083	0.283345	1	-0.016	0.019	0.378	0.671247	1		0.98	0.566	0.114	0.658141	1	8.68111	0.7405	0.928219	1
ADGRG1	0.828	0.625	0.185	0.441054	1		0.437	0.47	0.352	0.809698	1		1.975	0.781	0.011	0.13522	1	-0.038	0.015	0.014	0.239684	1		0.437	0.464	0.368	0.771048	1	10.603	0.6337	0.906713	1
ADGRG2	0.385	0.588	0.513	0.722947	1		0.53	0.471	0.261	0.788977	1		0.178	0.783	0.82	0.88	1	0.009	0.015	0.574	0.775837	1		0.53	0.353	0.164	0.694678	1	11.1204	0.5587	0.893437	1
ADM	-0.404	0.629	0.521	0.72325	1		-0.721	0.504	0.152	0.6996	1		0.694	0.78	0.374	0.550572	1	-0.035	0.015	0.023	0.239684	1		-0.721	0.504	0.183	0.694678	1	18.7543	0.2475	0.893437	1
AGRN	0.371	0.579	0.522	0.72325	1		0.352	0.471	0.455	0.833027	1		0.725	0.782	0.354	0.535053	1	-0.009	0.015	0.55	0.761538	1		0.352	0.313	0.287	0.77071	1	12.6263	0.4872	0.893437	1
AHNAK	0.775	0.603	0.199	0.457803	1		0.32	0.471	0.497	0.848086	1		0.612	0.782	0.434	0.616	1	-0.007	0.015	0.64	0.804571	1		0.32	0.428	0.471	0.807102	1	20.4458	0.2165	0.893437	1
ALDH1A1	0.722	0.593	0.223	0.471429	1		-0.014	0.536	0.979	0.995051	1		1.741	0.783	0.026	0.1872	1	-0.043	0.015	0.005	0.239684	1		-0.014	0.536	0.98	0.995077	1	19.867	0.2321	0.893437	1
ALDH3A1	0.955	0.59	0.106	0.344066	1		0.342	0.47	0.467	0.833027	1		1.223	0.781	0.117	0.30888	1	-0.022	0.015	0.158	0.474	1		0.342	0.367	0.374	0.771375	1	10.88	0.6071	0.906713	1
AMOT	-0.077	0.613	0.9	0.945358	1		0.438	0.472	0.353	0.809698	1		0.208	0.783	0.79	0.861818	1	0.006	0.015	0.714	0.8604	1		0.438	0.445	0.348	0.77071	1	13.02	0.4916	0.893437	1
ANGPTL2	0.517	0.582	0.374	0.594	1		0.485	0.479	0.311	0.809698	1		0.834	0.826	0.312	0.496193	1	-0.009	0.016	0.596	0.777903	1		0.485	0.479	0.335	0.77071	1	7.40453	0.835	0.969677	1
ANGPTL4	1.282	0.6	0.033	0.223548	1		0.751	0.574	0.19	0.7272	1		1.855	0.892	0.038	0.203351	1	-0.027	0.017	0.121	0.440379	1		0.751	0.574	0.219	0.705774	1	15.2738	0.3784	0.893437	1
APBB1IP	0.379	0.585	0.517	0.72325	1		-0.096	0.475	0.84	0.956718	1		1.01	0.783	0.197	0.39202	1	-0.027	0.015	0.077	0.367373	1		-0.096	0.475	0.844	0.94773	1	12.7074	0.5072	0.893437	1
APLP1	-0.146	0.578	0.8	0.884916	1		-0.128	0.471	0.785	0.953163	1		-0.713	0.782	0.362	0.540951	1	0.014	0.015	0.349	0.664442	1		-0.128	0.339	0.713	0.887887	1	3.66738	0.9824	0.993	1
ASGR1	0.203	0.601	0.735	0.85319	1		0.186	0.482	0.7	0.917465	1		0.302	0.842	0.72	0.821671	1	-0.003	0.016	0.862	0.931512	1		0.186	0.482	0.708	0.887241	1	6.39239	0.8782	0.980018	1
ATOX1	0.431	0.578	0.456	0.6688	1		0.199	0.471	0.673	0.912926	1		0.633	0.782	0.418	0.595424	1	-0.011	0.015	0.486	0.725008	1		0.199	0.23	0.408	0.795718	1	6.83162	0.8705	0.980018	1
ATRAID	1.393	0.589	0.018	0.209647	1		1.035	0.537	0.054	0.601071	1		1.083	0.94	0.249	0.436301	1	-0.001	0.018	0.948	0.982743	1		1.035	0.537	0.083	0.646105	1	16.5408	0.2297	0.893437	1
B2M	1.122	0.583	0.054	0.257639	1		1.029	0.536	0.055	0.601071	1		1.328	0.929	0.153	0.346217	1	-0.007	0.018	0.687	0.850163	1		1.029	0.536	0.084	0.646105	1	18.7157	0.2135	0.893437	1
B4GALT1	0.854	0.581	0.142	0.404547	1		0.662	0.482	0.17	0.707143	1		0.823	0.841	0.328	0.515429	1	-0.004	0.016	0.81	0.916457	1		0.662	0.482	0.2	0.694678	1	16.0593	0.3034	0.893437	1
B4GAT1	0.223	0.579	0.7	0.842553	1		0.193	0.471	0.682	0.912926	1		-0.258	0.783	0.742	0.830034	1	0.011	0.015	0.47	0.717369	1		0.193	0.302	0.538	0.830275	1	5.55846	0.919	0.99118	1
BAG4	0.88	0.598	0.141	0.404547	1		0.95	0.512	0.064	0.601071	1		1.324	0.883	0.134	0.327556	1	-0.009	0.017	0.596	0.777903	1		0.95	0.512	0.093	0.646105	1	27.6751	0.0887	0.893437	1
BAIAP2	-1.157	0.566	0.041	0.235304	1		-0.897	0.455	0.049	0.601071	1		-1.777	0.756	0.019	0.160085	1	0.022	0.015	0.145	0.455714	1		-0.897	0.392	0.045	0.646105	1	20.4279	0.1066	0.893437	1
BAP18	0.476	0.578	0.41	0.617338	1		0.325	0.471	0.49	0.848086	1		0.826	0.783	0.291	0.472279	1	-0.012	0.015	0.423	0.70087	1		0.325	0.299	0.303	0.77071	1	4.75283	0.9548	0.993	1
BCAN	-0.303	0.578	0.6	0.779016	1		0.069	0.508	0.892	0.978163	1		-1.43	0.78	0.067	0.257592	1	0.037	0.015	0.016	0.239684	1		0.069	0.508	0.895	0.963529	1	9.99415	0.6763	0.922344	1
BID	0.653	0.589	0.268	0.516522	1		0.012	0.472	0.98	0.995051	1		0.995	0.783	0.204	0.396	1	-0.024	0.015	0.116	0.440379	1		0.012	0.459	0.98	0.995077	1	7.52016	0.8248	0.966334	1
BMPER	1.601	0.593	0.007	0.17325	1		0.728	0.487	0.135	0.676709	1		2.01	0.781	0.01	0.13522	1	-0.031	0.015	0.04	0.271543	1		0.728	0.487	0.166	0.694678	1	26.2123	0.163	0.893437	1
BPIFB2	1.349	0.604	0.026	0.209647	1		0.755	0.47	0.109	0.613521	1		1.599	0.781	0.041	0.210532	1	-0.021	0.015	0.176	0.493606	1		0.755	0.35	0.057	0.646105	1	15.0331	0.3682	0.893437	1
BSG	1.415	0.595	0.017	0.209647	1		0.882	0.538	0.101	0.613521	1		1.478	0.909	0.104	0.302824	1	-0.015	0.018	0.412	0.695949	1		0.882	0.538	0.132	0.678857	1	12.6551	0.4472	0.893437	1
BST2	-0.588	0.565	0.298	0.533973	1		-0.353	0.456	0.439	0.833027	1		-0.894	0.757	0.238	0.4284	1	0.013	0.015	0.371	0.66657	1		-0.353	0.423	0.423	0.795718	1	11.1705	0.5716	0.893437	1
BTN2A1	0.682	0.59	0.248	0.503631	1		0.146	0.471	0.756	0.93757	1		0.805	0.782	0.303	0.483823	1	-0.016	0.015	0.292	0.60225	1		0.146	0.411	0.73	0.897111	1	8.74781	0.7407	0.928219	1
C1QTNF1	0.961	0.577	0.095	0.318814	1		0.757	0.471	0.108	0.613521	1		1.686	0.783	0.031	0.188862	1	-0.023	0.015	0.137	0.444689	1		0.757	0.375	0.071	0.646105	1	22.3484	0.1881	0.893437	1
CA14	-0.233	0.583	0.689	0.839229	1		0.024	0.47	0.96	0.985918	1		-0.953	0.781	0.222	0.414592	1	0.024	0.015	0.117	0.440379	1		0.024	0.352	0.948	0.98175	1	24.688	0.1422	0.893437	1
CALB2	-0.355	0.569	0.533	0.72532	1		-0.104	0.456	0.82	0.953163	1		-0.557	0.758	0.462	0.637463	1	0.011	0.015	0.454	0.713416	1		-0.104	0.269	0.708	0.887241	1	8.56937	0.7336	0.928133	1
CALCA	1.32	0.606	0.029	0.212143	1		0.664	0.543	0.221	0.754448	1		1.433	0.894	0.109	0.304408	1	-0.019	0.018	0.281	0.601257	1		0.664	0.543	0.249	0.735851	1	28.1787	0.1343	0.893437	1
CAPG	0.167	0.572	0.77	0.865831	1		-0.054	0.467	0.908	0.978163	1		0.002	0.775	0.998	0.998	1	-0.001	0.015	0.928	0.969625	1		-0.054	0.385	0.891	0.963529	1	6.79066	0.8573	0.980018	1
CCL20	0.249	0.582	0.669	0.822745	1		0.121	0.471	0.796	0.953163	1		0.315	0.782	0.687	0.795474	1	-0.005	0.015	0.756	0.893628	1		0.121	0.311	0.704	0.887241	1	8.64766	0.7261	0.924552	1
CCL7	-0.015	0.581	0.979	0.98397	1		-0.646	0.47	0.17	0.707143	1		0.368	0.781	0.638	0.756431	1	-0.025	0.015	0.104	0.41976	1		-0.646	0.422	0.157	0.694678	1	17.2599	0.3375	0.893437	1
CCN5	0.799	0.578	0.167	0.435079	1		0.433	0.478	0.365	0.809698	1		0.462	0.836	0.58	0.71775	1	-0.001	0.016	0.965	0.987442	1		0.433	0.478	0.386	0.779878	1	27.1985	0.1101	0.893437	1
CD160	0.834	0.591	0.158	0.428548	1		0.61	0.638	0.339	0.809698	1		1.278	1.082	0.238	0.4284	1	-0.016	0.021	0.44	0.701349	1		0.61	0.638	0.362	0.77071	1	17.0918	0.2613	0.893437	1
CD163	1.004	0.59	0.089	0.311894	1		0.563	0.588	0.339	0.809698	1		2.081	0.811	0.01	0.13522	1	-0.037	0.016	0.019	0.239684	1		0.563	0.588	0.361	0.77071	1	21.1535	0.1694	0.893437	1
CD22	1.334	0.606	0.028	0.212143	1		1.105	0.665	0.097	0.609714	1		1.729	1.135	0.128	0.32081	1	-0.015	0.022	0.491	0.725755	1		1.105	0.665	0.128	0.67584	1	9.9419	0.6827	0.922344	1
CD274	1.654	0.59	0.005	0.141429	1		1.135	0.488	0.02	0.565714	1		2.022	0.783	0.01	0.13522	1	-0.022	0.015	0.156	0.471573	1		1.135	0.488	0.042	0.646105	1	17.3777	0.2155	0.893437	1
CD300A	1.821	0.605	0.003	0.108	1		1.22	0.708	0.085	0.601071	1		2.208	1.169	0.059	0.24649	1	-0.024	0.023	0.29	0.601257	1		1.22	0.708	0.116	0.658141	1	11.7389	0.4975	0.893437	1
CD300C	0.561	0.603	0.352	0.57363	1		0.256	0.548	0.641	0.907559	1		1.066	0.897	0.235	0.426881	1	-0.02	0.018	0.258	0.589448	1		0.256	0.548	0.651	0.872	1	11.9987	0.5118	0.893437	1
CD300E	1.121	0.598	0.061	0.27225	1		0.504	0.619	0.415	0.832	1		1.354	1.023	0.186	0.37967	1	-0.021	0.02	0.298	0.608289	1		0.504	0.619	0.434	0.7975	1	22.0097	0.1083	0.893437	1
CD38	0.87	0.64	0.174	0.435354	1		0.459	0.519	0.377	0.820286	1		1.123	0.866	0.195	0.39	1	-0.016	0.017	0.337	0.644696	1		0.459	0.519	0.398	0.792	1	8.19687	0.7638	0.936791	1
CD4	0.546	0.594	0.358	0.581016	1		0.911	0.471	0.053	0.601071	1		0.556	0.782	0.477	0.64249	1	0.009	0.015	0.57	0.775837	1		0.911	0.414	0.053	0.646105	1	16.3455	0.2528	0.893437	1
CD48	1.023	0.582	0.079	0.300808	1		0.608	0.48	0.205	0.731351	1		1.121	0.812	0.167	0.355548	1	-0.013	0.016	0.429	0.701349	1		0.608	0.48	0.234	0.718326	1	15.8305	0.2826	0.893437	1
CD5	0.769	0.587	0.19	0.447857	1		0.497	0.546	0.363	0.809698	1		0.796	0.948	0.401	0.575348	1	-0.007	0.019	0.692	0.853491	1		0.497	0.546	0.384	0.779878	1	11.1502	0.5755	0.893437	1
CD59	1.264	0.583	0.03	0.212143	1		0.775	0.544	0.154	0.6996	1		1.218	0.934	0.192	0.387918	1	-0.011	0.018	0.552	0.761645	1		0.775	0.544	0.185	0.694678	1	6.44324	0.8731	0.980018	1
CD6	0.78	0.579	0.177	0.435354	1		0.463	0.595	0.436	0.833027	1		0.671	1.038	0.518	0.678297	1	-0.005	0.02	0.802	0.914544	1		0.463	0.595	0.454	0.807102	1	7.91089	0.7786	0.946899	1
CD7	0.426	0.583	0.465	0.676985	1		0.739	0.653	0.258	0.788977	1		0.543	1.141	0.634	0.756217	1	0.005	0.022	0.829	0.926975	1		0.739	0.653	0.284	0.77071	1	12.9759	0.4724	0.893437	1
CD72	1.76	0.594	0.003	0.108	1		1.115	0.598	0.062	0.601071	1		1.964	0.984	0.046	0.21947	1	-0.021	0.019	0.28	0.601257	1		1.115	0.598	0.092	0.646105	1	22.3427	0.1463	0.893437	1
CD74	1.321	0.587	0.024	0.209647	1		0.928	0.471	0.049	0.601071	1		1.694	0.783	0.03	0.188571	1	-0.019	0.015	0.22	0.537778	1		0.928	0.427	0.055	0.646105	1	12.5066	0.4769	0.893437	1
CD79B	1.579	0.625	0.012	0.182769	1		1.008	0.472	0.033	0.601071	1		1.461	0.804	0.069	0.260229	1	-0.011	0.016	0.48	0.725008	1		1.008	0.472	0.058	0.646105	1	13.1608	0.4085	0.893437	1
CD83	-1	0.573	0.081	0.305486	1		-0.388	0.626	0.535	0.875455	1		-1.101	1.055	0.297	0.478098	1	0.017	0.021	0.398	0.688245	1		-0.388	0.626	0.549	0.830275	1	14.4977	0.3572	0.893437	1
CD8A	1.284	0.574	0.025	0.209647	1		0.97	0.467	0.038	0.601071	1		1.525	0.776	0.049	0.223034	1	-0.014	0.015	0.37	0.66657	1		0.97	0.303	0.01	0.44	1	15.1149	0.2978	0.893437	1
CDA	0.588	0.626	0.348	0.57363	1		0.321	0.554	0.562	0.882687	1		1.147	0.907	0.206	0.396	1	-0.02	0.018	0.254	0.587093	1		0.321	0.554	0.575	0.840221	1	19.4916	0.137	0.893437	1
CDH2	0.737	0.58	0.204	0.458644	1		0.281	0.614	0.648	0.909957	1		1.49	0.95	0.117	0.30888	1	-0.03	0.019	0.111	0.435208	1		0.281	0.614	0.658	0.874389	1	16.6674	0.2671	0.893437	1
CDHR2	0.681	0.582	0.242	0.493979	1		0.571	0.47	0.225	0.761538	1		1.518	0.781	0.052	0.234	1	-0.023	0.015	0.129	0.440379	1		0.571	0.346	0.13	0.677368	1	11.4277	0.5477	0.893437	1
CEMIP2	1.43	0.595	0.016	0.209647	1		1.552	0.47	0.001	0.198	0.396		1.568	0.817	0.055	0.242	1	0	0.016	0.98	0.993015	1		1.552	0.467	0.008	0.44	1	10.0031	0.6161	0.906713	1
CFD	1.496	0.596	0.012	0.182769	1		1.338	0.568	0.019	0.565714	1		1.997	0.956	0.037	0.203351	1	-0.016	0.019	0.388	0.677368	1		1.338	0.568	0.04	0.646105	1	31.7878	0.0651	0.893437	1
CFH	0.257	0.583	0.659	0.814206	1		0.277	0.472	0.557	0.882687	1		0.954	0.783	0.223	0.414592	1	-0.017	0.015	0.279	0.601257	1		0.277	0.464	0.564	0.830275	1	3.5757	0.9844	0.993	1
CFHR5	-0.212	0.585	0.717	0.847558	1		0.002	0.61	0.997	0.997	1		-0.209	1.065	0.845	0.899228	1	0.005	0.021	0.804	0.914544	1		0.002	0.61	0.997	0.997	1	11.5566	0.5018	0.893437	1
CHCHD10	0.818	0.596	0.17	0.435354	1		0.512	0.563	0.363	0.809698	1		1.608	0.872	0.065	0.256235	1	-0.027	0.017	0.116	0.440379	1		0.512	0.563	0.384	0.779878	1	21.5156	0.1962	0.893437	1
CHGB	0.522	0.595	0.38	0.595547	1		0.131	0.471	0.781	0.953163	1		0.118	0.783	0.88	0.917053	1	0	0.015	0.983	0.993015	1		0.131	0.401	0.751	0.915065	1	13.5963	0.3689	0.893437	1
CILP	0.552	0.583	0.344	0.57363	1		0.262	0.486	0.59	0.888365	1		0.963	0.8	0.229	0.421786	1	-0.017	0.016	0.272	0.601257	1		0.262	0.486	0.602	0.854007	1	6.80488	0.8601	0.980018	1
CKB	0.318	0.577	0.581	0.759327	1		0.271	0.471	0.565	0.882687	1		-0.504	0.781	0.519	0.678297	1	0.019	0.015	0.214	0.532125	1		0.271	0.465	0.574	0.840221	1	11.8882	0.5366	0.893437	1
CLEC4C	0.194	0.601	0.747	0.854948	1		0.091	0.779	0.907	0.978163	1		-0.582	1.336	0.663	0.776769	1	0.017	0.026	0.528	0.75626	1		0.091	0.779	0.91	0.963529	1	34.0779	0.0478	0.893437	1
CLEC7A	0.71	0.585	0.225	0.471429	1		0.323	0.515	0.532	0.875455	1		0.507	0.899	0.573	0.715798	1	-0.005	0.018	0.797	0.914544	1		0.323	0.515	0.546	0.830275	1	21.2703	0.1017	0.893437	1
CLMP	-0.125	0.586	0.831	0.90905	1		-0.347	0.47	0.46	0.833027	1		0.463	0.781	0.553	0.711	1	-0.02	0.015	0.194	0.515597	1		-0.347	0.412	0.419	0.795718	1	26.7097	0.0968	0.893437	1
CLSTN3	0.675	0.59	0.252	0.505447	1		0.363	0.47	0.44	0.833027	1		1.318	0.781	0.092	0.297	1	-0.023	0.015	0.126	0.440379	1		0.363	0.389	0.372	0.771375	1	10.5661	0.575	0.893437	1
CNDP1	0.246	0.59	0.677	0.830006	1		0.17	0.471	0.719	0.921437	1		0.64	0.782	0.414	0.591856	1	-0.012	0.015	0.452	0.713116	1		0.17	0.418	0.693	0.887241	1	13.0307	0.4103	0.893437	1
CNTN3	0.26	0.583	0.655	0.814206	1		0.16	0.471	0.735	0.932435	1		0.828	0.782	0.29	0.472279	1	-0.016	0.015	0.285	0.601257	1		0.16	0.364	0.671	0.88572	1	15.8541	0.2772	0.893437	1
COL15A1	1.608	0.594	0.007	0.17325	1		1.173	0.538	0.029	0.601071	1		1.559	0.928	0.093	0.297	1	-0.009	0.018	0.602	0.777903	1		1.173	0.538	0.054	0.646105	1	28.5225	0.1043	0.893437	1
COL18A1	0.654	0.593	0.27	0.516522	1		0.36	0.472	0.445	0.833027	1		1.022	0.783	0.192	0.387918	1	-0.016	0.015	0.29	0.601257	1		0.36	0.344	0.32	0.77071	1	5.50866	0.9236	0.99118	1
COL6A3	0.632	0.579	0.275	0.523558	1		0.547	0.471	0.246	0.779328	1		0.578	0.783	0.461	0.637463	1	-0.001	0.015	0.961	0.985896	1		0.547	0.272	0.072	0.646105	1	12.1755	0.4715	0.893437	1
COLEC12	0.414	0.58	0.476	0.687942	1		0.171	0.471	0.717	0.921437	1		0.691	0.783	0.377	0.552933	1	-0.013	0.015	0.405	0.694286	1		0.171	0.202	0.418	0.795718	1	17.8755	0.2248	0.893437	1
CPA2	1.082	0.601	0.072	0.28512	1		0.771	0.515	0.135	0.676709	1		1.235	0.881	0.161	0.348393	1	-0.011	0.017	0.509	0.743779	1		0.771	0.515	0.166	0.694678	1	8.65249	0.7336	0.928133	1
CPM	0.607	0.579	0.295	0.533973	1		0.425	0.47	0.366	0.809698	1		1.661	0.78	0.033	0.192176	1	-0.03	0.015	0.047	0.271543	1		0.425	0.44	0.357	0.77071	1	24.0481	0.1211	0.893437	1
CR1	1.503	0.618	0.015	0.209647	1		0.753	0.55	0.171	0.707143	1		2.082	0.786	0.008	0.13522	1	-0.033	0.015	0.034	0.2448	1		0.753	0.55	0.201	0.694678	1	16.5228	0.24	0.893437	1
CRELD1	0.851	0.58	0.142	0.404547	1		0.385	0.471	0.413	0.832	1		1.708	0.782	0.029	0.188571	1	-0.032	0.015	0.034	0.2448	1		0.385	0.467	0.428	0.795718	1	11.9284	0.5049	0.893437	1
CRHBP	0.982	0.625	0.116	0.364571	1		0.181	0.516	0.726	0.924424	1		1.438	0.782	0.066	0.256235	1	-0.031	0.015	0.044	0.271543	1		0.181	0.516	0.734	0.897111	1	7.06574	0.8335	0.969677	1
CRIP2	0.3	0.589	0.611	0.785571	1		0.18	0.471	0.702	0.917465	1		0.354	0.782	0.651	0.76725	1	-0.004	0.015	0.78	0.905806	1		0.18	0.332	0.599	0.853252	1	11.1726	0.5996	0.906266	1
CRLF1	-0.208	0.584	0.722	0.850929	1		-0.201	0.471	0.669	0.912926	1		-0.029	0.782	0.97	0.977405	1	-0.004	0.015	0.783	0.906632	1		-0.201	0.331	0.557	0.830275	1	10.3221	0.6298	0.906713	1
CSF1	0.73	0.622	0.24	0.492435	1		0.067	0.615	0.913	0.979805	1		1.82	0.79	0.021	0.16632	1	-0.043	0.015	0.005	0.239684	1		0.067	0.615	0.915	0.96624	1	8.17525	0.7618	0.936791	1
CSF1R	1.254	0.594	0.035	0.223548	1		0.959	0.68	0.158	0.6996	1		2.35	1.039	0.024	0.179321	1	-0.034	0.02	0.094	0.408638	1		0.959	0.68	0.189	0.694678	1	12.9355	0.4354	0.893437	1
CST3	1.053	0.593	0.076	0.295059	1		0.605	0.472	0.199	0.7272	1		1.257	0.783	0.109	0.304408	1	-0.016	0.015	0.298	0.608289	1		0.605	0.444	0.203	0.694678	1	18.4719	0.2678	0.893437	1
CST7	0.284	0.587	0.629	0.798346	1		-0.085	0.478	0.859	0.958854	1		0.603	0.785	0.442	0.625114	1	-0.017	0.015	0.272	0.601257	1		-0.085	0.478	0.862	0.954603	1	9.9377	0.6261	0.906713	1
CSTB	0.529	0.587	0.368	0.59239	1		-0.061	0.525	0.907	0.978163	1		1.191	0.782	0.128	0.32081	1	-0.031	0.015	0.045	0.271543	1		-0.061	0.525	0.909	0.963529	1	15.1334	0.3032	0.893437	1
CTHRC1	1.506	0.626	0.016	0.209647	1		0.665	0.488	0.173	0.707143	1		1.004	0.843	0.234	0.426881	1	-0.008	0.017	0.615	0.783087	1		0.665	0.488	0.203	0.694678	1	10.4371	0.5839	0.893437	1
CTSD	0.404	0.605	0.504	0.7128	1		-0.267	0.646	0.68	0.912926	1		1.374	0.9	0.127	0.32081	1	-0.04	0.018	0.022	0.239684	1		-0.267	0.646	0.688	0.887241	1	5.46832	0.9225	0.99118	1
CTSO	0.586	0.579	0.312	0.54669	1		0.374	0.47	0.426	0.833027	1		0.887	0.781	0.256	0.444632	1	-0.013	0.015	0.41	0.695949	1		0.374	0.394	0.364	0.770824	1	11.113	0.5706	0.893437	1
CTSS	1.053	0.583	0.071	0.284	1		0.737	0.468	0.116	0.62926	1		1.118	0.778	0.151	0.345642	1	-0.009	0.015	0.54	0.760996	1		0.737	0.412	0.104	0.658141	1	9.78971	0.6434	0.906713	1
CTSZ	1.137	0.588	0.053	0.257639	1		0.89	0.471	0.059	0.601071	1		1.758	0.782	0.025	0.183333	1	-0.021	0.015	0.165	0.490567	1		0.89	0.376	0.04	0.646105	1	13.8054	0.3847	0.893437	1
CXCL10	0.367	0.598	0.539	0.730973	1		0.134	0.548	0.807	0.953163	1		0.802	0.918	0.383	0.559661	1	-0.016	0.018	0.362	0.66657	1		0.134	0.548	0.812	0.946256	1	17.57	0.222	0.893437	1
CXCL11	0.284	0.584	0.627	0.798346	1		-0.198	0.452	0.661	0.912042	1		0.553	0.751	0.461	0.637463	1	-0.018	0.015	0.21	0.532125	1		-0.198	0.42	0.647	0.872	1	14.1139	0.419	0.893437	1
CXCL13	1.094	0.603	0.07	0.282857	1		0.495	0.471	0.293	0.80575	1		0.987	0.782	0.207	0.396	1	-0.012	0.015	0.431	0.701349	1		0.495	0.386	0.229	0.711562	1	23.5544	0.0584	0.893437	1
CXCL14	-0.149	0.602	0.805	0.887967	1		0.105	0.504	0.835	0.956718	1		0.34	0.877	0.698	0.801183	1	-0.006	0.017	0.737	0.873808	1		0.105	0.504	0.839	0.94773	1	4.63978	0.9553	0.993	1
CXCL16	0.191	0.616	0.756	0.859886	1		-0.122	0.469	0.794	0.953163	1		0.81	0.779	0.299	0.479368	1	-0.023	0.015	0.134	0.441818	1		-0.122	0.396	0.763	0.917619	1	13.1679	0.4046	0.893437	1
CYB5R2	-0.055	0.579	0.924	0.961417	1		-0.112	0.469	0.811	0.953163	1		0.23	0.778	0.767	0.84605	1	-0.008	0.015	0.582	0.777333	1		-0.112	0.443	0.806	0.946256	1	12.1525	0.4658	0.893437	1
DAG1	1.093	0.595	0.066	0.27225	1		0.491	0.659	0.456	0.833027	1		2.214	0.901	0.014	0.13522	1	-0.042	0.018	0.017	0.239684	1		0.491	0.659	0.473	0.807102	1	8.18228	0.7641	0.936791	1
DAPK2	1.105	0.584	0.058	0.27225	1		0.698	0.47	0.137	0.67815	1		1.368	0.78	0.079	0.279321	1	-0.016	0.015	0.282	0.601257	1		0.698	0.449	0.151	0.694678	1	9.42409	0.6848	0.922344	1
DBI	0.657	0.582	0.258	0.51084	1		0.398	0.471	0.398	0.832	1		1.066	0.783	0.173	0.362476	1	-0.016	0.015	0.285	0.601257	1		0.398	0.371	0.309	0.77071	1	7.1117	0.8347	0.969677	1
DDAH1	0.587	0.611	0.336	0.567881	1		0.306	0.492	0.534	0.875455	1		1.823	0.782	0.02	0.165	1	-0.037	0.015	0.015	0.239684	1		0.306	0.492	0.548	0.830275	1	16.1246	0.2364	0.893437	1
DKK4	1.232	0.587	0.036	0.225415	1		1.126	0.508	0.027	0.601071	1		0.755	0.876	0.389	0.564264	1	0.009	0.017	0.596	0.777903	1		1.126	0.508	0.051	0.646105	1	19.2848	0.2344	0.893437	1
DLK1	0.167	0.582	0.774	0.865831	1		0.037	0.471	0.938	0.983244	1		-0.129	0.783	0.869	0.910069	1	0.004	0.015	0.791	0.913224	1		0.037	0.234	0.878	0.963125	1	31.6243	0.0775	0.893437	1
DLL1	1.026	0.607	0.091	0.313357	1		0.637	0.499	0.202	0.7272	1		1.596	0.783	0.042	0.210532	1	-0.024	0.015	0.125	0.440379	1		0.637	0.499	0.23	0.711562	1	8.95823	0.7125	0.923143	1
DNAJB14	0.377	0.584	0.518	0.72325	1		0.382	0.47	0.416	0.832	1		0.768	0.78	0.325	0.5148	1	-0.009	0.015	0.535	0.760996	1		0.382	0.445	0.411	0.795718	1	11.8676	0.5186	0.893437	1
DNMBP	0.443	0.588	0.451	0.663926	1		0.223	0.471	0.636	0.907559	1		0.909	0.782	0.245	0.43296	1	-0.017	0.015	0.272	0.601257	1		0.223	0.296	0.469	0.807102	1	14.1218	0.3632	0.893437	1
DPT	1.101	0.588	0.061	0.27225	1		0.563	0.47	0.231	0.768706	1		1.047	0.781	0.18	0.373312	1	-0.012	0.015	0.438	0.701349	1		0.563	0.299	0.089	0.646105	1	4.61271	0.9572	0.993	1
DPY30	1.37	0.588	0.02	0.209647	1		0.852	0.491	0.083	0.601071	1		2.366	0.783	0.003	0.108	1	-0.037	0.015	0.015	0.239684	1		0.852	0.491	0.113	0.658141	1	15.5488	0.2854	0.893437	1
DSCAM	1.468	0.587	0.012	0.182769	1		1.09	0.709	0.124	0.65472	1		1.777	1.208	0.141	0.335435	1	-0.017	0.024	0.476	0.722207	1		1.09	0.709	0.155	0.694678	1	11.1105	0.5357	0.893437	1
DSG2	0.577	0.59	0.328	0.56473	1		0.623	0.471	0.186	0.7272	1		0.516	0.782	0.509	0.669648	1	0.003	0.015	0.864	0.931512	1		0.623	0.409	0.158	0.694678	1	9.70501	0.6367	0.906713	1
DSG4	0.08	0.582	0.891	0.940896	1		-0.106	0.471	0.822	0.953163	1		-0.214	0.781	0.784	0.857635	1	0.003	0.015	0.862	0.931512	1		-0.106	0.425	0.808	0.946256	1	19.1102	0.3174	0.893437	1
EFCAB14	2.147	0.614	0	0	0		1.47	0.471	0.002	0.264	0.792		2.48	0.782	0.002	0.108	0.792	-0.025	0.015	0.106	0.41976	1		1.47	0.431	0.007	0.44	1	14.0204	0.4105	0.893437	1
EFNA4	-0.588	0.578	0.309	0.546268	1		-0.593	0.461	0.199	0.7272	1		-0.817	0.767	0.287	0.472279	1	0.005	0.015	0.715	0.8604	1		-0.593	0.439	0.207	0.694678	1	13.3078	0.4079	0.893437	1
EGLN1	0.969	0.586	0.098	0.3234	1		0.52	0.471	0.27	0.79791	1		1.097	0.782	0.161	0.348393	1	-0.014	0.015	0.356	0.66657	1		0.52	0.381	0.202	0.694678	1	4.17264	0.9704	0.993	1
ELOA	-0.046	0.581	0.937	0.966281	1		-0.333	0.471	0.479	0.848086	1		0.527	0.783	0.501	0.668	1	-0.021	0.015	0.169	0.493606	1		-0.333	0.388	0.41	0.795718	1	13.7231	0.3905	0.893437	1
ENAH	0.093	0.587	0.874	0.927893	1		-0.045	0.472	0.924	0.983099	1		0.408	0.783	0.603	0.737	1	-0.011	0.015	0.469	0.717369	1		-0.045	0.381	0.908	0.963529	1	30.7266	0.1211	0.893437	1
ENPP2	1.195	0.616	0.052	0.257639	1		0.388	0.554	0.483	0.848086	1		1.305	0.891	0.143	0.335435	1	-0.022	0.017	0.198	0.515842	1		0.388	0.554	0.499	0.818074	1	14.3807	0.4406	0.893437	1
ENPP6	0.285	0.608	0.64	0.804571	1		0.611	0.711	0.391	0.832	1		-0.389	1.173	0.74	0.830034	1	0.025	0.023	0.286	0.601257	1		0.611	0.711	0.411	0.795718	1	14.524	0.4505	0.893437	1
EPHA1	0.364	0.577	0.529	0.724858	1		0.182	0.471	0.699	0.917465	1		0.489	0.782	0.532	0.689765	1	-0.008	0.015	0.623	0.785694	1		0.182	0.261	0.501	0.818074	1	6.47771	0.8729	0.980018	1
EPS8L2	0.802	0.588	0.173	0.435354	1		0.622	0.47	0.186	0.7272	1		1.659	0.781	0.034	0.19513	1	-0.025	0.015	0.097	0.408638	1		0.622	0.458	0.204	0.694678	1	11.6275	0.5058	0.893437	1
EZR	0.068	0.583	0.907	0.947683	1		-0.09	0.471	0.848	0.956718	1		0.449	0.783	0.567	0.715798	1	-0.013	0.015	0.389	0.677368	1		-0.09	0.463	0.849	0.94773	1	7.99396	0.7945	0.9558	1
F2R	1.205	0.587	0.04	0.232941	1		0.622	0.471	0.187	0.7272	1		1.86	0.783	0.018	0.160085	1	-0.03	0.015	0.048	0.271543	1		0.622	0.465	0.21	0.698824	1	8.95793	0.7481	0.932842	1
F9	0.107	0.604	0.86	0.920432	1		-0.152	0.489	0.757	0.93757	1		0.537	0.806	0.505	0.669648	1	-0.017	0.016	0.285	0.601257	1		-0.152	0.489	0.763	0.917619	1	23.4989	0.2024	0.893437	1
FABP1	1.757	0.591	0.003	0.108	1		0.993	0.593	0.094	0.609714	1		2.183	0.912	0.017	0.156558	1	-0.029	0.018	0.102	0.41976	1		0.993	0.593	0.125	0.67584	1	6.25587	0.8934	0.980018	1
FABP3	0.722	0.582	0.215	0.467802	1		0.401	0.471	0.394	0.832	1		1.297	0.782	0.097	0.297744	1	-0.022	0.015	0.151	0.466605	1		0.401	0.416	0.358	0.77071	1	2.89844	0.9908	0.993	1
FABP4	0.335	0.591	0.57	0.754916	1		0.266	0.471	0.572	0.882687	1		0.832	0.782	0.287	0.472279	1	-0.014	0.015	0.365	0.66657	1		0.266	0.444	0.562	0.830275	1	5.72571	0.9185	0.99118	1
FABP5	0.821	0.588	0.163	0.43032	1		0.666	0.471	0.158	0.6996	1		1.026	0.804	0.202	0.396	1	-0.009	0.016	0.575	0.775837	1		0.666	0.467	0.185	0.694678	1	17.5926	0.2479	0.893437	1
FAS	1.685	0.659	0.011	0.182769	1		0.416	0.595	0.485	0.848086	1		2.061	0.784	0.009	0.13522	1	-0.04	0.015	0.009	0.239684	1		0.416	0.595	0.501	0.818074	1	7.70019	0.7965	0.9558	1
FBP1	0.262	0.584	0.653	0.814206	1		0.103	0.471	0.826	0.953163	1		0.713	0.782	0.362	0.540951	1	-0.015	0.015	0.329	0.643744	1		0.103	0.467	0.829	0.946759	1	12.7219	0.4808	0.893437	1
FCAMR	1.416	0.607	0.02	0.209647	1		0.552	0.696	0.428	0.833027	1		2.08	1.039	0.045	0.217317	1	-0.037	0.02	0.065	0.318732	1		0.552	0.696	0.446	0.807102	1	9.07061	0.6983	0.923143	1
FCAR	0.118	0.593	0.842	0.913512	1		0.155	0.47	0.741	0.93451	1		0.002	0.78	0.998	0.998	1	0.004	0.015	0.806	0.914544	1		0.155	0.384	0.694	0.887241	1	12.9667	0.4867	0.893437	1
FCER2	1.22	0.592	0.039	0.230507	1		0.603	0.624	0.334	0.809698	1		0.939	1.083	0.386	0.561971	1	-0.008	0.021	0.697	0.854526	1		0.603	0.624	0.357	0.77071	1	9.14676	0.6968	0.923143	1
FCRL1	1.232	0.58	0.034	0.223548	1		0.946	0.698	0.175	0.707143	1		0.931	1.222	0.446	0.626298	1	0	0.024	0.987	0.993015	1		0.946	0.698	0.205	0.694678	1	9.97637	0.6353	0.906713	1
FGA	0.352	0.589	0.55	0.735811	1		0.29	0.482	0.548	0.881781	1		0.553	0.837	0.509	0.669648	1	-0.006	0.016	0.694	0.853491	1		0.29	0.482	0.561	0.830275	1	13.8111	0.3718	0.893437	1
FGF5	1.021	0.598	0.088	0.311143	1		0.3	0.47	0.523	0.873873	1		1.679	0.78	0.031	0.188862	1	-0.034	0.015	0.027	0.2448	1		0.3	0.451	0.522	0.830275	1	11.7724	0.5685	0.893437	1
FMNL1	0.31	0.566	0.583	0.759434	1		0.45	0.458	0.326	0.809698	1		-0.246	0.761	0.747	0.833273	1	0.017	0.015	0.252	0.587093	1		0.45	0.372	0.254	0.745067	1	16.7332	0.2121	0.893437	1
FNDC1	0.618	0.594	0.298	0.533973	1		0.536	0.51	0.293	0.80575	1		1.191	0.851	0.162	0.348652	1	-0.016	0.017	0.335	0.644696	1		0.536	0.51	0.318	0.77071	1	11.8377	0.4982	0.893437	1
FOLR2	-1.081	0.574	0.059	0.27225	1		-0.746	0.46	0.104	0.613521	1		-2.041	0.763	0.007	0.13522	1	0.032	0.015	0.034	0.2448	1		-0.746	0.399	0.091	0.646105	1	11.3776	0.515	0.893437	1
FSTL3	0.66	0.586	0.26	0.511094	1		0.088	0.471	0.852	0.9585	1		0.841	0.783	0.283	0.472279	1	-0.018	0.015	0.229	0.548675	1		0.088	0.457	0.852	0.94773	1	13.2632	0.456	0.893437	1
FTCD	1.083	0.582	0.063	0.27225	1		0.481	0.472	0.307	0.809698	1		1.968	0.783	0.012	0.13522	1	-0.036	0.015	0.017	0.239684	1		0.481	0.417	0.275	0.766901	1	12.0525	0.5476	0.893437	1
FURIN	-0.022	0.591	0.971	0.97942	1		-0.044	0.471	0.926	0.983099	1		0.526	0.783	0.501	0.668	1	-0.014	0.015	0.362	0.66657	1		-0.044	0.349	0.902	0.963529	1	5.63695	0.9172	0.99118	1
GAS2	1.32	0.584	0.024	0.209647	1		1.399	0.486	0.004	0.3168	1		1.515	0.849	0.074	0.27	1	-0.003	0.017	0.865	0.931512	1		1.399	0.486	0.016	0.487385	1	23.8418	0.1657	0.893437	1
GBP4	-0.289	0.585	0.62	0.792	1		-0.818	0.471	0.083	0.601071	1		0.379	0.782	0.629	0.75252	1	-0.029	0.015	0.055	0.294324	1		-0.818	0.468	0.111	0.658141	1	24.4534	0.1815	0.893437	1
GDF15	0.712	0.69	0.302	0.536287	1		-0.117	0.585	0.842	0.956718	1		1.606	0.783	0.04	0.208421	1	-0.042	0.015	0.006	0.239684	1		-0.117	0.585	0.846	0.94773	1	18.8878	0.3219	0.893437	1
GDF2	-0.115	0.607	0.849	0.913598	1		0.708	0.523	0.175	0.707143	1		0.153	0.885	0.862	0.905443	1	0.014	0.017	0.432	0.701349	1		0.708	0.523	0.205	0.694678	1	5.54729	0.9223	0.99118	1
GDNF	0.044	0.595	0.941	0.967886	1		0.009	0.488	0.985	0.995051	1		0.166	0.852	0.845	0.899228	1	-0.004	0.017	0.817	0.916521	1		0.009	0.488	0.986	0.996061	1	12.5206	0.4569	0.893437	1
GFRA1	0.483	0.579	0.405	0.613649	1		-0.04	0.471	0.932	0.983244	1		1.042	0.782	0.183	0.375482	1	-0.027	0.015	0.083	0.382186	1		-0.04	0.324	0.904	0.963529	1	33.4223	0.0347	0.893437	1
GGA1	-0.024	0.582	0.968	0.97942	1		-0.145	0.472	0.758	0.93757	1		0.864	0.783	0.27	0.462857	1	-0.025	0.015	0.106	0.41976	1		-0.145	0.368	0.701	0.887241	1	19.581	0.2097	0.893437	1
GGH	0.142	0.581	0.808	0.8888	1		-0.206	0.468	0.66	0.912042	1		0.275	0.778	0.724	0.823771	1	-0.012	0.015	0.439	0.701349	1		-0.206	0.422	0.636	0.872	1	2.98485	0.9913	0.993	1
GGT1	0.477	0.59	0.419	0.621438	1		0.452	0.47	0.336	0.809698	1		1.272	0.781	0.104	0.302824	1	-0.02	0.015	0.189	0.51263	1		0.452	0.414	0.3	0.77071	1	18.3583	0.1871	0.893437	1
GHR	0.499	0.588	0.397	0.606996	1		0.333	0.482	0.489	0.848086	1		0.954	0.802	0.234	0.426881	1	-0.015	0.016	0.332	0.644471	1		0.333	0.482	0.505	0.81959	1	17.9023	0.288	0.893437	1
GHRL	-0.151	0.589	0.797	0.884916	1		0.036	0.571	0.949	0.98378	1		-1.133	0.873	0.194	0.38997	1	0.029	0.017	0.094	0.408638	1		0.036	0.571	0.951	0.98175	1	18.9926	0.2869	0.893437	1
GIMAP8	-0.56	0.581	0.335	0.567881	1		-0.743	0.505	0.141	0.683571	1		-0.529	0.879	0.547	0.705577	1	-0.005	0.017	0.76	0.893628	1		-0.743	0.505	0.171	0.694678	1	13.9404	0.3638	0.893437	1
GM2A	1.916	0.593	0.001	0.099	0.396		1.297	0.484	0.007	0.3564	1		2.049	0.788	0.009	0.13522	1	-0.018	0.015	0.232	0.550132	1		1.297	0.484	0.023	0.535765	1	8.93161	0.7157	0.923143	1
GOLM2	0.77	0.581	0.185	0.441054	1		0.539	0.471	0.253	0.788977	1		1.253	0.782	0.109	0.304408	1	-0.018	0.015	0.253	0.587093	1		0.539	0.394	0.202	0.694678	1	12.356	0.4586	0.893437	1
GPD1	1.176	0.588	0.045	0.240811	1		0.615	0.5	0.219	0.754448	1		1.779	0.782	0.023	0.175154	1	-0.029	0.015	0.062	0.310785	1		0.615	0.5	0.247	0.735429	1	11.109	0.5555	0.893437	1
GPR15L	-0.117	0.59	0.842	0.913512	1		0.274	0.471	0.56	0.882687	1		-0.569	0.782	0.466	0.638533	1	0.021	0.015	0.176	0.493606	1		0.274	0.391	0.499	0.818074	1	10.4422	0.6527	0.912613	1
GSR	0.262	0.593	0.659	0.814206	1		0.303	0.481	0.528	0.875455	1		0.415	0.841	0.621	0.750951	1	-0.003	0.016	0.868	0.931512	1		0.303	0.481	0.542	0.830275	1	9.21249	0.6871	0.922344	1
GSTA1	0.72	0.581	0.215	0.467802	1		0.263	0.472	0.577	0.882687	1		1.431	0.783	0.068	0.258923	1	-0.029	0.015	0.062	0.310785	1		0.263	0.357	0.478	0.807102	1	9.19593	0.6798	0.922344	1
GUSB	-0.001	0.584	0.998	0.998	1		0.262	0.477	0.583	0.882687	1		0.601	0.823	0.465	0.638533	1	-0.008	0.016	0.606	0.777903	1		0.262	0.477	0.595	0.853252	1	13.052	0.4137	0.893437	1
GZMA	1.07	0.576	0.063	0.27225	1		0.913	0.467	0.051	0.601071	1		1.267	0.775	0.102	0.301433	1	-0.009	0.015	0.568	0.775837	1		0.913	0.252	0.005	0.44	1	3.40171	0.9861	0.993	1
HAVCR1	0.554	0.608	0.363	0.586727	1		0.189	0.47	0.687	0.912926	1		0.986	0.781	0.207	0.396	1	-0.02	0.015	0.202	0.522824	1		0.189	0.409	0.653	0.872	1	11.6589	0.5047	0.893437	1
HAVCR2	0.459	0.622	0.46	0.672177	1		0.126	0.499	0.801	0.953163	1		1.482	0.782	0.058	0.24649	1	-0.033	0.015	0.03	0.2448	1		0.126	0.499	0.806	0.946256	1	10.5277	0.5824	0.893437	1
HEPH	1.493	0.58	0.01	0.182769	1		1.15	0.472	0.015	0.528	1		2.045	0.784	0.009	0.13522	1	-0.022	0.015	0.152	0.466605	1		1.15	0.336	0.007	0.44	1	12.5841	0.46	0.893437	1
HGF	0.807	0.594	0.175	0.435354	1		0.825	0.471	0.08	0.601071	1		1.975	0.783	0.012	0.13522	1	-0.028	0.015	0.066	0.318732	1		0.825	0.421	0.079	0.646105	1	15.0145	0.349	0.893437	1
HHEX	0.895	0.586	0.127	0.38986	1		0.814	0.471	0.084	0.601071	1		1.332	0.785	0.09	0.294545	1	-0.013	0.015	0.408	0.695949	1		0.814	0.465	0.111	0.658141	1	22.5601	0.092	0.893437	1
HNMT	1.188	0.645	0.066	0.27225	1		0.577	0.47	0.22	0.754448	1		1.915	0.781	0.014	0.13522	1	-0.033	0.015	0.032	0.2448	1		0.577	0.459	0.237	0.721938	1	15.3387	0.353	0.893437	1
HNRNPUL1	0.938	0.591	0.112	0.357677	1		0.412	0.493	0.404	0.832	1		1.84	0.781	0.019	0.160085	1	-0.035	0.015	0.022	0.239684	1		0.412	0.493	0.423	0.795718	1	6.21422	0.8925	0.980018	1
HSD11B1	-0.497	0.595	0.404	0.613649	1		-0.489	0.655	0.456	0.833027	1		-2.048	0.945	0.03	0.188571	1	0.038	0.018	0.039	0.270947	1		-0.489	0.655	0.473	0.807102	1	18.4071	0.2486	0.893437	1
HSPA1A	1.003	0.594	0.091	0.313357	1		0.233	0.483	0.63	0.907559	1		1.469	0.782	0.06	0.24649	1	-0.03	0.015	0.048	0.271543	1		0.233	0.483	0.64	0.872	1	11.8043	0.5143	0.893437	1
HSPB6	0.529	0.596	0.375	0.594	1		0.321	0.471	0.497	0.848086	1		0.945	0.783	0.228	0.421786	1	-0.015	0.015	0.318	0.632804	1		0.321	0.419	0.462	0.807102	1	19.7033	0.187	0.893437	1
HSPG2	0.841	0.583	0.149	0.41831	1		0.324	0.471	0.492	0.848086	1		0.828	0.783	0.29	0.472279	1	-0.012	0.015	0.419	0.700487	1		0.324	0.426	0.465	0.807102	1	30.6412	0.1103	0.893437	1
ICAM1	0.221	0.595	0.71	0.844324	1		-0.026	0.587	0.965	0.985918	1		1.504	0.804	0.061	0.24649	1	-0.038	0.016	0.017	0.239684	1		-0.026	0.587	0.966	0.985918	1	20.5514	0.1842	0.893437	1
ICAM3	1.643	0.636	0.01	0.182769	1		0.874	0.624	0.161	0.700615	1		1.038	1.091	0.341	0.526973	1	-0.004	0.021	0.851	0.931512	1		0.874	0.624	0.192	0.694678	1	25.4191	0.1213	0.893437	1
IDO1	0.505	0.595	0.396	0.606996	1		0.247	0.673	0.713	0.9197	1		0.412	1.176	0.726	0.823771	1	-0.004	0.023	0.861	0.931512	1		0.247	0.673	0.721	0.889458	1	8.64209	0.7236	0.924341	1
IFI30	0.705	0.581	0.225	0.471429	1		0.238	0.471	0.613	0.905776	1		1.085	0.782	0.165	0.353189	1	-0.021	0.015	0.175	0.493606	1		0.238	0.445	0.604	0.854007	1	4.76754	0.9545	0.993	1
IGFBP1	0.545	0.584	0.351	0.57363	1		0.565	0.487	0.246	0.779328	1		0.146	0.835	0.861	0.905443	1	0.01	0.016	0.529	0.75626	1		0.565	0.487	0.273	0.766723	1	9.31732	0.7105	0.923143	1
IGFBP2	-0.149	0.581	0.798	0.884916	1		-0.361	0.471	0.443	0.833027	1		-0.821	0.783	0.294	0.4752	1	0.011	0.015	0.462	0.713416	1		-0.361	0.405	0.393	0.788	1	9.85506	0.669	0.922212	1
IGFBP4	0.508	0.596	0.394	0.606996	1		0.523	0.471	0.267	0.794977	1		1.081	0.783	0.168	0.355765	1	-0.014	0.015	0.372	0.66657	1		0.523	0.424	0.246	0.735429	1	3.87898	0.9792	0.993	1
IGFBP7	2.046	0.651	0.002	0.099	0.792		0.955	0.541	0.077	0.601071	1		2.048	0.83	0.014	0.13522	1	-0.027	0.016	0.099	0.412674	1		0.955	0.541	0.108	0.658141	1	16.9115	0.2584	0.893437	1
IGLC2	1.131	0.582	0.052	0.257639	1		0.966	0.512	0.059	0.601071	1		1.05	0.895	0.241	0.431516	1	-0.002	0.018	0.906	0.956736	1		0.966	0.512	0.088	0.646105	1	13.5071	0.4021	0.893437	1
IGSF3	1.334	0.613	0.029	0.212143	1		0.486	0.611	0.427	0.833027	1		1.94	0.881	0.028	0.188571	1	-0.036	0.017	0.039	0.270947	1		0.486	0.611	0.445	0.807102	1	5.43609	0.9287	0.993	1
IGSF9	0.916	0.589	0.12	0.37125	1		0.5	0.494	0.312	0.809698	1		1.873	0.783	0.017	0.156558	1	-0.034	0.015	0.028	0.2448	1		0.5	0.494	0.336	0.77071	1	10.7861	0.5732	0.893437	1
IL10RB	1.117	0.607	0.066	0.27225	1		0.274	0.471	0.561	0.882687	1		1.544	0.783	0.048	0.221023	1	-0.031	0.015	0.042	0.271543	1		0.274	0.46	0.564	0.830275	1	12.4898	0.5004	0.893437	1
IL13RA1	-1.241	0.62	0.045	0.240811	1		-0.278	0.461	0.546	0.881781	1		-1.762	0.766	0.021	0.16632	1	0.036	0.015	0.015	0.239684	1		-0.278	0.458	0.557	0.830275	1	11.9327	0.567	0.893437	1
IL15RA	0.701	0.613	0.253	0.505447	1		0.172	0.561	0.76	0.93757	1		1.349	0.851	0.113	0.304408	1	-0.029	0.017	0.083	0.382186	1		0.172	0.561	0.766	0.917619	1	9.21688	0.6867	0.922344	1
IL16	0.911	0.576	0.114	0.361152	1		0.848	0.469	0.07	0.601071	1		1.255	0.779	0.107	0.304408	1	-0.01	0.015	0.513	0.746868	1		0.848	0.305	0.019	0.528	1	8.9607	0.7077	0.923143	1
IL18	0.869	0.583	0.136	0.401824	1		0.424	0.552	0.443	0.833027	1		1.727	0.798	0.03	0.188571	1	-0.032	0.016	0.041	0.271543	1		0.424	0.552	0.461	0.807102	1	12.4508	0.4649	0.893437	1
IL18R1	1.474	0.577	0.011	0.182769	1		1.212	0.467	0.009	0.3564	1		2.145	0.774	0.006	0.13522	1	-0.023	0.015	0.131	0.441818	1		1.212	0.372	0.009	0.44	1	17.7907	0.2333	0.893437	1
IL1RAP	-0.759	0.592	0.2	0.457803	1		-0.106	0.55	0.847	0.956718	1		-1.371	0.804	0.088	0.29284	1	0.031	0.016	0.049	0.273296	1		-0.106	0.55	0.851	0.94773	1	9.8945	0.6309	0.906713	1
IL1RN	0.688	0.586	0.24	0.492435	1		0.386	0.47	0.412	0.832	1		1.104	0.781	0.157	0.34733	1	-0.018	0.015	0.249	0.586929	1		0.386	0.403	0.361	0.77071	1	25.8887	0.0789	0.893437	1
IL2RA	-0.48	0.578	0.406	0.613649	1		-0.212	0.519	0.683	0.912926	1		-0.955	0.853	0.263	0.452817	1	0.018	0.017	0.275	0.601257	1		-0.212	0.519	0.692	0.887241	1	13.2549	0.4159	0.893437	1
IL5	0.865	0.576	0.133	0.399	1		0.249	0.453	0.583	0.882687	1		0.711	0.752	0.345	0.529535	1	-0.011	0.015	0.441	0.701349	1		0.249	0.336	0.476	0.807102	1	14.3272	0.4116	0.893437	1
ISM1	0.194	0.579	0.738	0.85319	1		-0.129	0.514	0.802	0.953163	1		0.488	0.862	0.571	0.715798	1	-0.015	0.017	0.37	0.66657	1		-0.129	0.514	0.807	0.946256	1	11.0727	0.5406	0.893437	1
ITGA5	1.222	0.607	0.044	0.240811	1		0.793	0.471	0.092	0.609714	1		1.243	0.782	0.112	0.304408	1	-0.011	0.015	0.471	0.717369	1		0.793	0.443	0.104	0.658141	1	10.3304	0.6419	0.906713	1
ITGAM	1.293	0.597	0.03	0.212143	1		1.055	0.492	0.032	0.601071	1		1.215	0.859	0.157	0.34733	1	-0.004	0.017	0.816	0.916521	1		1.055	0.492	0.058	0.646105	1	4.42292	0.9668	0.993	1
ITGB2	1.833	0.6	0.002	0.099	0.792		1.536	0.557	0.006	0.3564	1		2.067	0.95	0.03	0.188571	1	-0.013	0.019	0.484	0.725008	1		1.536	0.557	0.02	0.528	1	18.7086	0.257	0.893437	1
ITGBL1	1.82	0.585	0.002	0.099	0.792		1.349	0.469	0.004	0.3168	1		2.306	0.779	0.003	0.108	1	-0.023	0.015	0.124	0.440379	1		1.349	0.412	0.008	0.44	1	9.96454	0.7098	0.923143	1
JAM2	1.083	0.585	0.064	0.27225	1		0.89	0.471	0.059	0.601071	1		1.239	0.783	0.113	0.304408	1	-0.009	0.015	0.576	0.775837	1		0.89	0.401	0.051	0.646105	1	16.7625	0.2139	0.893437	1
KITLG	-0.203	0.584	0.728	0.852923	1		0.243	0.511	0.635	0.907559	1		-1.114	0.781	0.154	0.3465	1	0.033	0.015	0.03	0.2448	1		0.243	0.511	0.646	0.872	1	14.9611	0.4708	0.893437	1
KLB	-0.562	0.584	0.335	0.567881	1		-0.816	0.469	0.082	0.601071	1		-0.418	0.778	0.592	0.72805	1	-0.01	0.015	0.521	0.752978	1		-0.816	0.385	0.06	0.646105	1	16.7664	0.328	0.893437	1
KLK8	0.192	0.577	0.739	0.85319	1		0.319	0.471	0.498	0.848086	1		-0.012	0.782	0.988	0.993015	1	0.008	0.015	0.595	0.777903	1		0.319	0.379	0.42	0.795718	1	24.9799	0.0519	0.893437	1
KLRB1	1.285	0.581	0.027	0.209647	1		1.226	0.471	0.009	0.3564	1		1.511	0.783	0.054	0.24027	1	-0.007	0.015	0.649	0.813237	1		1.226	0.417	0.015	0.487385	1	17.153	0.2736	0.893437	1
KLRD1	0.417	0.582	0.473	0.68611	1		0.478	0.467	0.306	0.809698	1		0.559	0.776	0.471	0.638753	1	-0.002	0.015	0.895	0.947647	1		0.478	0.323	0.169	0.694678	1	17.4289	0.2749	0.893437	1
KLRK1	0.813	0.587	0.166	0.435079	1		0.193	0.471	0.682	0.912926	1		1.159	0.782	0.138	0.3312	1	-0.024	0.015	0.122	0.440379	1		0.193	0.302	0.538	0.830275	1	29.59	0.0615	0.893437	1
KRT18	1.181	0.627	0.06	0.27225	1		0.209	0.529	0.693	0.91476	1		1.991	0.782	0.011	0.13522	1	-0.044	0.015	0.004	0.239684	1		0.209	0.529	0.702	0.887241	1	18.5752	0.2418	0.893437	1
KRT8	-0.714	0.571	0.211	0.4664	1		-0.294	0.472	0.534	0.875455	1		-0.683	0.811	0.399	0.57456	1	0.01	0.016	0.548	0.761432	1		-0.294	0.472	0.548	0.830275	1	8.27406	0.7843	0.946899	1
LAG3	0.719	0.585	0.219	0.471429	1		0.836	0.472	0.076	0.601071	1		0.848	0.783	0.279	0.468153	1	0	0.015	0.985	0.993015	1		0.836	0.428	0.079	0.646105	1	9.80527	0.6404	0.906713	1
LAIR1	0.59	0.615	0.337	0.567881	1		0.208	0.56	0.71	0.9197	1		1.623	0.782	0.038	0.203351	1	-0.035	0.015	0.024	0.243692	1		0.208	0.56	0.718	0.889458	1	8.84402	0.7169	0.923143	1
LAMA4	-0.174	0.565	0.758	0.859886	1		-0.216	0.458	0.637	0.907559	1		-0.098	0.76	0.898	0.926063	1	-0.003	0.015	0.845	0.931512	1		-0.216	0.383	0.585	0.851691	1	28.0832	0.0394	0.893437	1
LBP	0.645	0.583	0.269	0.516522	1		0.036	0.648	0.955	0.985918	1		1.28	1.008	0.204	0.396	1	-0.031	0.02	0.122	0.440379	1		0.036	0.648	0.956	0.982326	1	10.8228	0.5625	0.893437	1
LBR	1.349	0.587	0.022	0.209647	1		0.73	0.471	0.121	0.647514	1		1.913	0.782	0.014	0.13522	1	-0.029	0.015	0.058	0.302211	1		0.73	0.407	0.103	0.658141	1	4.97366	0.9454	0.993	1
LECT2	-0.028	0.583	0.962	0.978831	1		0.442	0.469	0.347	0.809698	1		-0.093	0.78	0.905	0.928093	1	0.013	0.015	0.39	0.677368	1		0.442	0.434	0.333	0.77071	1	22.1416	0.2495	0.893437	1
LEP	-0.324	0.581	0.577	0.75911	1		-0.126	0.471	0.789	0.953163	1		-0.074	0.783	0.925	0.939231	1	-0.001	0.015	0.934	0.973326	1		-0.126	0.414	0.767	0.917619	1	4.47667	0.9627	0.993	1
LEPR	0.123	0.586	0.834	0.909818	1		0.392	0.536	0.465	0.833027	1		-0.211	0.904	0.816	0.879163	1	0.015	0.018	0.404	0.694286	1		0.392	0.536	0.481	0.807102	1	10.7781	0.6063	0.906713	1
LGALS9	-0.21	0.599	0.726	0.852923	1		-0.114	0.524	0.828	0.953163	1		1.12	0.783	0.152	0.345931	1	-0.03	0.015	0.048	0.271543	1		-0.114	0.524	0.832	0.946759	1	12.154	0.469	0.893437	1
LGMN	0.656	0.612	0.284	0.529859	1		0.583	0.537	0.278	0.800366	1		1.675	0.823	0.042	0.210532	1	-0.027	0.016	0.097	0.408638	1		0.583	0.537	0.304	0.77071	1	9.08108	0.7065	0.923143	1
LILRA5	0.837	0.581	0.15	0.41831	1		0.581	0.47	0.217	0.754448	1		1.188	0.781	0.128	0.32081	1	-0.015	0.015	0.33	0.643744	1		0.581	0.428	0.205	0.694678	1	10.0836	0.6314	0.906713	1
LILRB4	0.096	0.574	0.868	0.924	1		-0.053	0.467	0.909	0.978163	1		0.441	0.776	0.57	0.715798	1	-0.012	0.015	0.425	0.70125	1		-0.053	0.24	0.829	0.946759	1	10.3422	0.6215	0.906713	1
LMNB1	0.651	0.605	0.282	0.529859	1		0.163	0.705	0.818	0.953163	1		1.611	1.077	0.135	0.327975	1	-0.036	0.021	0.092	0.408638	1		0.163	0.705	0.822	0.946256	1	14.4485	0.3594	0.893437	1
LPL	-0.683	0.598	0.253	0.505447	1		-0.786	0.539	0.145	0.683571	1		-1.381	0.91	0.129	0.321283	1	0.015	0.018	0.413	0.695949	1		-0.786	0.539	0.175	0.694678	1	28.7668	0.1109	0.893437	1
LRTM2	0.665	0.619	0.283	0.529859	1		-0.036	0.502	0.942	0.983244	1		0.035	0.878	0.968	0.977405	1	-0.002	0.017	0.919	0.96381	1		-0.036	0.502	0.943	0.98175	1	17.9051	0.1724	0.893437	1
LSP1	0.511	0.586	0.383	0.595547	1		0.272	0.472	0.564	0.882687	1		0.591	0.783	0.45	0.627465	1	-0.008	0.015	0.61	0.779226	1		0.272	0.391	0.502	0.818074	1	6.35254	0.8842	0.980018	1
LTA	0.175	0.61	0.774	0.865831	1		0.537	0.761	0.481	0.848086	1		0.133	1.321	0.92	0.938969	1	0.01	0.026	0.702	0.85536	1		0.537	0.761	0.497	0.818074	1	4.728	0.9519	0.993	1
LTBR	0.906	0.582	0.12	0.37125	1		0.505	0.472	0.284	0.800366	1		1.106	0.783	0.158	0.3476	1	-0.015	0.015	0.337	0.644696	1		0.505	0.32	0.145	0.693	1	24.1304	0.0536	0.893437	1
LY96	1.211	0.581	0.037	0.225415	1		0.949	0.47	0.043	0.601071	1		1.231	0.78	0.115	0.307703	1	-0.007	0.015	0.651	0.813237	1		0.949	0.32	0.014	0.487385	1	11.3811	0.5781	0.893437	1
MAD1L1	-0.807	0.59	0.172	0.435354	1		-0.194	0.632	0.758	0.93757	1		-1.727	0.902	0.056	0.243692	1	0.038	0.018	0.033	0.2448	1		-0.194	0.632	0.765	0.917619	1	6.98129	0.8668	0.980018	1
MAPK9	0.997	0.61	0.102	0.333818	1		0.389	0.527	0.46	0.833027	1		0.942	0.893	0.291	0.472279	1	-0.014	0.017	0.438	0.701349	1		0.389	0.527	0.477	0.807102	1	20.2503	0.191	0.893437	1
MATN2	1.253	0.62	0.043	0.240811	1		0.273	0.744	0.713	0.9197	1		0.801	1.284	0.533	0.689765	1	-0.013	0.025	0.607	0.777903	1		0.273	0.744	0.721	0.889458	1	12.856	0.5069	0.893437	1
MENT	-0.761	0.599	0.203	0.458644	1		0.11	0.474	0.817	0.953163	1		-1.279	0.777	0.1	0.297744	1	0.034	0.015	0.025	0.2448	1		0.11	0.474	0.822	0.946256	1	6.61607	0.8661	0.980018	1
MFAP5	0.194	0.593	0.744	0.853983	1		-0.004	0.471	0.993	0.997	1		0.222	0.782	0.776	0.8536	1	-0.006	0.015	0.717	0.8604	1		-0.004	0.304	0.989	0.99655	1	12.5421	0.5712	0.893437	1
MME	1.25	0.622	0.045	0.240811	1		0.45	0.469	0.338	0.809698	1		1.394	0.779	0.073	0.27	1	-0.023	0.015	0.129	0.440379	1		0.45	0.419	0.308	0.77071	1	9.45704	0.7214	0.924341	1
MMP12	-0.083	0.594	0.889	0.940896	1		-0.227	0.471	0.629	0.907559	1		-0.194	0.802	0.809	0.875311	1	-0.001	0.016	0.958	0.985371	1		-0.227	0.458	0.631	0.872	1	9.67167	0.6674	0.922212	1
MMP8	0.621	0.595	0.297	0.533973	1		0.355	0.471	0.451	0.833027	1		0.975	0.783	0.213	0.403579	1	-0.015	0.015	0.322	0.63756	1		0.355	0.437	0.435	0.7975	1	14.3004	0.3763	0.893437	1
MMP9	0.62	0.601	0.302	0.536287	1		0.385	0.504	0.445	0.833027	1		0.824	0.863	0.339	0.526447	1	-0.011	0.017	0.523	0.75312	1		0.385	0.504	0.463	0.807102	1	6.78738	0.867	0.980018	1
MOG	0.471	0.577	0.415	0.620151	1		0.436	0.47	0.353	0.809698	1		-0.385	0.781	0.622	0.750951	1	0.02	0.015	0.188	0.51263	1		0.436	0.457	0.362	0.77071	1	13.1921	0.5095	0.893437	1
MRC1	0.858	0.606	0.157	0.428548	1		0.402	0.547	0.463	0.833027	1		1.727	0.782	0.027	0.188571	1	-0.032	0.015	0.034	0.2448	1		0.402	0.547	0.479	0.807102	1	14.2952	0.4663	0.893437	1
MSR1	-0.116	0.611	0.849	0.913598	1		-0.083	0.47	0.86	0.958854	1		0.849	0.78	0.277	0.468153	1	-0.023	0.015	0.135	0.441818	1		-0.083	0.378	0.83	0.946759	1	10.9911	0.5742	0.893437	1
MZB1	0.28	0.592	0.637	0.80335	1		0.282	0.47	0.549	0.881781	1		0.492	0.781	0.529	0.689092	1	-0.005	0.015	0.737	0.873808	1		0.282	0.402	0.498	0.818074	1	14.7108	0.3133	0.893437	1
NADK	0.239	0.581	0.681	0.832333	1		0.26	0.47	0.58	0.882687	1		0.417	0.781	0.594	0.728248	1	-0.004	0.015	0.801	0.914544	1		0.26	0.242	0.308	0.77071	1	15.2787	0.3729	0.893437	1
NBN	-0.316	0.572	0.581	0.759327	1		-0.037	0.459	0.936	0.983244	1		-0.713	0.762	0.349	0.531034	1	0.017	0.015	0.266	0.601257	1		-0.037	0.422	0.932	0.978971	1	17.7743	0.2299	0.893437	1
NCAM1	0.18	0.581	0.756	0.859886	1		0.11	0.47	0.815	0.953163	1		-0.112	0.78	0.886	0.920545	1	0.005	0.015	0.722	0.863782	1		0.11	0.436	0.806	0.946256	1	16.9117	0.3247	0.893437	1
NCAM2	0.579	0.581	0.319	0.553362	1		0.343	0.471	0.466	0.833027	1		0.441	0.782	0.573	0.715798	1	-0.002	0.015	0.876	0.937557	1		0.343	0.319	0.307	0.77071	1	7.81032	0.8126	0.963679	1
NCAN	-0.258	0.586	0.66	0.814206	1		0.046	0.47	0.921	0.983099	1		-0.702	0.781	0.369	0.549338	1	0.018	0.015	0.23	0.548675	1		0.046	0.262	0.863	0.954603	1	25.3858	0.0909	0.893437	1
NFASC	2.009	0.592	0.001	0.099	0.396		1.672	0.471	0	0	0		2.452	0.783	0.002	0.108	0.792	-0.019	0.015	0.212	0.532125	1		1.672	0.471	0.005	0.44	1	22.8161	0.1989	0.893437	1
NOMO1	0.233	0.59	0.693	0.839229	1		0.434	0.471	0.357	0.809698	1		0.661	0.783	0.399	0.57456	1	-0.006	0.015	0.717	0.8604	1		0.434	0.447	0.355	0.77071	1	23.2707	0.0562	0.893437	1
NOS3	-0.35	0.574	0.541	0.731181	1		-0.493	0.458	0.282	0.800366	1		-1.334	0.761	0.08	0.280354	1	0.021	0.015	0.166	0.490567	1		-0.493	0.414	0.262	0.757314	1	28.4589	0.0714	0.893437	1
NPC2	1.903	0.595	0.001	0.099	0.396		1.138	0.503	0.024	0.594	1		2.149	0.781	0.006	0.13522	1	-0.025	0.015	0.105	0.41976	1		1.138	0.503	0.047	0.646105	1	10.0388	0.6209	0.906713	1
NT5C1A	1.745	0.625	0.005	0.141429	1		1.085	0.549	0.048	0.601071	1		2.316	0.811	0.004	0.121846	1	-0.03	0.016	0.057	0.30096	1		1.085	0.549	0.076	0.646105	1	18.869	0.2404	0.893437	1
OGFR	0.463	0.661	0.483	0.690498	1		-0.111	0.563	0.844	0.956718	1		1.354	0.781	0.083	0.283345	1	-0.036	0.015	0.019	0.239684	1		-0.111	0.563	0.848	0.94773	1	17.8951	0.1907	0.893437	1
OPTC	0.439	0.579	0.448	0.66197	1		0.219	0.471	0.641	0.907559	1		0.433	0.781	0.58	0.71775	1	-0.005	0.015	0.732	0.873108	1		0.219	0.403	0.598	0.853252	1	6.79915	0.8546	0.980018	1
OSM	0.654	0.611	0.285	0.529859	1		0.197	0.562	0.726	0.924424	1		0.869	0.942	0.356	0.53603	1	-0.016	0.018	0.371	0.66657	1		0.197	0.562	0.734	0.897111	1	11.1202	0.5508	0.893437	1
OXT	0.395	0.58	0.496	0.704	1		0.28	0.47	0.55	0.881781	1		0.905	0.78	0.246	0.43296	1	-0.015	0.015	0.315	0.63	1		0.28	0.376	0.473	0.807102	1	7.31535	0.82	0.965676	1
P4HB	0.341	0.581	0.557	0.742667	1		0.246	0.471	0.601	0.891371	1		0.158	0.783	0.84	0.899027	1	0.002	0.015	0.888	0.94529	1		0.246	0.336	0.48	0.807102	1	21.1606	0.2032	0.893437	1
PAG1	-0.533	0.571	0.351	0.57363	1		-0.433	0.463	0.35	0.809698	1		-0.201	0.769	0.794	0.863802	1	-0.006	0.015	0.705	0.85638	1		-0.433	0.332	0.221	0.705774	1	7.34423	0.8218	0.965676	1
PALM	0.891	0.592	0.132	0.399	1		0.96	0.471	0.041	0.601071	1		0.532	0.782	0.496	0.665817	1	0.011	0.015	0.493	0.725755	1		0.96	0.405	0.039	0.646105	1	27.8622	0.1074	0.893437	1
PALM2	0.976	0.682	0.152	0.420923	1		0.556	0.518	0.284	0.800366	1		1.98	0.782	0.011	0.13522	1	-0.035	0.015	0.023	0.239684	1		0.556	0.518	0.309	0.77071	1	16.0594	0.3191	0.893437	1
PAMR1	1.163	0.68	0.087	0.311143	1		0.012	0.617	0.985	0.995051	1		1.581	0.859	0.066	0.256235	1	-0.038	0.017	0.022	0.239684	1		0.012	0.617	0.985	0.996061	1	21.616	0.1426	0.893437	1
PARP1	0.977	0.585	0.095	0.318814	1		0.79	0.474	0.096	0.609714	1		1.189	0.813	0.144	0.335435	1	-0.01	0.016	0.539	0.760996	1		0.79	0.474	0.127	0.67584	1	18.8821	0.2342	0.893437	1
PAXX	1.085	0.594	0.068	0.277608	1		0.466	0.47	0.322	0.809698	1		1.665	0.78	0.033	0.192176	1	-0.029	0.015	0.054	0.292932	1		0.466	0.463	0.338	0.77071	1	9.5512	0.7077	0.923143	1
PDZK1	1.083	0.588	0.066	0.27225	1		0.906	0.562	0.107	0.613521	1		2.388	0.782	0.002	0.108	0.792	-0.036	0.015	0.018	0.239684	1		0.906	0.562	0.138	0.689333	1	8.44179	0.7558	0.936791	1
PGD	1.105	0.601	0.066	0.27225	1		0.304	0.659	0.644	0.907559	1		2.476	0.781	0.002	0.108	0.792	-0.053	0.015	0	0	0		0.304	0.659	0.654	0.872	1	10.1994	0.5987	0.906266	1
PGF	0.181	0.593	0.76	0.859886	1		0.195	0.491	0.691	0.91476	1		0.609	0.842	0.47	0.638753	1	-0.01	0.016	0.539	0.760996	1		0.195	0.491	0.699	0.887241	1	4.55603	0.9624	0.993	1
PHOSPHO1	1.093	0.616	0.076	0.295059	1		0.27	0.545	0.62	0.907559	1		1.172	0.876	0.181	0.373312	1	-0.022	0.017	0.197	0.515842	1		0.27	0.545	0.631	0.872	1	11.6573	0.5857	0.893437	1
PI3	0.481	0.593	0.417	0.620797	1		0.643	0.604	0.287	0.800366	1		-0.532	0.937	0.57	0.715798	1	0.029	0.018	0.116	0.440379	1		0.643	0.604	0.312	0.77071	1	13.4918	0.4649	0.893437	1
PILRA	0.607	0.572	0.289	0.532298	1		-0.055	0.465	0.905	0.978163	1		1.284	0.772	0.096	0.297	1	-0.033	0.015	0.03	0.2448	1		-0.055	0.386	0.889	0.963529	1	6.378	0.8802	0.980018	1
PILRB	-0.389	0.567	0.493	0.702259	1		0.057	0.458	0.9	0.978163	1		-1.25	0.761	0.1	0.297744	1	0.032	0.015	0.031	0.2448	1		0.057	0.431	0.897	0.963529	1	14.8001	0.3983	0.893437	1
PLA2G2A	0.75	0.584	0.199	0.457803	1		0.122	0.522	0.816	0.953163	1		1.465	0.78	0.061	0.24649	1	-0.033	0.015	0.031	0.2448	1		0.122	0.522	0.82	0.946256	1	7.8164	0.7832	0.946899	1
PLAT	0.203	0.594	0.733	0.85319	1		0.032	0.471	0.946	0.983244	1		1.109	0.783	0.157	0.34733	1	-0.026	0.015	0.085	0.386897	1		0.032	0.42	0.941	0.98175	1	16.3748	0.3719	0.893437	1
PLAUR	1.23	0.615	0.046	0.24288	1		0.601	0.613	0.327	0.809698	1		2.175	0.849	0.01	0.13522	1	-0.039	0.017	0.02	0.239684	1		0.601	0.613	0.35	0.77071	1	11.0812	0.5351	0.893437	1
PLB1	-0.802	0.583	0.169	0.435354	1		-0.609	0.468	0.193	0.7272	1		-0.867	0.8	0.278	0.468153	1	0.006	0.016	0.686	0.850163	1		-0.609	0.462	0.216	0.705774	1	12.8537	0.4544	0.893437	1
PLIN1	0.301	0.602	0.617	0.790718	1		0.247	0.472	0.601	0.891371	1		0.38	0.783	0.628	0.75252	1	-0.003	0.015	0.831	0.926975	1		0.247	0.398	0.549	0.830275	1	19.6556	0.2171	0.893437	1
PLIN3	0.745	0.597	0.212	0.4664	1		0.44	0.471	0.351	0.809698	1		0.444	0.783	0.57	0.715798	1	0	0.015	0.994	0.994	1		0.44	0.428	0.329	0.77071	1	14.3553	0.3701	0.893437	1
PLSCR3	1.171	0.594	0.049	0.252	1		0.674	0.478	0.159	0.6996	1		2.33	0.78	0.003	0.108	1	-0.041	0.015	0.008	0.239684	1		0.674	0.478	0.189	0.694678	1	23.5205	0.0889	0.893437	1
PLXNB2	0.806	0.597	0.177	0.435354	1		0.428	0.5	0.392	0.832	1		0.927	0.85	0.276	0.468153	1	-0.012	0.017	0.463	0.713416	1		0.428	0.5	0.412	0.795718	1	19.5024	0.3237	0.893437	1
PODXL2	0.753	0.586	0.199	0.457803	1		0.331	0.502	0.509	0.857719	1		0.202	0.876	0.817	0.879163	1	0.003	0.017	0.854	0.931512	1		0.331	0.502	0.524	0.830275	1	13.1696	0.531	0.893437	1
POLR2F	1.057	0.639	0.098	0.3234	1		-0.253	0.614	0.68	0.912926	1		1.44	0.81	0.075	0.27	1	-0.042	0.016	0.009	0.239684	1		-0.253	0.614	0.689	0.887241	1	15.8235	0.3535	0.893437	1
PON1	-0.729	0.6	0.224	0.471429	1		-0.196	0.471	0.677	0.912926	1		-1.047	0.783	0.181	0.373312	1	0.021	0.015	0.173	0.493606	1		-0.196	0.413	0.645	0.872	1	12.0518	0.5266	0.893437	1
PON3	-0.653	0.586	0.265	0.514412	1		-0.248	0.47	0.598	0.891371	1		-1.312	0.781	0.093	0.297	1	0.026	0.015	0.088	0.396	1		-0.248	0.377	0.526	0.830275	1	7.43795	0.8128	0.963679	1
PPP3R1	0.542	0.579	0.349	0.57363	1		0.532	0.471	0.259	0.788977	1		0.427	0.783	0.585	0.721682	1	0.003	0.015	0.866	0.931512	1		0.532	0.264	0.071	0.646105	1	19.8429	0.2688	0.893437	1
PRAP1	0.513	0.586	0.381	0.595547	1		0.465	0.522	0.373	0.818254	1		1.445	0.816	0.077	0.274703	1	-0.024	0.016	0.132	0.441818	1		0.465	0.522	0.394	0.788	1	6.58279	0.8695	0.980018	1
PRCP	0.409	0.653	0.531	0.72509	1		0.305	0.557	0.584	0.882687	1		2.033	0.781	0.009	0.13522	1	-0.042	0.015	0.006	0.239684	1		0.305	0.557	0.596	0.853252	1	12.4592	0.4912	0.893437	1
PRSS8	0.705	0.581	0.225	0.471429	1		0.548	0.588	0.351	0.809698	1		1.135	0.999	0.256	0.444632	1	-0.014	0.02	0.462	0.713416	1		0.548	0.588	0.373	0.771375	1	17.0126	0.2693	0.893437	1
PRUNE2	0.1	0.58	0.863	0.921154	1		0.084	0.471	0.859	0.958854	1		0.059	0.781	0.94	0.95202	1	0.001	0.015	0.968	0.987959	1		0.084	0.357	0.82	0.946256	1	13.6746	0.4192	0.893437	1
PSPN	1.15	0.598	0.054	0.257639	1		0.953	0.471	0.043	0.601071	1		0.379	0.783	0.628	0.75252	1	0.014	0.015	0.359	0.66657	1		0.953	0.352	0.022	0.535765	1	12.557	0.4655	0.893437	1
PTPRN2	0.224	0.582	0.7	0.842553	1		0.24	0.498	0.63	0.907559	1		-0.346	0.838	0.679	0.788516	1	0.014	0.016	0.381	0.673554	1		0.24	0.498	0.64	0.872	1	12.5709	0.4467	0.893437	1
PTS	0.083	0.631	0.895	0.942606	1		-0.11	0.634	0.862	0.958854	1		1.665	0.827	0.044	0.215111	1	-0.044	0.016	0.007	0.239684	1		-0.11	0.634	0.866	0.955253	1	13.1851	0.3937	0.893437	1
PXN	0.179	0.6	0.766	0.864205	1		-0.21	0.471	0.656	0.912042	1		0.37	0.783	0.637	0.756431	1	-0.014	0.015	0.354	0.66657	1		-0.21	0.343	0.555	0.830275	1	8.45378	0.778	0.946899	1
RARRES2	0.041	0.585	0.944	0.968456	1		0.111	0.472	0.813	0.953163	1		0.433	0.783	0.58	0.71775	1	-0.008	0.015	0.607	0.777903	1		0.111	0.228	0.636	0.872	1	29.4372	0.0713	0.893437	1
RBP5	0.572	0.654	0.381	0.595547	1		0.582	0.584	0.318	0.809698	1		2.288	0.781	0.003	0.108	1	-0.042	0.015	0.006	0.239684	1		0.582	0.584	0.342	0.77071	1	5.39666	0.9332	0.993	1
RBP7	0.808	0.58	0.163	0.43032	1		0.388	0.471	0.41	0.832	1		1.213	0.782	0.121	0.315237	1	-0.02	0.015	0.187	0.51263	1		0.388	0.449	0.407	0.795718	1	12.7446	0.426	0.893437	1
RELT	1.224	0.586	0.037	0.225415	1		0.578	0.542	0.286	0.800366	1		1.318	0.897	0.142	0.335435	1	-0.018	0.018	0.302	0.613292	1		0.578	0.542	0.311	0.77071	1	10.8174	0.5866	0.893437	1
RETN	-0.052	0.586	0.929	0.963047	1		0.022	0.471	0.962	0.985918	1		-0.328	0.782	0.675	0.788496	1	0.009	0.015	0.575	0.775837	1		0.022	0.429	0.96	0.982326	1	10.7679	0.6043	0.906713	1
RNASE1	0.7	0.586	0.232	0.481005	1		0.154	0.471	0.744	0.935314	1		0.968	0.783	0.216	0.407314	1	-0.02	0.015	0.193	0.515597	1		0.154	0.404	0.711	0.887887	1	19.2166	0.2119	0.893437	1
RNASE4	0.531	0.592	0.37	0.592403	1		0.348	0.471	0.46	0.833027	1		1.2	0.783	0.125	0.32081	1	-0.021	0.015	0.173	0.493606	1		0.348	0.464	0.47	0.807102	1	12.848	0.4256	0.893437	1
RNASE6	1.488	0.611	0.015	0.209647	1		0.975	0.548	0.075	0.601071	1		2.509	0.782	0.001	0.108	0.396	-0.038	0.015	0.014	0.239684	1		0.975	0.548	0.106	0.658141	1	16.5475	0.3375	0.893437	1
RNASET2	1.043	0.601	0.083	0.310075	1		0.606	0.519	0.243	0.779328	1		1.128	0.882	0.201	0.396	1	-0.013	0.017	0.459	0.713416	1		0.606	0.519	0.27	0.763714	1	13.4679	0.4364	0.893437	1
ROBO1	1.889	0.609	0.002	0.099	0.792		1.439	0.546	0.008	0.3564	1		2.031	0.923	0.028	0.188571	1	-0.015	0.018	0.421	0.700487	1		1.439	0.546	0.025	0.55	1	8.56218	0.7403	0.928219	1
RTBDN	0.377	0.594	0.526	0.72325	1		0.55	0.494	0.265	0.794977	1		-0.309	0.786	0.694	0.800058	1	0.021	0.015	0.171	0.493606	1		0.55	0.494	0.292	0.77071	1	8.78089	0.718	0.923143	1
RTN4R	-0.038	0.596	0.949	0.97107	1		-0.075	0.515	0.885	0.976212	1		0.306	0.888	0.731	0.827074	1	-0.009	0.017	0.592	0.777903	1		-0.075	0.515	0.887	0.963529	1	14.3953	0.3277	0.893437	1
RUVBL1	0.653	0.581	0.261	0.511094	1		0.319	0.572	0.577	0.882687	1		1.169	0.936	0.212	0.403579	1	-0.021	0.018	0.255	0.587093	1		0.319	0.572	0.59	0.852701	1	31.2383	0.1351	0.893437	1
S100A11	0.021	0.591	0.972	0.97942	1		0.079	0.47	0.867	0.961714	1		0.26	0.781	0.74	0.830034	1	-0.004	0.015	0.772	0.899153	1		0.079	0.29	0.792	0.944675	1	6.295	0.8871	0.980018	1
S100A12	-0.26	0.585	0.658	0.814206	1		-0.402	0.472	0.394	0.832	1		0.852	0.783	0.277	0.468153	1	-0.031	0.015	0.045	0.271543	1		-0.402	0.415	0.355	0.77071	1	3.46324	0.983	0.993	1
S100P	0.589	0.583	0.312	0.54669	1		0.453	0.471	0.336	0.809698	1		0.83	0.783	0.289	0.472279	1	-0.009	0.015	0.546	0.761324	1		0.453	0.282	0.138	0.689333	1	13.4108	0.4295	0.893437	1
SCAMP3	0.723	0.645	0.262	0.511094	1		0.044	0.631	0.945	0.983244	1		1.38	0.953	0.148	0.340744	1	-0.033	0.019	0.079	0.372429	1		0.044	0.631	0.946	0.98175	1	2.83633	0.993	0.993	1
SCARA5	0.849	0.59	0.15	0.41831	1		0.822	0.471	0.081	0.601071	1		1.172	0.782	0.134	0.327556	1	-0.009	0.015	0.575	0.775837	1		0.822	0.358	0.044	0.646105	1	14.9136	0.3688	0.893437	1
SCARB2	1.297	0.601	0.031	0.215368	1		0.988	0.538	0.066	0.601071	1		1.528	0.914	0.095	0.297	1	-0.013	0.018	0.46	0.713416	1		0.988	0.538	0.096	0.655448	1	12.0038	0.5573	0.893437	1
SCG3	0.406	0.574	0.479	0.688696	1		0.362	0.469	0.44	0.833027	1		-0.075	0.779	0.924	0.939231	1	0.011	0.015	0.483	0.725008	1		0.362	0.268	0.206	0.694678	1	5.54126	0.9204	0.99118	1
SELE	0.638	0.61	0.296	0.533973	1		-0.004	0.47	0.994	0.997	1		1.249	0.781	0.11	0.304408	1	-0.031	0.015	0.045	0.271543	1		-0.004	0.389	0.992	0.997	1	17.5841	0.2599	0.893437	1
SELPLG	-0.867	0.578	0.133	0.399	1		-0.419	0.471	0.374	0.818254	1		-1.198	0.782	0.125	0.32081	1	0.019	0.015	0.212	0.532125	1		-0.419	0.462	0.385	0.779878	1	3.02114	0.9907	0.993	1
SEMA3F	-0.142	0.594	0.812	0.890726	1		-0.002	0.486	0.996	0.997	1		0.33	0.841	0.695	0.800058	1	-0.008	0.016	0.621	0.785694	1		-0.002	0.486	0.996	0.997	1	9.04803	0.6939	0.923143	1
SEMA4D	1.406	0.634	0.027	0.209647	1		0.861	0.626	0.169	0.707143	1		1.994	0.989	0.044	0.215111	1	-0.028	0.019	0.151	0.466605	1		0.861	0.626	0.199	0.694678	1	19.4246	0.2661	0.893437	1
SEMA7A	1.738	0.597	0.004	0.132	1		1.262	0.68	0.064	0.601071	1		2.215	1.123	0.048	0.221023	1	-0.023	0.022	0.287	0.601257	1		1.262	0.68	0.093	0.646105	1	14.1974	0.3903	0.893437	1
SERPINA12	0.197	0.573	0.731	0.85319	1		0.394	0.467	0.4	0.832	1		0.456	0.776	0.557	0.713825	1	-0.002	0.015	0.92	0.96381	1		0.394	0.356	0.295	0.77071	1	20.455	0.2509	0.893437	1
SERPINF1	0.958	0.595	0.107	0.344488	1		0.908	0.539	0.092	0.609714	1		1.562	0.902	0.084	0.284308	1	-0.016	0.018	0.364	0.66657	1		0.908	0.539	0.123	0.67584	1	6.17827	0.8923	0.980018	1
SEZ6L	0.578	0.582	0.32	0.553362	1		0.249	0.471	0.596	0.891371	1		0.516	0.782	0.509	0.669648	1	-0.007	0.015	0.669	0.833094	1		0.249	0.384	0.531	0.830275	1	16.9761	0.2253	0.893437	1
SH2D1A	0.106	0.58	0.855	0.917561	1		0.02	0.471	0.966	0.985918	1		-0.092	0.783	0.906	0.928093	1	0.003	0.015	0.858	0.931512	1		0.02	0.324	0.952	0.98175	1	12.0624	0.5739	0.893437	1
SHBG	0.213	0.582	0.714	0.846539	1		0.336	0.507	0.507	0.857719	1		-0.348	0.84	0.679	0.788516	1	0.017	0.016	0.308	0.619127	1		0.336	0.507	0.522	0.830275	1	9.76197	0.6545	0.912613	1
SHISA5	1.405	0.586	0.017	0.209647	1		0.98	0.501	0.051	0.601071	1		1.449	0.855	0.09	0.294545	1	-0.012	0.017	0.492	0.725755	1		0.98	0.501	0.079	0.646105	1	13.5529	0.3999	0.893437	1
SIAE	0.278	0.585	0.635	0.80335	1		0.128	0.506	0.801	0.953163	1		0.788	0.843	0.35	0.531034	1	-0.016	0.016	0.326	0.642269	1		0.128	0.506	0.806	0.946256	1	9.25333	0.7044	0.923143	1
SIGLEC1	1.002	0.587	0.088	0.311143	1		0.371	0.567	0.513	0.860797	1		1.97	0.783	0.012	0.13522	1	-0.039	0.015	0.011	0.239684	1		0.371	0.567	0.527	0.830275	1	11.7057	0.569	0.893437	1
SIGLEC10	1.001	0.587	0.088	0.311143	1		0.787	0.538	0.144	0.683571	1		1.191	0.927	0.199	0.39402	1	-0.01	0.018	0.585	0.777383	1		0.787	0.538	0.175	0.694678	1	7.90768	0.7822	0.946899	1
SIGLEC8	1.577	0.594	0.008	0.182769	1		1.088	0.475	0.022	0.5808	1		2.325	0.779	0.003	0.108	1	-0.03	0.015	0.047	0.271543	1		1.088	0.475	0.045	0.646105	1	27.7541	0.0299	0.893437	1
SIT1	-0.226	0.567	0.691	0.839229	1		-0.184	0.457	0.686	0.912926	1		-0.143	0.758	0.851	0.901059	1	-0.001	0.015	0.945	0.982205	1		-0.184	0.346	0.606	0.854007	1	13.4895	0.3854	0.893437	1
SKAP1	0.58	0.579	0.317	0.553004	1		0.427	0.472	0.366	0.809698	1		0.394	0.783	0.615	0.747055	1	0.001	0.015	0.958	0.985371	1		0.427	0.426	0.34	0.77071	1	6.71023	0.8591	0.980018	1
SLAMF7	1.032	0.586	0.078	0.299883	1		0.719	0.547	0.189	0.7272	1		0.49	0.953	0.607	0.739606	1	0.006	0.019	0.763	0.893628	1		0.719	0.547	0.218	0.705774	1	30.0461	0.1093	0.893437	1
SLIT2	-0.778	0.585	0.184	0.441054	1		-0.452	0.459	0.325	0.809698	1		-1.275	0.763	0.095	0.297	1	0.02	0.015	0.177	0.493606	1		-0.452	0.323	0.192	0.694678	1	12.753	0.4525	0.893437	1
SLITRK1	0.221	0.594	0.71	0.844324	1		0.585	0.564	0.299	0.809698	1		-0.326	0.911	0.72	0.821671	1	0.022	0.018	0.21	0.532125	1		0.585	0.564	0.324	0.77071	1	30.8105	0.0116	0.893437	1
SMOC2	-0.327	0.58	0.573	0.75636	1		-0.114	0.471	0.809	0.953163	1		-0.442	0.783	0.572	0.715798	1	0.008	0.015	0.599	0.777903	1		-0.114	0.267	0.679	0.887241	1	15.4983	0.2743	0.893437	1
SNAP25	0.612	0.584	0.295	0.533973	1		0.951	0.485	0.05	0.601071	1		0.269	0.8	0.737	0.830034	1	0.017	0.016	0.286	0.601257	1		0.951	0.485	0.078	0.646105	1	15.2923	0.3045	0.893437	1
SNCG	0.558	0.624	0.371	0.592403	1		0.265	0.471	0.574	0.882687	1		1.631	0.782	0.037	0.203351	1	-0.034	0.015	0.029	0.2448	1		0.265	0.399	0.522	0.830275	1	6.44685	0.8838	0.980018	1
SPINK6	0.113	0.582	0.847	0.913598	1		0.158	0.471	0.737	0.932435	1		0.241	0.782	0.758	0.838458	1	-0.002	0.015	0.895	0.947647	1		0.158	0.252	0.546	0.830275	1	16.5533	0.2325	0.893437	1
SSC4D	0.154	0.558	0.783	0.873431	1		-0.057	0.453	0.9	0.978163	1		-0.244	0.78	0.755	0.838458	1	0.005	0.015	0.765	0.893628	1		-0.057	0.448	0.901	0.963529	1	6.44965	0.8892	0.980018	1
ST6GAL1	0.34	0.588	0.563	0.748148	1		0.352	0.471	0.454	0.833027	1		0.73	0.782	0.35	0.531034	1	-0.009	0.015	0.545	0.761324	1		0.352	0.361	0.352	0.77071	1	10.8355	0.5548	0.893437	1
STC1	0.31	0.601	0.607	0.785529	1		0.035	0.471	0.94	0.983244	1		1.183	0.782	0.13	0.32175	1	-0.028	0.015	0.066	0.318732	1		0.035	0.439	0.937	0.981619	1	14.4245	0.4937	0.893437	1
STC2	-0.026	0.58	0.964	0.978831	1		-0.103	0.471	0.826	0.953163	1		-0.091	0.782	0.907	0.928093	1	0	0.015	0.984	0.993015	1		-0.103	0.33	0.761	0.917619	1	25.6555	0.0426	0.893437	1
STX4	0.864	0.62	0.163	0.43032	1		0.322	0.577	0.577	0.882687	1		1.928	0.783	0.014	0.13522	1	-0.039	0.015	0.01	0.239684	1		0.322	0.577	0.589	0.852701	1	13.4843	0.4123	0.893437	1
SULT2A1	1.239	0.598	0.038	0.228	1		0.682	0.471	0.148	0.689506	1		1.948	0.782	0.013	0.13522	1	-0.031	0.015	0.042	0.271543	1		0.682	0.392	0.113	0.658141	1	10.4542	0.639	0.906713	1
SWAP70	1.336	0.582	0.022	0.209647	1		1.082	0.51	0.034	0.601071	1		0.87	0.889	0.328	0.515429	1	0.005	0.017	0.765	0.893628	1		1.082	0.51	0.06	0.646105	1	9.15382	0.6858	0.922344	1
TALDO1	1.355	0.585	0.02	0.209647	1		0.656	0.55	0.233	0.7689	1		2.357	0.781	0.003	0.108	1	-0.042	0.015	0.006	0.239684	1		0.656	0.55	0.261	0.757314	1	10.0483	0.6663	0.922212	1
TCL1A	0.827	0.58	0.154	0.4235	1		0.67	0.616	0.277	0.800366	1		0.502	1.077	0.641	0.757719	1	0.004	0.021	0.845	0.931512	1		0.67	0.616	0.303	0.77071	1	11.3276	0.5497	0.893437	1
TGFA	0.579	0.596	0.331	0.567429	1		0.247	0.507	0.627	0.907559	1		0.767	0.86	0.373	0.550572	1	-0.013	0.017	0.449	0.711216	1		0.247	0.507	0.637	0.872	1	11.6612	0.4968	0.893437	1
TGFB1	-0.544	0.572	0.342	0.57363	1		-0.783	0.46	0.089	0.609714	1		-0.679	0.764	0.374	0.550572	1	-0.003	0.015	0.865	0.931512	1		-0.783	0.409	0.085	0.646105	1	14.5539	0.3322	0.893437	1
TGFBR2	1.367	0.598	0.022	0.209647	1		0.784	0.471	0.096	0.609714	1		1.339	0.783	0.087	0.291966	1	-0.014	0.015	0.375	0.668919	1		0.784	0.413	0.087	0.646105	1	19.7016	0.1409	0.893437	1
THBS4	0.03	0.584	0.959	0.978773	1		0.041	0.471	0.931	0.983244	1		0.189	0.782	0.809	0.875311	1	-0.004	0.015	0.813	0.916521	1		0.041	0.33	0.904	0.963529	1	13.9825	0.3474	0.893437	1
THY1	0.55	0.588	0.349	0.57363	1		0.401	0.471	0.395	0.832	1		0.745	0.783	0.342	0.526973	1	-0.008	0.015	0.583	0.777333	1		0.401	0.41	0.351	0.77071	1	22.3189	0.1925	0.893437	1
TIGIT	1.317	0.625	0.035	0.223548	1		0.779	0.689	0.258	0.788977	1		1.861	1.118	0.096	0.297	1	-0.027	0.022	0.225	0.546626	1		0.779	0.689	0.284	0.77071	1	3.1957	0.9887	0.993	1
TIMP1	-1.214	0.611	0.047	0.244895	1		-0.53	0.651	0.415	0.832	1		-2.237	0.888	0.012	0.13522	1	0.042	0.017	0.016	0.239684	1		-0.53	0.651	0.434	0.7975	1	4.91968	0.9519	0.993	1
TMSB10	0.711	0.584	0.223	0.471429	1		0.231	0.497	0.643	0.907559	1		1.143	0.782	0.144	0.335435	1	-0.022	0.015	0.144	0.455714	1		0.231	0.497	0.653	0.872	1	5.56896	0.921	0.99118	1
TNFRSF10A	0.357	0.59	0.546	0.732936	1		0.294	0.662	0.657	0.912042	1		0.189	1.158	0.871	0.910069	1	0.003	0.023	0.909	0.957351	1		0.294	0.662	0.666	0.88206	1	22.3525	0.0823	0.893437	1
TNFRSF10B	-0.226	0.6	0.707	0.844324	1		-0.066	0.532	0.902	0.978163	1		-0.644	0.9	0.474	0.640628	1	0.014	0.018	0.421	0.700487	1		-0.066	0.532	0.904	0.963529	1	14.8069	0.4129	0.893437	1
TNFRSF11A	1.624	0.631	0.01	0.182769	1		1.031	0.655	0.115	0.62926	1		2.525	0.962	0.009	0.13522	1	-0.037	0.019	0.052	0.286	1		1.031	0.655	0.147	0.693	1	16.7298	0.3218	0.893437	1
TNFRSF12A	0.907	0.609	0.137	0.401824	1		0.586	0.472	0.214	0.754448	1		1.292	0.784	0.099	0.297744	1	-0.017	0.015	0.259	0.589448	1		0.586	0.341	0.117	0.658141	1	13.3602	0.3955	0.893437	1
TNFRSF13B	0.368	0.58	0.526	0.72325	1		0.144	0.471	0.76	0.93757	1		0.151	0.783	0.847	0.899228	1	0	0.015	0.991	0.993509	1		0.144	0.361	0.699	0.887241	1	21.6504	0.1783	0.893437	1
TNFRSF13C	1.241	0.586	0.034	0.223548	1		1.105	0.551	0.045	0.601071	1		1.48	0.953	0.12	0.314702	1	-0.009	0.019	0.622	0.785694	1		1.105	0.551	0.073	0.646105	1	12.9632	0.4993	0.893437	1
TNFRSF14	0.834	0.597	0.163	0.43032	1		0.439	0.471	0.351	0.809698	1		1.396	0.783	0.075	0.27	1	-0.023	0.015	0.126	0.440379	1		0.439	0.438	0.34	0.77071	1	10.2181	0.6489	0.911221	1
TNFRSF1A	0.806	0.609	0.186	0.441054	1		0.492	0.592	0.405	0.832	1		1.612	0.924	0.081	0.281368	1	-0.027	0.018	0.129	0.440379	1		0.492	0.592	0.425	0.795718	1	40.258	0.0673	0.893437	1
TNFRSF4	0.709	0.592	0.231	0.481005	1		0.431	0.471	0.361	0.809698	1		0.916	0.783	0.242	0.431516	1	-0.012	0.015	0.437	0.701349	1		0.431	0.348	0.244	0.735429	1	15.5985	0.286	0.893437	1
TNFRSF6B	1.017	0.596	0.088	0.311143	1		0.795	0.543	0.143	0.683571	1		1.467	0.908	0.106	0.304408	1	-0.016	0.018	0.354	0.66657	1		0.795	0.543	0.174	0.694678	1	11.6032	0.5555	0.893437	1
TNFRSF9	1.403	0.623	0.024	0.209647	1		0.437	0.586	0.456	0.833027	1		0.965	1.002	0.336	0.523843	1	-0.013	0.02	0.509	0.743779	1		0.437	0.586	0.473	0.807102	1	22.93	0.1598	0.893437	1
TNFSF10	0.797	0.585	0.173	0.435354	1		0.601	0.514	0.242	0.779328	1		1.029	0.882	0.243	0.431516	1	-0.01	0.017	0.543	0.761324	1		0.601	0.514	0.269	0.763714	1	14.3337	0.3652	0.893437	1
TNFSF11	0.008	0.588	0.99	0.992506	1		-0.03	0.58	0.959	0.985918	1		-0.706	0.975	0.469	0.638753	1	0.017	0.019	0.385	0.677368	1		-0.03	0.58	0.96	0.982326	1	10.9082	0.5726	0.893437	1
TNFSF14	0.54	0.621	0.384	0.595547	1		0.134	0.673	0.842	0.956718	1		1.501	1.03	0.145	0.335789	1	-0.034	0.02	0.097	0.408638	1		0.134	0.673	0.846	0.94773	1	22.0628	0.1174	0.893437	1
TP53I3	0.862	0.581	0.138	0.401824	1		0.703	0.47	0.135	0.676709	1		1.637	0.781	0.036	0.203351	1	-0.023	0.015	0.134	0.441818	1		0.703	0.448	0.147	0.693	1	3.51903	0.9821	0.993	1
TREML2	1.511	0.637	0.018	0.209647	1		0.92	0.712	0.196	0.7272	1		2.054	1.153	0.075	0.27	1	-0.028	0.023	0.218	0.536199	1		0.92	0.712	0.225	0.711562	1	31.9133	0.0467	0.893437	1
TXNRD1	0.373	0.588	0.525	0.72325	1		0.045	0.471	0.925	0.983099	1		1.486	0.783	0.058	0.24649	1	-0.035	0.015	0.021	0.239684	1		0.045	0.467	0.926	0.975255	1	12.9905	0.4663	0.893437	1
TYMP	0.627	0.59	0.288	0.532298	1		0.234	0.566	0.679	0.912926	1		1.774	0.783	0.023	0.175154	1	-0.038	0.015	0.014	0.239684	1		0.234	0.566	0.688	0.887241	1	24.7273	0.1314	0.893437	1
UBE2L6	0.992	0.59	0.092	0.314069	1		0.449	0.54	0.406	0.832	1		1.831	0.779	0.019	0.160085	1	-0.034	0.015	0.026	0.2448	1		0.449	0.54	0.426	0.795718	1	5.22843	0.9344	0.993	1
UBXN1	0.747	0.578	0.197	0.457803	1		0.753	0.47	0.109	0.613521	1		1.669	0.781	0.033	0.192176	1	-0.022	0.015	0.142	0.455714	1		0.753	0.44	0.118	0.658141	1	8.12751	0.8018	0.959253	1
UMOD	-0.07	0.593	0.906	0.947683	1		-0.516	0.471	0.273	0.800366	1		-0.11	0.782	0.888	0.920545	1	-0.01	0.015	0.515	0.747033	1		-0.516	0.348	0.169	0.694678	1	3.44682	0.9871	0.993	1
UPK3A	0.734	0.583	0.208	0.462742	1		0.873	0.47	0.064	0.601071	1		0.882	0.781	0.259	0.447878	1	0	0.015	0.988	0.993015	1		0.873	0.301	0.016	0.487385	1	31.0931	0.018	0.893437	1
VEGFB	0.414	0.587	0.48	0.688696	1		0.665	0.51	0.192	0.7272	1		0.395	0.886	0.656	0.770849	1	0.007	0.017	0.702	0.85536	1		0.665	0.51	0.221	0.705774	1	20.5089	0.2102	0.893437	1
VNN1	0.226	0.605	0.709	0.844324	1		0.136	0.584	0.815	0.953163	1		1.137	0.932	0.222	0.414592	1	-0.025	0.018	0.179	0.495692	1		0.136	0.584	0.82	0.946256	1	18.9421	0.1477	0.893437	1
VSIG4	0.824	0.722	0.254	0.505447	1		0.108	0.664	0.871	0.963453	1		1.862	0.904	0.039	0.20592	1	-0.043	0.018	0.015	0.239684	1		0.108	0.664	0.874	0.9614	1	15.8696	0.2805	0.893437	1
VWA1	0.056	0.597	0.925	0.961417	1		-0.275	0.578	0.634	0.907559	1		1.251	0.786	0.112	0.304408	1	-0.037	0.015	0.015	0.239684	1		-0.275	0.578	0.645	0.872	1	30.5174	0.0503	0.893437	1
VWF	0.739	0.58	0.203	0.458644	1		0.706	0.471	0.134	0.676709	1		1.456	0.783	0.063	0.252	1	-0.018	0.015	0.23	0.548675	1		0.706	0.467	0.161	0.694678	1	9.9991	0.6214	0.906713	1
WASHC3	0.783	0.585	0.181	0.441054	1		0.428	0.471	0.363	0.809698	1		1.241	0.781	0.112	0.304408	1	-0.02	0.015	0.193	0.515597	1		0.428	0.451	0.366	0.770936	1	18.7504	0.1585	0.893437	1
WFIKKN2	0.531	0.611	0.385	0.595547	1		0.45	0.469	0.338	0.809698	1		0.783	0.809	0.333	0.521217	1	-0.008	0.016	0.606	0.777903	1		0.45	0.469	0.36	0.77071	1	9.0864	0.7491	0.932842	1
WWP2	0.901	0.604	0.136	0.401824	1		0.459	0.471	0.331	0.809698	1		1.101	0.783	0.16	0.348393	1	-0.016	0.015	0.304	0.614204	1		0.459	0.451	0.333	0.77071	1	8.23188	0.7614	0.936791	1
XG	0.191	0.582	0.742	0.853983	1		0.567	0.471	0.228	0.765153	1		-0.241	0.782	0.758	0.838458	1	0.02	0.015	0.196	0.515842	1		0.567	0.285	0.074	0.646105	1	5.01113	0.9493	0.993	1
YAP1	1.385	0.622	0.026	0.209647	1		0.657	0.513	0.201	0.7272	1		1.596	0.808	0.048	0.221023	1	-0.023	0.016	0.145	0.455714	1		0.657	0.513	0.23	0.711562	1	24.3179	0.2111	0.893437	1
ZHX2	1.536	0.587	0.009	0.182769	1		0.841	0.47	0.074	0.601071	1		2.008	0.781	0.01	0.13522	1	-0.029	0.015	0.061	0.310785	1		0.841	0.448	0.09	0.646105	1	12.5159	0.4404	0.893437	1
