# Supplementary material for: Proteo-genomic analyses in relatively lean Chinese adults identify proteins and pathways that affect general and central adiposity levels
Source: Commun Biol. 2024 Oct 15;7:1327. doi: 10.1038/s42003-024-06984-y (PMC11480319; doi:10.1038/s42003-024-06984-y)
Supplement: Supplementary file 6 — Supplementary Data 3 [file 42003_2024_6984_MOESM6_ESM.xlsx]

## Sheet: Supplementary Data 3
Adiposity	ID	Description	GeneRatio	BgRatio	pvalue	p.adjust	qvalue	geneID	Count
BMI	GO:0050920	regulation of chemotaxis	1981-08-01	223/18723	5.44402e-06	0.00746176	0.00596971	IL16/PGF/SEMA3F/CSF1/CD74/LGALS9/SEMA4D/VEGFB	8
BMI	GO:0070661	leukocyte proliferation	1981-09-01	318/18723	9.3729e-06	0.00746176	0.00596971	LEP/CD22/TNFSF14/CSF1/HHEX/MZB1/IGFBP2/CD74/LGALS9	9
BMI	GO:0070663	regulation of leukocyte proliferation	1981-08-01	245/18723	1.08298e-05	0.00746176	0.00596971	LEP/CD22/CSF1/HHEX/MZB1/IGFBP2/CD74/LGALS9	8
BMI	GO:0002697	regulation of immune effector process	1981-09-01	339/18723	1.56026e-05	0.00806263	0.00645043	LEP/ITGB2/IL18R1/CD22/CFH/MZB1/CD74/FCER2/LGALS9	9
BMI	GO:0022407	regulation of cell-cell adhesion	1981-10-01	448/18723	2.29175e-05	0.00853443	0.00682789	LEP/ITGB2/IL1RN/FSTL3/PAG1/C1QTNF1/TNFSF14/IGFBP2/CD74/LGALS9	10
BMI	GO:0046718	viral entry into host cell	1981-06-01	144/18723	3.76623e-05	0.00853443	0.00682789	DAG1/HAVCR1/MOG/CD74/LGALS9/MRC1	6
BMI	GO:0044409	entry into host	1981-06-01	151/18723	4.91279e-05	0.00853443	0.00682789	DAG1/HAVCR1/MOG/CD74/LGALS9/MRC1	6
BMI	GO:0032755	positive regulation of interleukin-6 production	1981-05-01	93/18723	5.16033e-05	0.00853443	0.00682789	LEP/IL16/LPL/CD74/LGALS9	5
BMI	GO:0002690	positive regulation of leukocyte chemotaxis	1981-05-01	94/18723	5.43188e-05	0.00853443	0.00682789	PGF/CSF1/CD74/LGALS9/VEGFB	5
BMI	GO:0060326	cell chemotaxis	1981-08-01	310/18723	5.81754e-05	0.00853443	0.00682789	ITGB2/HGF/IL16/PGF/CSF1/CD74/LGALS9/VEGFB	8
BMI	GO:0030595	leukocyte chemotaxis	1981-07-01	230/18723	6.19335e-05	0.00853443	0.00682789	ITGB2/IL16/PGF/CSF1/CD74/LGALS9/VEGFB	7
BMI	GO:0010744	positive regulation of macrophage derived foam cell differentiation	1981-03-01	19/18723	7.19031e-05	0.0092334	0.0073871	MSR1/LPL/CSF1	3
BMI	GO:0032635	interleukin-6 production	1981-06-01	165/18723	8.0407e-05	0.0092334	0.0073871	LEP/HGF/IL16/LPL/CD74/LGALS9	6
BMI	GO:0050808	synapse organization	1981-09-01	426/18723	9.20798e-05	0.0100173	0.00801426	DAG1/BCAN/SEMA3F/CLSTN3/AGRN/NFASC/IGSF9/CHCHD10/SEMA4D	9
BMI	GO:0043567	regulation of insulin-like growth factor receptor signaling pathway	1981-03-01	24/18723	0.000147863	0.0138924	0.0111145	CILP/IGFBP1/IGFBP2	3
BMI	GO:0050918	positive chemotaxis	1981-04-01	66/18723	0.000191076	0.0148401	0.0118727	HGF/IL16/PGF/VEGFB	4
BMI	GO:0050900	leukocyte migration	1981-08-01	369/18723	0.000193847	0.0148401	0.0118727	LEP/ITGB2/IL16/PGF/CSF1/CD74/LGALS9/VEGFB	8
BMI	GO:0007159	leukocyte cell-cell adhesion	1981-08-01	371/18723	0.000201097	0.0148452	0.0118768	LEP/ITGB2/PAG1/TNFSF14/IGFBP2/CD74/LGALS9/SEMA4D	8
BMI	GO:0046651	lymphocyte proliferation	1981-07-01	288/18723	0.000249288	0.0166219	0.0132982	LEP/CD22/TNFSF14/MZB1/IGFBP2/CD74/LGALS9	7
BMI	GO:0060441	epithelial tube branching involved in lung morphogenesis	1981-03-01	29/18723	0.000262813	0.016629	0.0133038	DAG1/YAP1/CTSZ	3
BMI	GO:0060485	mesenchyme development	1981-07-01	291/18723	0.000265484	0.016629	0.0133038	DAG1/HGF/YAP1/SEMA3F/CRELD1/SEMA4D/NOS3	7
BMI	GO:0019886	antigen processing and presentation of exogenous peptide antigen via MHC class II	1981-03-01	30/18723	0.000291106	0.0176017	0.0140821	IFI30/CTSS/CD74	3
BMI	GO:0050807	regulation of synapse organization	1981-06-01	211/18723	0.000306561	0.0176017	0.0140821	DAG1/SEMA3F/CLSTN3/AGRN/IGSF9/SEMA4D	6
BMI	GO:0050803	regulation of synapse structure or activity	1981-06-01	218/18723	0.000364905	0.01934	0.0154728	DAG1/SEMA3F/CLSTN3/AGRN/IGSF9/SEMA4D	6
BMI	GO:0050670	regulation of lymphocyte proliferation	1981-06-01	225/18723	0.000431612	0.0217596	0.0174085	LEP/CD22/MZB1/IGFBP2/CD74/LGALS9	6
BMI	GO:0050886	endocrine process	1981-04-01	83/18723	0.000460813	0.0226786	0.0181438	LEP/C1QTNF1/CTSZ/NOS3	4
BMI	GO:0032103	positive regulation of response to external stimulus	1981-08-01	427/18723	0.000514983	0.0236549	0.0189249	FABP4/IL16/PGF/LPL/CSF1/CD74/LGALS9/VEGFB	8
BMI	GO:0010742	macrophage derived foam cell differentiation	1981-03-01	38/18723	0.000589988	0.0240499	0.0192409	MSR1/LPL/CSF1	3
BMI	GO:0090077	foam cell differentiation	1981-03-01	38/18723	0.000589988	0.0240499	0.0192409	MSR1/LPL/CSF1	3
BMI	GO:0062012	regulation of small molecule metabolic process	1981-07-01	334/18723	0.000606285	0.0240998	0.0192808	LEP/GPD1/LEPR/C1QTNF1/CDA/CD74/NOS3	7
BMI	GO:0031341	regulation of cell killing	1981-04-01	99/18723	0.000895888	0.0315239	0.0252204	LEP/CFH/FCER2/LGALS9	4
BMI	GO:0045927	positive regulation of growth	1981-06-01	259/18723	0.000902077	0.0315239	0.0252204	LEP/IGFBP1/YAP1/AGRN/CSF1/SEMA4D	6
BMI	GO:0048639	positive regulation of developmental growth	1981-05-01	174/18723	0.000948299	0.0315239	0.0252204	LEP/YAP1/AGRN/CSF1/SEMA4D	5
BMI	GO:0035272	exocrine system development	1981-03-01	45/18723	0.000971036	0.0315239	0.0252204	DAG1/HGF/IGSF3	3
BMI	GO:0019221	cytokine-mediated signaling pathway	1981-08-01	472/18723	0.000988257	0.0315239	0.0252204	LEP/IL1RN/LEPR/IL18R1/YAP1/CSF1/CD74/KRT8	8
BMI	GO:0033210	leptin-mediated signaling pathway	1981-02-01	11/18723	0.000991317	0.0315239	0.0252204	LEP/LEPR	2
BMI	GO:0045657	positive regulation of monocyte differentiation	1981-02-01	11/18723	0.000991317	0.0315239	0.0252204	CSF1/CD74	2
BMI	GO:0046598	positive regulation of viral entry into host cell	1981-02-01	11/18723	0.000991317	0.0315239	0.0252204	CD74/LGALS9	2
BMI	GO:0075294	positive regulation by symbiont of entry into host	1981-02-01	11/18723	0.000991317	0.0315239	0.0252204	CD74/LGALS9	2
BMI	GO:1904729	regulation of intestinal lipid absorption	1981-02-01	11/18723	0.000991317	0.0315239	0.0252204	LEP/PRAP1	2
BMI	GO:2000343	positive regulation of chemokine (C-X-C motif) ligand 2 production	1981-02-01	11/18723	0.000991317	0.0315239	0.0252204	LPL/CD74	2
BMI	GO:1905952	regulation of lipid localization	1981-05-01	181/18723	0.00113077	0.0348851	0.0279095	LEP/PRAP1/C1QTNF1/MSR1/LPL	5
BMI	GO:0061138	morphogenesis of a branching epithelium	1981-05-01	182/18723	0.00115882	0.035145	0.0281175	DAG1/HGF/YAP1/CSF1/CTSZ	5
BMI	GO:0098742	cell-cell adhesion via plasma-membrane adhesion molecules	1981-06-01	273/18723	0.00118302	0.035145	0.0281175	ITGB2/IL1RN/CDHR2/CLSTN3/IGSF9/DSG4	6
BMI	GO:0032526	response to retinoic acid	1981-04-01	107/18723	0.00119652	0.035145	0.0281175	LEP/YAP1/IGFBP7/IGFBP2	4
BMI	GO:0042110	T cell activation	1981-08-01	487/18723	0.00120721	0.035145	0.0281175	LEP/LEPR/PAG1/IL18R1/TNFSF14/IGFBP2/CD74/LGALS9	8
BMI	GO:1904478	regulation of intestinal absorption	1981-02-01	13/18723	0.00139799	0.0385287	0.0308245	LEP/PRAP1	2
BMI	GO:0007565	female pregnancy	1981-05-01	193/18723	0.00150249	0.0408638	0.0326927	LEP/PGF/IGFBP7/IGFBP2/LGALS9	5
BMI	GO:0001763	morphogenesis of a branching structure	1981-05-01	196/18723	0.00160801	0.0420226	0.0336198	DAG1/HGF/YAP1/CSF1/CTSZ	5
BMI	GO:0031099	regeneration	1981-05-01	198/18723	0.00168133	0.0429049	0.0343257	DAG1/HGF/IGFBP1/YAP1/PGF	5
BMI	GO:0038066	p38MAPK cascade	1981-03-01	55/18723	0.0017404	0.0438708	0.0350984	LEP/HGF/LGALS9	3
BMI	GO:0010883	regulation of lipid storage	1981-03-01	57/18723	0.00192907	0.0474709	0.0379787	LEP/MSR1/LPL	3
BMI	GO:0001503	ossification	1981-07-01	408/18723	0.00192915	0.0474709	0.0379787	LEP/FSTL3/HGF/YAP1/CTHRC1/CSF1/SEMA4D	7
BMI	GO:0002696	positive regulation of leukocyte activation	1981-07-01	409/18723	0.001956	0.0475654	0.0380542	LEP/ITGB2/HAVCR1/TNFSF14/IGFBP2/CD74/LGALS9	7
BMI	GO:0001558	regulation of cell growth	1981-07-01	414/18723	0.00209463	0.0497656	0.0398145	CDHR2/IGFBP1/CDA/SEMA3F/CLSTN3/IGFBP7/SEMA4D	7
BMI	GO:0050866	negative regulation of cell activation	1981-05-01	210/18723	0.00217391	0.0499275	0.039944	PAG1/C1QTNF1/CD74/LGALS9/NOS3	5
BF%	GO:0008217	regulation of blood pressure	1939-06-01	186/18723	2.20285e-06	0.00330869	0.00216112	LEP/ADM/CALCA/OXT/RARRES2/ACVRL1	6
BF%	GO:0032102	negative regulation of response to external stimulus	1939-07-01	420/18723	2.24891e-05	0.0168893	0.0110315	LEP/VSIG4/RTN4R/TNFRSF1A/LGALS9/FURIN/PLAT	7
BF%	GO:0007565	female pregnancy	1939-05-01	193/18723	4.78635e-05	0.0239636	0.0156522	LEP/ADM/CALCA/LGALS9/OXT	5
BF%	GO:0044706	multi-multicellular organism process	1939-05-01	220/18723	8.89957e-05	0.0318247	0.0207868	LEP/ADM/CALCA/LGALS9/OXT	5
BF%	GO:0050900	leukocyte migration	1939-06-01	369/18723	0.000105941	0.0318247	0.0207868	LEP/LBP/CALCA/LGALS9/RARRES2/UMOD	6
BF%	GO:0032147	activation of protein kinase activity	1939-04-01	134/18723	0.000169891	0.0348708	0.0227764	LEP/TNFRSF10B/CALCA/NTRK3	4
BF%	GO:0050921	positive regulation of chemotaxis	1939-04-01	141/18723	0.000206572	0.0348708	0.0227764	LBP/NTRK3/LGALS9/RARRES2	4
BF%	GO:0032103	positive regulation of response to external stimulus	1939-06-01	427/18723	0.000234213	0.0348708	0.0227764	FABP4/LBP/TNFRSF1A/NTRK3/LGALS9/RARRES2	6
BF%	GO:0051384	response to glucocorticoid	1939-04-01	148/18723	0.000248653	0.0348708	0.0227764	IL1RN/ADM/NTRK3/OXT	4
BF%	GO:0031638	zymogen activation	1939-03-01	60/18723	0.000263389	0.0348708	0.0227764	F9/FURIN/PLAT	3
BF%	GO:0045916	negative regulation of complement activation	1939-02-01	12/18723	0.000275386	0.0348708	0.0227764	VSIG4/CD59	2
BF%	GO:0032757	positive regulation of interleukin-8 production	1939-03-01	62/18723	0.000290262	0.0348708	0.0227764	LEP/LBP/LGALS9	3
BF%	GO:0022617	extracellular matrix disassembly	1939-03-01	63/18723	0.000304337	0.0348708	0.0227764	ADAMTS15/CST3/FURIN	3
BF%	GO:1903054	negative regulation of extracellular matrix organization	1939-02-01	13/18723	0.000325028	0.0348708	0.0227764	CST3/TNFRSF1A	2
BF%	GO:0051048	negative regulation of secretion	1939-04-01	171/18723	0.000430555	0.0383542	0.0250516	LEP/TNFRSF1A/LGALS9/OXT	4
BF%	GO:0032310	prostaglandin secretion	1939-02-01	15/18723	0.000436387	0.0383542	0.0250516	LEP/OXT	2
BF%	GO:0048771	tissue remodeling	1939-04-01	175/18723	0.000469849	0.0383542	0.0250516	LEP/CALCA/CST3/ACVRL1	4
BF%	GO:0014823	response to activity	1939-03-01	76/18723	0.000528785	0.0383542	0.0250516	LEP/OXT/RARRES2	3
BF%	GO:0015732	prostaglandin transport	1939-02-01	18/18723	0.000633372	0.0383542	0.0250516	LEP/OXT	2
BF%	GO:0002697	regulation of immune effector process	1939-05-01	339/18723	0.000656117	0.0383542	0.0250516	LEP/VSIG4/LBP/LGALS9/CD59	5
BF%	GO:0034103	regulation of tissue remodeling	1939-03-01	86/18723	0.000758801	0.0383542	0.0250516	LEP/CALCA/CST3	3
BF%	GO:0045861	negative regulation of proteolysis	1939-05-01	351/18723	0.000767483	0.0383542	0.0250516	CSTB/COL6A3/CST3/FURIN/PLAT	5
BF%	GO:0034104	negative regulation of tissue remodeling	1939-02-01	20/18723	0.000784474	0.0383542	0.0250516	CALCA/CST3	2
BF%	GO:0044070	regulation of anion transport	1939-03-01	87/18723	0.000784773	0.0383542	0.0250516	LEP/OXT/PDZK1	3
BF%	GO:1901888	regulation of cell junction assembly	1939-04-01	204/18723	0.000835005	0.0383542	0.0250516	NTRK3/AGRN/OXT/ACVRL1	4
BF%	GO:0051952	regulation of amine transport	1939-03-01	91/18723	0.000894306	0.0383542	0.0250516	LEP/SNCG/OXT	3
BF%	GO:0050807	regulation of synapse organization	1939-04-01	211/18723	0.000946664	0.0383542	0.0250516	IGSF9/NTRK3/AGRN/OXT	4
BF%	GO:0035809	regulation of urine volume	1939-02-01	22/18723	0.000951249	0.0383542	0.0250516	ADM/OXT	2
BF%	GO:0002690	positive regulation of leukocyte chemotaxis	1939-03-01	94/18723	0.000982516	0.0383542	0.0250516	LBP/LGALS9/RARRES2	3
BF%	GO:0045088	regulation of innate immune response	1939-04-01	218/18723	0.00106847	0.0383542	0.0250516	LEP/VSIG4/LBP/LGALS9	4
BF%	GO:0050803	regulation of synapse structure or activity	1939-04-01	218/18723	0.00106847	0.0383542	0.0250516	IGSF9/NTRK3/AGRN/OXT	4
BF%	GO:0120162	positive regulation of cold-induced thermogenesis	1939-03-01	97/18723	0.00107606	0.0383542	0.0250516	FABP4/LEP/OXT	3
BF%	GO:0050878	regulation of body fluid levels	1939-05-01	379/18723	0.00108203	0.0383542	0.0250516	ADM/F9/OXT/PLAT/CD59	5
BF%	GO:0007631	feeding behavior	1939-03-01	99/18723	0.00114145	0.0383542	0.0250516	LEP/CALCA/OXT	3
BF%	GO:0015837	amine transport	1939-03-01	99/18723	0.00114145	0.0383542	0.0250516	LEP/SNCG/OXT	3
BF%	GO:0031341	regulation of cell killing	1939-03-01	99/18723	0.00114145	0.0383542	0.0250516	LEP/LGALS9/CD59	3
BF%	GO:0051963	regulation of synapse assembly	1939-03-01	101/18723	0.0012093	0.0383542	0.0250516	NTRK3/AGRN/OXT	3
BF%	GO:0032637	interleukin-8 production	1939-03-01	103/18723	0.00127964	0.0383542	0.0250516	LEP/LBP/LGALS9	3
BF%	GO:0071356	cellular response to tumor necrosis factor	1939-04-01	229/18723	0.00128157	0.0383542	0.0250516	FABP4/GPD1/CALCA/TNFRSF1A	4
BF%	GO:0030595	leukocyte chemotaxis	1939-04-01	230/18723	0.00130231	0.0383542	0.0250516	LBP/CALCA/LGALS9/RARRES2	4
BF%	GO:0032526	response to retinoic acid	1939-03-01	107/18723	0.00142796	0.0397184	0.0259426	LEP/NTRK3/OXT	3
BF%	GO:0050808	synapse organization	1939-05-01	426/18723	0.00181327	0.0478289	0.0312401	SNCG/IGSF9/NTRK3/AGRN/OXT	5
BF%	GO:0034612	response to tumor necrosis factor	1939-04-01	253/18723	0.00184692	0.0478289	0.0312401	FABP4/GPD1/CALCA/TNFRSF1A	4
BF%	GO:0052548	regulation of endopeptidase activity	1939-05-01	432/18723	0.00192767	0.0480498	0.0313844	CSTB/COL6A3/CST3/LGALS9/FURIN	5
BF%	GO:1903522	regulation of blood circulation	1939-04-01	256/18723	0.001928	0.0480498	0.0313844	LEP/ADM/CALCA/OXT	4
BF%	GO:0031348	negative regulation of defense response	1939-04-01	258/18723	0.00198342	0.0480498	0.0313844	VSIG4/TNFRSF1A/LGALS9/FURIN	4
WC	GO:0019221	cytokine-mediated signaling pathway	18/118	472/18723	9.4243e-10	2.521e-06	1.92752e-06	IL1RN/LEP/IL10RB/TNFRSF14/IL18R1/TNFRSF4/TNFRSF1A/CD4/ROBO1/YAP1/FAS/IL18/TNFRSF11A/CRLF1/CXCL10/CD74/KRT8/KRT18	18
WC	GO:0045765	regulation of angiogenesis	14/118	342/18723	3.32317e-08	2.76022e-05	2.11042e-05	LEP/PGF/HGF/ADM/NOS3/HSPB6/EPHA1/SMOC2/TGFBR2/ACVRL1/CXCL10/VEGFB/SERPINF1/HSPG2	14
WC	GO:0007565	female pregnancy	11/118	193/18723	3.84804e-08	2.76022e-05	2.11042e-05	LEP/PGF/LGALS9/ADM/CALCA/OXT/IGFBP2/STC1/TGFBR2/BSG/IGFBP7	11
WC	GO:1901342	regulation of vasculature development	14/118	348/18723	4.12743e-08	2.76022e-05	2.11042e-05	LEP/PGF/HGF/ADM/NOS3/HSPB6/EPHA1/SMOC2/TGFBR2/ACVRL1/CXCL10/VEGFB/SERPINF1/HSPG2	14
WC	GO:0050900	leukocyte migration	14/118	369/18723	8.52586e-08	3.78067e-05	2.89064e-05	LEP/PGF/LGALS9/CALCA/TNFRSF14/UMOD/CD300A/TNFRSF11A/BSG/CXCL10/JAM2/VEGFB/CD74/F7	14
WC	GO:0007159	leukocyte cell-cell adhesion	14/118	371/18723	9.11254e-08	3.78067e-05	2.89064e-05	LEP/LGALS9/CD83/TNFRSF14/VSIG4/CD4/UMOD/IL18/IGFBP2/CD300A/TGFBR2/JAM2/CD74/CD5	14
WC	GO:0010744	positive regulation of macrophage derived foam cell differentiation	5/118	19/18723	9.89334e-08	3.78067e-05	2.89064e-05	MSR1/IL18/MAPK9/LPL/CSF2	5
WC	GO:0022407	regulation of cell-cell adhesion	15/118	448/18723	1.45354e-07	4.3434e-05	3.32089e-05	IL1RN/LEP/LGALS9/CD83/FSTL3/TNFRSF14/C1QTNF1/VSIG4/CD4/IL18/IGFBP2/CD300A/TGFBR2/CD74/CD5	15
WC	GO:0044706	multi-multicellular organism process	11/118	220/18723	1.46133e-07	4.3434e-05	3.32089e-05	LEP/PGF/LGALS9/ADM/CALCA/OXT/IGFBP2/STC1/TGFBR2/BSG/IGFBP7	11
WC	GO:0050670	regulation of lymphocyte proliferation	11/118	225/18723	1.83301e-07	4.52467e-05	3.45949e-05	LEP/LGALS9/TNFRSF14/TNFRSF4/VSIG4/IL18/IGFBP2/CD300A/TGFBR2/TNFRSF13B/CD74	11
WC	GO:0032944	regulation of mononuclear cell proliferation	11/118	227/18723	2.0037e-07	4.52467e-05	3.45949e-05	LEP/LGALS9/TNFRSF14/TNFRSF4/VSIG4/IL18/IGFBP2/CD300A/TGFBR2/TNFRSF13B/CD74	11
WC	GO:0051384	response to glucocorticoid	9/118	148/18723	4.0583e-07	7.18427e-05	5.49298e-05	IL1RN/ADM/OXT/HNMT/IGFBP2/STC1/IGFBP7/SERPINF1/NTRK3	9
WC	GO:0042110	T cell activation	15/118	487/18723	4.22475e-07	7.18427e-05	5.49298e-05	LEP/LGALS9/CD83/TNFRSF14/IL18R1/TNFRSF4/VSIG4/CD4/IL18/IGFBP2/CD300A/TGFBR2/CD48/CD74/CD5	15
WC	GO:0050870	positive regulation of T cell activation	10/118	216/18723	1.11702e-06	0.00016115	0.000123213	LEP/LGALS9/CD83/TNFRSF14/CD4/IL18/IGFBP2/TGFBR2/CD74/CD5	10
WC	GO:0050863	regulation of T cell activation	12/118	329/18723	1.14462e-06	0.00016115	0.000123213	LEP/LGALS9/CD83/TNFRSF14/VSIG4/CD4/IL18/IGFBP2/CD300A/TGFBR2/CD74/CD5	12
WC	GO:0097191	extrinsic apoptotic signaling pathway	10/118	219/18723	1.26586e-06	0.000169309	0.000129451	HGF/NOS3/TNFRSF10B/TNFRSF1A/YAP1/FAS/TNFRSF10A/CSF2/KRT8/KRT18	10
WC	GO:0033674	positive regulation of kinase activity	14/118	467/18723	1.45315e-06	0.00017342	0.000132594	LEP/CALCA/DAG1/TNFRSF10B/EPHA1/CD4/ROBO1/IL18/TNFRSF10A/CD300A/TNFRSF11A/TGFBR2/CD74/NTRK3	14
WC	GO:0050920	regulation of chemotaxis	10/118	223/18723	1.49108e-06	0.00017342	0.000132594	PGF/LGALS9/ROBO1/SMOC2/SEMA3F/CXCL10/VEGFB/CD74/F7/NTRK3	10
WC	GO:0046651	lymphocyte proliferation	11/118	288/18723	2.10026e-06	0.000201424	0.000154006	LEP/LGALS9/TNFRSF14/TNFRSF4/VSIG4/IL18/IGFBP2/CD300A/TGFBR2/TNFRSF13B/CD74	11
WC	GO:0032147	activation of protein kinase activity	8/118	134/18723	2.10837e-06	0.000201424	0.000154006	LEP/CALCA/TNFRSF10B/IL18/TNFRSF10A/CD300A/TGFBR2/NTRK3	8
WC	GO:0002687	positive regulation of leukocyte migration	8/118	135/18723	2.2295e-06	0.000205652	0.000157239	PGF/LGALS9/TNFRSF14/CXCL10/JAM2/VEGFB/CD74/F7	8
WC	GO:0032943	mononuclear cell proliferation	11/118	291/18723	2.32163e-06	0.000207012	0.000158278	LEP/LGALS9/TNFRSF14/TNFRSF4/VSIG4/IL18/IGFBP2/CD300A/TGFBR2/TNFRSF13B/CD74	11
WC	GO:0032102	negative regulation of response to external stimulus	13/118	420/18723	2.49348e-06	0.000215163	0.00016451	LEP/RTN4R/LGALS9/HGF/NOS3/PLAT/C1QTNF1/FURIN/VSIG4/TNFRSF1A/ROBO1/SEMA3F/SERPINF1	13
WC	GO:0032103	positive regulation of response to external stimulus	13/118	427/18723	2.98863e-06	0.000236001	0.000180443	FABP4/PGF/LGALS9/TNFRSF1A/SMOC2/IL18/LPL/TNFRSF11A/CXCL10/VEGFB/CD74/F7/NTRK3	13
WC	GO:0046718	viral entry into host cell	8/118	144/18723	3.61296e-06	0.000253228	0.000193614	LGALS9/DAG1/TNFRSF14/TNFRSF4/CD4/BSG/CD74/SCARB2	8
WC	GO:0050918	positive chemotaxis	6/118	66/18723	3.68065e-06	0.000253228	0.000193614	PGF/HGF/CXCL10/VEGFB/F7/NTRK3	6
WC	GO:0010742	macrophage derived foam cell differentiation	5/118	38/18723	3.88125e-06	0.000253228	0.000193614	MSR1/IL18/MAPK9/LPL/CSF2	5
WC	GO:0090077	foam cell differentiation	5/118	38/18723	3.88125e-06	0.000253228	0.000193614	MSR1/IL18/MAPK9/LPL/CSF2	5
WC	GO:0060326	cell chemotaxis	11/118	310/18723	4.26224e-06	0.000271464	0.000207557	PGF/LGALS9/HGF/CALCA/SMOC2/TNFRSF11A/BSG/CXCL10/VEGFB/CD74/F7	11
WC	GO:0034612	response to tumor necrosis factor	10/118	253/18723	4.61101e-06	0.000280328	0.000214335	FABP4/CALCA/GPD1/TNFRSF14/TNFRSF4/TNFRSF1A/FAS/TNFRSF11A/KRT8/KRT18	10
WC	GO:0010876	lipid localization	13/118	448/18723	5.03841e-06	0.000286444	0.00021901	FABP4/PRAP1/LEP/GM2A/C1QTNF1/FURIN/OXT/MSR1/NPC2/SLC4A1/LPL/TNFRSF11A/SCARB2	13
WC	GO:0032526	response to retinoic acid	7/118	107/18723	5.11676e-06	0.000286444	0.00021901	LEP/OXT/YAP1/IGFBP2/IGFBP7/SERPINF1/NTRK3	7
WC	GO:0006869	lipid transport	12/118	398/18723	8.09989e-06	0.000408815	0.000312574	FABP4/PRAP1/LEP/GM2A/C1QTNF1/FURIN/OXT/MSR1/NPC2/SLC4A1/TNFRSF11A/SCARB2	12
WC	GO:0098742	cell-cell adhesion via plasma-membrane adhesion molecules	10/118	273/18723	9.0018e-06	0.00044118	0.00033732	IL1RN/CDHR2/CDH2/PLXNB2/IGSF9/ROBO1/UMOD/CDH15/TGFBR2/BSG	10
WC	GO:0003197	endocardial cushion development	5/118	45/18723	9.12068e-06	0.00044118	0.00033732	NOS3/CRELD1/ROBO1/TGFBR2/ACVRL1	5
WC	GO:0009612	response to mechanical stimulus	9/118	216/18723	9.23592e-06	0.00044118	0.00033732	DAG1/TNFRSF10B/TNFRSF1A/CDH2/FAS/TNFRSF10A/IGFBP2/TGFBR2/CXCL10	9
WC	GO:0007411	axon guidance	9/118	227/18723	1.3746e-05	0.000623231	0.000476512	DAG1/NFASC/EPHA1/PLXNB2/IGSF9/ROBO1/EFNA4/SEMA3F/BSG	9
WC	GO:0009266	response to temperature stimulus	8/118	178/18723	1.71357e-05	0.000705201	0.000539186	ADM/CALCA/NOS3/PLIN1/SCARA5/LPL/CXCL10/IGFBP7	8
WC	GO:0051251	positive regulation of lymphocyte activation	11/118	362/18723	1.83151e-05	0.000742316	0.000567563	LEP/LGALS9/CD83/TNFRSF14/TNFRSF4/CD4/IL18/IGFBP2/TGFBR2/CD74/CD5	11
WC	GO:1905952	regulation of lipid localization	8/118	181/18723	1.93348e-05	0.000771948	0.000590219	PRAP1/LEP/C1QTNF1/FURIN/OXT/MSR1/LPL/TNFRSF11A	8
WC	GO:0030198	extracellular matrix organization	10/118	301/18723	2.09521e-05	0.000800669	0.000612179	ADAMTS15/DAG1/CTSS/FURIN/TNFRSF1A/VWA1/SMOC2/DPT/CST3/ADAMTSL2	10
WC	GO:0051960	regulation of nervous system development	12/118	443/18723	2.35064e-05	0.000861364	0.000658585	AGRN/RTN4R/HGF/DAG1/OXT/PLXNB2/ROBO1/YAP1/SEMA3F/JAM2/SERPINF1/NTRK3	12
WC	GO:0019058	viral life cycle	10/118	317/18723	3.2581e-05	0.00113187	0.000865412	LGALS9/DAG1/TNFRSF14/TNFRSF4/FURIN/CD4/BSG/CD74/SCARB2/LAMP3	10
WC	GO:0031099	regeneration	8/118	198/18723	3.67835e-05	0.00126148	0.000964511	RTN4R/PGF/HGF/ADM/DAG1/YAP1/TGFBR2/F7	8
WC	GO:0046598	positive regulation of viral entry into host cell	3/118	11/18723	3.88082e-05	0.00128163	0.000979913	LGALS9/CD4/CD74	3
WC	GO:0075294	positive regulation by symbiont of entry into host	3/118	11/18723	3.88082e-05	0.00128163	0.000979913	LGALS9/CD4/CD74	3
WC	GO:0001819	positive regulation of cytokine production	12/118	467/18723	3.93175e-05	0.00128261	0.000980667	LEP/LGALS9/HGF/CD83/TNFRSF14/IL18R1/FURIN/CD4/IL18/LPL/CSF2/CD74	12
WC	GO:0050866	negative regulation of cell activation	8/118	210/18723	5.57848e-05	0.00171522	0.00131143	LGALS9/NOS3/TNFRSF14/C1QTNF1/VSIG4/CD300A/TNFRSF13B/CD74	8
WC	GO:0070482	response to oxygen levels	10/118	347/18723	6.96001e-05	0.00200194	0.00153065	LEP/PGF/ADM/PLAT/FAS/STC1/TGFBR2/ACVRL1/VEGFB/F7	10
WC	GO:0050808	synapse organization	11/118	426/18723	8.02087e-05	0.00223498	0.00170883	AGRN/DAG1/NFASC/OXT/CDH2/PLXNB2/IGSF9/SNCG/CHCHD10/SEMA3F/NTRK3	11
WC	GO:0007259	receptor signaling pathway via JAK-STAT	7/118	170/18723	0.000101753	0.00274938	0.00210213	LEP/IL10RB/TNFRSF1A/IL18/CD300A/CRLF1/CSF2	7
WC	GO:0032310	prostaglandin secretion	3/118	15/18723	0.000105063	0.00276808	0.00211643	LEP/OXT/TNFRSF11A	3
WC	GO:0007584	response to nutrient	7/118	174/18723	0.000117636	0.00303668	0.0023218	LEP/IGFBP2/STC1/LPL/TGFBR2/CXCL10/F7	7
WC	GO:0031100	animal organ regeneration	5/118	76/18723	0.000118062	0.00303668	0.0023218	PGF/HGF/ADM/TGFBR2/F7	5
WC	GO:0048771	tissue remodeling	7/118	175/18723	0.000121906	0.00310351	0.00237289	LEP/CALCA/NOS3/IL18/TNFRSF11A/ACVRL1/CST3	7
WC	GO:0071260	cellular response to mechanical stimulus	5/118	81/18723	0.000159686	0.00384829	0.00294234	DAG1/TNFRSF10B/TNFRSF1A/FAS/TNFRSF10A	5
WC	GO:0008217	regulation of blood pressure	7/118	186/18723	0.000177763	0.00417891	0.00319513	LEP/ADM/CALCA/NOS3/CTSZ/OXT/ACVRL1	7
WC	GO:0034103	regulation of tissue remodeling	5/118	86/18723	0.000211693	0.00468	0.00357825	LEP/CALCA/IL18/TNFRSF11A/CST3	5
WC	GO:0044070	regulation of anion transport	5/118	87/18723	0.000223481	0.00489973	0.00374626	LEP/OXT/PDZK1/STC1/TNFRSF11A	5
WC	GO:0030217	T cell differentiation	8/118	257/18723	0.000225296	0.00489973	0.00374626	LEP/LGALS9/CD83/IL18R1/CD4/IL18/TGFBR2/CD74	8
WC	GO:0038084	vascular endothelial growth factor signaling pathway	4/118	49/18723	0.000255175	0.00537475	0.00410945	PGF/ROBO1/SMOC2/VEGFB	4
WC	GO:0045582	positive regulation of T cell differentiation	5/118	91/18723	0.000275702	0.00563634	0.00430946	LGALS9/CD83/IL18/TGFBR2/CD74	5
WC	GO:0046638	positive regulation of alpha-beta T cell differentiation	4/118	50/18723	0.000276023	0.00563634	0.00430946	LGALS9/CD83/IL18/TGFBR2	4
WC	GO:0060425	lung morphogenesis	4/118	50/18723	0.000276023	0.00563634	0.00430946	DAG1/CTSZ/YAP1/TGFBR2	4
WC	GO:0002697	regulation of immune effector process	9/118	339/18723	0.000297999	0.00591961	0.00452604	LEP/LGALS9/TNFRSF14/IL18R1/TNFRSF4/VSIG4/IL18/CD300A/CD74	9
WC	GO:0003177	pulmonary valve development	3/118	21/18723	0.000298746	0.00591961	0.00452604	NOS3/TNFRSF1A/ROBO1	3
WC	GO:0001890	placenta development	6/118	144/18723	0.000303068	0.00596109	0.00455776	LEP/ADM/STC1/BSG/CSF2/KRT8	6
WC	GO:0042060	wound healing	10/118	422/18723	0.000340017	0.0065909	0.0050393	NOS3/DAG1/PLAT/C1QTNF1/SLC4A1/YAP1/SMOC2/TGFBR2/ACVRL1/F7	10
WC	GO:0035809	regulation of urine volume	3/118	22/18723	0.000344331	0.00662651	0.00506653	ADM/OXT/SLC4A1	3
WC	GO:0043270	positive regulation of ion transport	8/118	275/18723	0.000355177	0.00678642	0.00518879	LEP/PRSS8/CTSS/OXT/PDZK1/STC1/TNFRSF11A/CXCL10	8
WC	GO:0050807	regulation of synapse organization	7/118	211/18723	0.000382966	0.00713655	0.00545649	AGRN/DAG1/OXT/CDH2/IGSF9/SEMA3F/NTRK3	7
WC	GO:0045861	negative regulation of proteolysis	9/118	351/18723	0.000384173	0.00713655	0.00545649	COL6A3/HGF/CSTB/CTSZ/PLAT/FURIN/CST3/SERPINF1/LAMP3	9
WC	GO:0052548	regulation of endopeptidase activity	10/118	432/18723	0.000408789	0.00754145	0.00576608	COL6A3/LGALS9/HGF/CSTB/FURIN/ROBO1/FAS/CST3/SERPINF1/LAMP3	10
WC	GO:0050803	regulation of synapse structure or activity	7/118	218/18723	0.000465723	0.00844791	0.00645914	AGRN/DAG1/OXT/CDH2/IGSF9/SEMA3F/NTRK3	7
WC	GO:1903708	positive regulation of hemopoiesis	6/118	157/18723	0.00048069	0.00851554	0.00651085	LGALS9/CD83/CD4/IL18/TGFBR2/CD74	6
WC	GO:0002274	myeloid leukocyte activation	7/118	223/18723	0.000533133	0.00920084	0.00703482	LGALS9/VSIG4/IL18/CD300A/TGFBR2/CSF2/CD74	7
WC	GO:0031102	neuron projection regeneration	4/118	60/18723	0.000556818	0.009548	0.00730025	RTN4R/HGF/ADM/DAG1	4
WC	GO:0002260	lymphocyte homeostasis	4/118	62/18723	0.000630855	0.0106806	0.00816624	LGALS9/FAS/TNFRSF13B/CD74	4
WC	GO:1903034	regulation of response to wounding	6/118	167/18723	0.000665615	0.0111283	0.00850849	RTN4R/NOS3/PLAT/C1QTNF1/SMOC2/F7	6
WC	GO:0051048	negative regulation of secretion	6/118	171/18723	0.000753364	0.0119445	0.00913257	LEP/LGALS9/OXT/TNFRSF1A/CD300A/CD74	6
WC	GO:0002720	positive regulation of cytokine production involved in immune response	4/118	65/18723	0.000754623	0.0119445	0.00913257	TNFRSF14/IL18R1/IL18/CD74	4
WC	GO:0098868	bone growth	3/118	29/18723	0.000791167	0.0122902	0.00939687	LEP/STC1/TGFBR2	3
WC	GO:0030193	regulation of blood coagulation	4/118	66/18723	0.000799435	0.0122902	0.00939687	NOS3/PLAT/C1QTNF1/F7	4
WC	GO:0071300	cellular response to retinoic acid	4/118	66/18723	0.000799435	0.0122902	0.00939687	LEP/YAP1/SERPINF1/NTRK3	4
WC	GO:0001659	temperature homeostasis	6/118	174/18723	0.00082485	0.0126084	0.0096402	FABP4/LEP/IL18R1/OXT/IL18/TNFRSF11A	6
WC	GO:0040013	negative regulation of locomotion	9/118	391/18723	0.00083212	0.0126473	0.00966991	DAG1/EPHA1/ROBO1/STC1/CD300A/SEMA3F/ACVRL1/CD74/SERPINF1	9
WC	GO:0019886	antigen processing and presentation of exogenous peptide antigen via MHC class II	3/118	30/18723	0.000875053	0.0130043	0.00994285	CTSS/IFI30/CD74	3
WC	GO:1900046	regulation of hemostasis	4/118	68/18723	0.000894641	0.0131493	0.0100537	NOS3/PLAT/C1QTNF1/F7	4
WC	GO:0043410	positive regulation of MAPK cascade	10/118	480/18723	0.000921018	0.0133898	0.0102376	LEP/LGALS9/HGF/C1QTNF1/CDH2/CD4/ROBO1/TNFRSF11A/CD74/NTRK3	10
WC	GO:0071496	cellular response to external stimulus	8/118	320/18723	0.00095892	0.0138655	0.0106013	LEP/DAG1/TNFRSF10B/TNFRSF1A/FAS/TNFRSF10A/LPL/ASGR1	8
WC	GO:0070723	response to cholesterol	3/118	31/18723	0.000964378	0.0138694	0.0106043	DAG1/TGFBR2/F7	3
WC	GO:0061138	morphogenesis of a branching epithelium	6/118	182/18723	0.00104122	0.014606	0.0111675	HGF/ADM/DAG1/CTSZ/YAP1/TGFBR2	6
WC	GO:0050818	regulation of coagulation	4/118	71/18723	0.00105203	0.014606	0.0111675	NOS3/PLAT/C1QTNF1/F7	4
WC	GO:0050868	negative regulation of T cell activation	5/118	122/18723	0.00105283	0.014606	0.0111675	LGALS9/TNFRSF14/VSIG4/CD300A/CD74	5
WC	GO:0060562	epithelial tube morphogenesis	8/118	325/18723	0.00105919	0.014606	0.0111675	ADM/DAG1/CTSZ/PLXNB2/YAP1/TGFBR2/ACVRL1/CXCL10	8
WC	GO:0030431	sleep	3/118	32/18723	0.00105928	0.014606	0.0111675	OXT/IL18/CSF2	3
WC	GO:0090257	regulation of muscle system process	7/118	252/18723	0.00109264	0.0149123	0.0114017	CALCA/NOS3/DAG1/OXT/TNFRSF1A/HSPB6/STC1	7
WC	GO:0009743	response to carbohydrate	7/118	253/18723	0.00111797	0.0151039	0.0115482	LEP/COLEC12/OXT/LPL/TGFBR2/SERPINF1/KRT18	7
WC	GO:0097305	response to alcohol	7/118	253/18723	0.00111797	0.0151039	0.0115482	LEP/DAG1/OXT/TGFBR2/IGFBP7/F7/NTRK3	7
WC	GO:0035924	cellular response to vascular endothelial growth factor stimulus	4/118	73/18723	0.00116716	0.0155332	0.0118764	PGF/ROBO1/SMOC2/VEGFB	4
WC	GO:1990778	protein localization to cell periphery	8/118	333/18723	0.00123694	0.0162996	0.0124624	DAG1/NFASC/TNFRSF1A/CDH2/PDZK1/SLC4A1/BSG/KRT18	8
WC	GO:0007568	aging	8/118	339/18723	0.00138527	0.0179014	0.0136872	LEP/ADM/CALCA/DAG1/MAPK9/IGFBP2/TGFBR2/SERPINF1	8
WC	GO:0030336	negative regulation of cell migration	8/118	344/18723	0.00151941	0.0190248	0.0145461	DAG1/EPHA1/ROBO1/STC1/CD300A/ACVRL1/CD74/SERPINF1	8
WC	GO:0001763	morphogenesis of a branching structure	6/118	196/18723	0.00152199	0.0190248	0.0145461	HGF/ADM/DAG1/CTSZ/YAP1/TGFBR2	6
WC	GO:0002887	negative regulation of myeloid leukocyte mediated immunity	2/118	10/18723	0.00171473	0.0207552	0.0158691	LGALS9/CD300A	2
WC	GO:0071803	positive regulation of podosome assembly	2/118	10/18723	0.00171473	0.0207552	0.0158691	MAPK9/CSF2	2
WC	GO:2001269	positive regulation of cysteine-type endopeptidase activity involved in apoptotic signaling pathway	2/118	10/18723	0.00171473	0.0207552	0.0158691	LGALS9/FAS	2
WC	GO:0048732	gland development	9/118	436/18723	0.00177069	0.0212403	0.01624	HGF/FSTL3/DAG1/IGSF3/ROBO1/TNFRSF11A/TGFBR2/SERPINF1/KRT18	9
WC	GO:0060541	respiratory system development	6/118	203/18723	0.00181806	0.0217112	0.0166	FSTL3/DAG1/CTSZ/YAP1/TGFBR2/ADAMTSL2	6
WC	GO:0050886	endocrine process	4/118	83/18723	0.00187776	0.0222257	0.0169934	LEP/NOS3/CTSZ/C1QTNF1	4
WC	GO:0050729	positive regulation of inflammatory response	5/118	142/18723	0.00206034	0.0232631	0.0177866	FABP4/TNFRSF1A/IL18/LPL/TNFRSF11A	5
WC	GO:0019048	modulation by virus of host process	2/118	11/18723	0.00208715	0.0232631	0.0177866	DAG1/CD4	2
WC	GO:0015850	organic hydroxy compound transport	7/118	284/18723	0.002161	0.0235264	0.0179879	LEP/C1QTNF1/FURIN/OXT/MSR1/NPC2/SNCG	7
WC	GO:0050767	regulation of neurogenesis	8/118	364/18723	0.0021626	0.0235264	0.0179879	RTN4R/DAG1/PLXNB2/ROBO1/YAP1/SEMA3F/SERPINF1/NTRK3	8
WC	GO:0031644	regulation of nervous system process	5/118	144/18723	0.00218993	0.0235264	0.0179879	HGF/NOS3/DAG1/OXT/JAM2	5
WC	GO:0019915	lipid storage	4/118	87/18723	0.00223111	0.0236834	0.018108	LEP/GM2A/MSR1/LPL	4
WC	GO:0003012	muscle system process	9/118	452/18723	0.00225974	0.0238925	0.0182678	LEP/CALCA/NOS3/DAG1/OXT/TNFRSF1A/HSPB6/STC1/VEGFB	9
WC	GO:0007520	myoblast fusion	3/118	42/18723	0.00234205	0.0242829	0.0185663	ADAMTS15/CXCL10/JAM2	3
WC	GO:0030574	collagen catabolic process	3/118	42/18723	0.00234205	0.0242829	0.0185663	CTSS/FURIN/CST3	3
WC	GO:0043301	negative regulation of leukocyte degranulation	2/118	12/18723	0.00249428	0.0250155	0.0191265	LGALS9/CD300A	2
WC	GO:0044058	regulation of digestive system process	3/118	44/18723	0.00267736	0.0264278	0.0202063	PRAP1/LEP/OXT	3
WC	GO:0046427	positive regulation of receptor signaling pathway via JAK-STAT	3/118	44/18723	0.00267736	0.0264278	0.0202063	LEP/IL10RB/CD300A	3
WC	GO:0051591	response to cAMP	4/118	93/18723	0.00284328	0.0275541	0.0210674	GPD1/OXT/STC1/BSG	4
WC	GO:0032309	icosanoid secretion	3/118	45/18723	0.00285553	0.0275541	0.0210674	LEP/OXT/TNFRSF11A	3
WC	GO:0016052	carbohydrate catabolic process	5/118	154/18723	0.00292866	0.0275541	0.0210674	GPD1/GUSB/GM2A/SLC4A1/SCARB2	5
WC	GO:1904478	regulation of intestinal absorption	2/118	13/18723	0.00293567	0.0275541	0.0210674	PRAP1/LEP	2
WC	GO:0016485	protein processing	6/118	225/18723	0.00303775	0.0281462	0.0215201	CPM/CTSZ/PLAT/CTSS/FURIN/F7	6
WC	GO:0032924	activin receptor signaling pathway	3/118	46/18723	0.00304084	0.0281462	0.0215201	FSTL3/TGFBR2/ACVRL1	3
WC	GO:0001667	ameboidal-type cell migration	9/118	475/18723	0.00314555	0.0287352	0.0219705	NOS3/CDH2/ROBO1/SMOC2/STC1/TGFBR2/SEMA3F/ACVRL1/SERPINF1	9
WC	GO:1990845	adaptive thermogenesis	5/118	157/18723	0.00318166	0.0287352	0.0219705	FABP4/LEP/IL18R1/OXT/IL18	5
WC	GO:0042632	cholesterol homeostasis	4/118	96/18723	0.00318864	0.0287352	0.0219705	FABP4/NPC2/IL18/LPL	4
WC	GO:2001237	negative regulation of extrinsic apoptotic signaling pathway	4/118	97/18723	0.00330984	0.0291244	0.0222681	HGF/NOS3/YAP1/CSF2	4
WC	GO:0002367	cytokine production involved in immune response	4/118	98/18723	0.00343414	0.0297292	0.0227305	TNFRSF14/IL18R1/IL18/CD74	4
WC	GO:0032602	chemokine production	4/118	99/18723	0.00356158	0.0306342	0.0234224	LGALS9/IL18/LPL/CD74	4
WC	GO:0008038	neuron recognition	3/118	49/18723	0.0036405	0.0309154	0.0236374	IGSF9/ROBO1/BSG	3
WC	GO:0048013	ephrin receptor signaling pathway	3/118	51/18723	0.00407758	0.0336652	0.0257399	EPHA1/EFNA4/NTRK3	3
WC	GO:0001503	ossification	8/118	408/18723	0.0043274	0.0356179	0.0272329	LEP/HGF/CALCA/FSTL3/OXT/YAP1/STC1/TNFRSF11A	8
WC	GO:0002827	positive regulation of T-helper 1 type immune response	2/118	16/18723	0.004461	0.0361611	0.0276482	IL18R1/IL18	2
WC	GO:0002830	positive regulation of type 2 immune response	2/118	16/18723	0.004461	0.0361611	0.0276482	IL18/CD74	2
WC	GO:0097284	hepatocyte apoptotic process	2/118	16/18723	0.004461	0.0361611	0.0276482	KRT8/KRT18	2
WC	GO:1905874	regulation of postsynaptic density organization	2/118	16/18723	0.004461	0.0361611	0.0276482	CDH2/NTRK3	2
WC	GO:0006898	receptor-mediated endocytosis	6/118	244/18723	0.00451225	0.0364661	0.0278814	ADM/MSR1/TGFBR2/ASGR1/SCARB2/HSPG2	6
WC	GO:1901136	carbohydrate derivative catabolic process	5/118	172/18723	0.00468806	0.0375084	0.0286783	GPD1/GUSB/GM2A/NT5C1A/CST3	5
WC	GO:0070206	protein trimerization	2/118	17/18723	0.00503506	0.0389972	0.0298166	SCARA5/CD74	2
WC	GO:0038066	p38MAPK cascade	3/118	55/18723	0.00504412	0.0389972	0.0298166	LEP/LGALS9/HGF	3
WC	GO:0140253	cell-cell fusion	3/118	55/18723	0.00504412	0.0389972	0.0298166	ADAMTS15/CXCL10/JAM2	3
WC	GO:0003015	heart process	6/118	251/18723	0.00517024	0.0398274	0.0304514	ADM/CALCA/OXT/YAP1/STC1/VEGFB	6
WC	GO:0003014	renal system process	4/118	110/18723	0.00518129	0.0398274	0.0304514	ADM/OXT/SLC4A1/STC1	4
WC	GO:0062012	regulation of small molecule metabolic process	7/118	334/18723	0.00526358	0.0403441	0.0308464	LEP/ADM/NOS3/GPD1/C1QTNF1/SLC4A1/CD74	7
WC	GO:0043470	regulation of carbohydrate catabolic process	3/118	56/18723	0.00530544	0.0405487	0.0310029	GPD1/SLC4A1/SCARB2	3
WC	GO:0007416	synapse assembly	5/118	179/18723	0.005541	0.0415709	0.0317845	AGRN/OXT/CDH2/PLXNB2/NTRK3	5
WC	GO:0003417	growth plate cartilage development	2/118	18/18723	0.00564121	0.0415709	0.0317845	STC1/TGFBR2	2
WC	GO:0071800	podosome assembly	2/118	18/18723	0.00564121	0.0415709	0.0317845	MAPK9/CSF2	2
WC	GO:0035904	aorta development	3/118	58/18723	0.00585215	0.0428891	0.0327923	LEP/ROBO1/ACVRL1	3
WC	GO:0002286	T cell activation involved in immune response	4/118	114/18723	0.00587502	0.042939	0.0328305	LGALS9/IL18R1/IL18/CD74	4
WC	GO:0031348	negative regulation of defense response	6/118	258/18723	0.00589618	0.0429762	0.0328589	LGALS9/HGF/FURIN/VSIG4/TNFRSF1A/SERPINF1	6
WC	GO:0032496	response to lipopolysaccharide	7/118	343/18723	0.00606538	0.0439193	0.03358	LGALS9/ADM/NOS3/IL18/TNFRSF11A/CSF2/CXCL10	7
WC	GO:0002819	regulation of adaptive immune response	5/118	183/18723	0.00607482	0.0439193	0.03358	TNFRSF14/IL18R1/CD4/IL18/CD48	5
WC	GO:0002683	negative regulation of immune system process	8/118	434/18723	0.00622808	0.0446713	0.034155	LGALS9/FSTL3/TNFRSF14/FURIN/VSIG4/CD300A/TNFRSF13B/CD74	8
WC	GO:0050673	epithelial cell proliferation	8/118	437/18723	0.00648275	0.0457555	0.034984	LEP/PGF/HGF/ROBO1/YAP1/ACVRL1/VEGFB/SERPINF1	8
WC	GO:0031346	positive regulation of cell projection organization	7/118	353/18723	0.00705989	0.0478106	0.0365552	AGRN/HGF/PLXNB2/ROBO1/SERPINF1/SCARB2/NTRK3	7
WHR	GO:0042632	cholesterol homeostasis	1950-06-01	96/18723	2.05504e-07	0.000154559	0.00011575	LDLR/LCAT/CES1/LPL/FGFR4/FABP4	6
WHR	GO:0055092	sterol homeostasis	1950-06-01	97/18723	2.18613e-07	0.000154559	0.00011575	LDLR/LCAT/CES1/LPL/FGFR4/FABP4	6
WHR	GO:0010876	lipid localization	1950-09-01	448/18723	2.48967e-06	0.00117346	0.00087881	LDLR/FURIN/ADIPOQ/LCAT/CES1/LPL/PRAP1/FABP4/OXT	9
WHR	GO:1905952	regulation of lipid localization	1950-06-01	181/18723	8.38702e-06	0.00221479	0.00165866	FURIN/ADIPOQ/CES1/LPL/PRAP1/OXT	6
WHR	GO:0006869	lipid transport	1950-08-01	398/18723	9.55426e-06	0.00221479	0.00165866	LDLR/FURIN/ADIPOQ/LCAT/CES1/PRAP1/FABP4/OXT	8
WHR	GO:1905954	positive regulation of lipid localization	1950-05-01	110/18723	1.09643e-05	0.00221479	0.00165866	ADIPOQ/CES1/LPL/PRAP1/OXT	5
WHR	GO:0042060	wound healing	1950-08-01	422/18723	1.46017e-05	0.00232537	0.00174147	F9/F7/PLAT/TNFRSF12A/ERBB2/ERBB3/SELP/ITGA5	8
WHR	GO:0071404	cellular response to low-density lipoprotein particle stimulus	1950-03-01	22/18723	2.66275e-05	0.00342285	0.00256338	LDLR/CES1/LPL	3
WHR	GO:0031667	response to nutrient levels	1950-08-01	474/18723	3.356e-05	0.00395449	0.00296153	LDLR/ADIPOQ/IGFBP2/F7/LPL/SORD/OXT/RARRES2	8
WHR	GO:0032368	regulation of lipid transport	1950-05-01	149/18723	4.73832e-05	0.00515384	0.00385972	FURIN/ADIPOQ/CES1/PRAP1/OXT	5
WHR	GO:0097006	regulation of plasma lipoprotein particle levels	1950-04-01	85/18723	7.7697e-05	0.00732424	0.00548514	LDLR/ADIPOQ/LCAT/LPL	4
WHR	GO:0015850	organic hydroxy compound transport	1950-06-01	284/18723	0.000104822	0.00871873	0.00652948	LDLR/FURIN/ADIPOQ/LCAT/CES1/OXT	6
WHR	GO:0071402	cellular response to lipoprotein particle stimulus	1950-03-01	36/18723	0.000120247	0.00944604	0.00707416	LDLR/CES1/LPL	3
WHR	GO:0016485	protein processing	1950-05-01	225/18723	0.000327042	0.0243388	0.0182274	F9/FURIN/F7/CPM/PLAT	5
WHR	GO:0048008	platelet-derived growth factor receptor signaling pathway	1950-03-01	56/18723	0.00044963	0.027597	0.0206675	ADIPOQ/F7/PLAT	3
WHR	GO:0034370	triglyceride-rich lipoprotein particle remodeling	1950-02-01	12/18723	0.00045348	0.027597	0.0206675	LCAT/LPL	2
WHR	GO:0034372	very-low-density lipoprotein particle remodeling	1950-02-01	12/18723	0.00045348	0.027597	0.0206675	LCAT/LPL	2
WHR	GO:0070857	regulation of bile acid biosynthetic process	1950-02-01	12/18723	0.00045348	0.027597	0.0206675	CES1/FGFR4	2
WHR	GO:0018108	peptidyl-tyrosine phosphorylation	1950-06-01	375/18723	0.000468408	0.027597	0.0206675	ADIPOQ/HGF/FGFR4/ERBB2/ERBB3/ITGA5	6
WHR	GO:0050727	regulation of inflammatory response	1950-06-01	386/18723	0.000545537	0.027679	0.0207288	LDLR/FURIN/ADIPOQ/HGF/LPL/FABP4	6
WHR	GO:0034113	heterotypic cell-cell adhesion	1950-03-01	61/18723	0.000578323	0.027679	0.0207288	ADIPOQ/DSG2/ITGA5	3
WHR	GO:0014065	phosphatidylinositol 3-kinase signaling	1950-04-01	144/18723	0.000587248	0.027679	0.0207288	HGF/ERBB2/ERBB3/SELP	4
WHR	GO:0046718	viral entry into host cell	1950-04-01	144/18723	0.000587248	0.027679	0.0207288	P4HB/LDLR/ITGA5/HAVCR1	4
WHR	GO:0070542	response to fatty acid	1950-03-01	64/18723	0.000665743	0.0289975	0.0217163	LDLR/ADIPOQ/LPL	3
WHR	GO:0042159	lipoprotein catabolic process	1950-02-01	15/18723	0.00071776	0.0289975	0.0217163	LDLR/CTSD	2
WHR	GO:0060456	positive regulation of digestive system process	1950-02-01	15/18723	0.00071776	0.0289975	0.0217163	PRAP1/OXT	2
WHR	GO:1904251	regulation of bile acid metabolic process	1950-02-01	15/18723	0.00071776	0.0289975	0.0217163	CES1/FGFR4	2
WHR	GO:0043434	response to peptide hormone	1950-06-01	414/18723	0.000786913	0.0300983	0.0225407	ADIPOQ/F7/LPL/BAIAP2/OXT/RARRES2	6
WHR	GO:0098742	cell-cell adhesion via plasma-membrane adhesion molecules	1950-05-01	273/18723	0.00078758	0.0300983	0.0225407	IGSF9/CDHR2/ADIPOQ/DSG2/SELP	5
WHR	GO:0032102	negative regulation of response to external stimulus	1950-06-01	420/18723	0.000847992	0.0315542	0.023631	LDLR/FURIN/ADIPOQ/HGF/PLAT/RTN4R	6
WHR	GO:1903034	regulation of response to wounding	1950-04-01	167/18723	0.00102149	0.0365425	0.0273668	F7/PLAT/TNFRSF12A/RTN4R	4
WHR	GO:0014823	response to activity	1950-03-01	76/18723	0.00109833	0.0365425	0.0273668	ADIPOQ/OXT/RARRES2	3
WHR	GO:0010885	regulation of cholesterol storage	1950-02-01	19/18723	0.00116097	0.0365425	0.0273668	CES1/LPL	2
WHR	GO:0014068	positive regulation of phosphatidylinositol 3-kinase signaling	1950-03-01	79/18723	0.00122857	0.0365425	0.0273668	HGF/ERBB3/SELP	3
WHR	GO:0019058	viral life cycle	1950-05-01	317/18723	0.00153063	0.0400799	0.0300159	P4HB/LDLR/FURIN/ITGA5/HAVCR1	5
WHR	GO:0016042	lipid catabolic process	1950-05-01	320/18723	0.00159535	0.0410149	0.0307162	LDLR/ADIPOQ/CES1/LPL/RARRES2	5
WHR	GO:0050829	defense response to Gram-negative bacterium	1950-03-01	88/18723	0.00167638	0.0423212	0.0316944	SSC5D/RARRES2/SELP	3
WHR	GO:0050731	positive regulation of peptidyl-tyrosine phosphorylation	1950-04-01	193/18723	0.00174049	0.0424319	0.0317774	ADIPOQ/HGF/ERBB3/ITGA5	4
WHR	GO:0019216	regulation of lipid metabolic process	1950-05-01	331/18723	0.00185	0.0437855	0.032791	LDLR/ADIPOQ/CES1/FGFR4/RARRES2	5
WHR	GO:0010226	response to lithium ion	1950-02-01	24/18723	0.00185794	0.0437855	0.032791	IGFBP2/FABP4	2
WHR	GO:0032869	cellular response to insulin stimulus	1950-04-01	203/18723	0.0020923	0.0477179	0.035736	ADIPOQ/LPL/BAIAP2/RARRES2	4
WHR	GO:0120162	positive regulation of cold-induced thermogenesis	1950-03-01	97/18723	0.00221477	0.0489325	0.0366456	ADIPOQ/FABP4/OXT	3
