# Supplementary material for: Proteo-genomic analyses in relatively lean Chinese adults identify proteins and pathways that affect general and central adiposity levels
Source: Commun Biol. 2024 Oct 15;7:1327. doi: 10.1038/s42003-024-06984-y (PMC11480319; doi:10.1038/s42003-024-06984-y)
Supplement: Supplementary file 7 — Supplementary Data 4 [file 42003_2024_6984_MOESM7_ESM.xlsx]

## Sheet: Supplementary Data 4
Adiposity	Assay	rsID	P-value	Proxy	rsID proxy	Traits	Disease
BF%, WC	ACVRL1	rs77709482	-	-	-	-	-
WHR	ACY1	rs143678651	-	-	-	-	-
WHR	ADH4	rs55735703	-	-	-	-	-
WHR	ADIPOQ	rs34587333	5e-08	EAS	rs16861189	Activated partial thromboplastin time; Adiponectin levels; log Adiponectin	-
			5e-08	EUR	rs710450	Adiponectin levels, log Adiponectin, Adiponectin levels female, Activated partial thromboplastin time	-
			5e-08	EUR	rs266717	Adiponectin levels, Adiponectin, Plasma adiponectin, Adiponectin levels male	-
BMI, BF%, WC	AGRN	rs2710873	1e-05	None		Whole body water mass, Whole body fat-free mass	-
BMI, WC	AHNAK	rs183069692	-	-	-	-	-
BF%, WC	ASGR1	rs12945299	5e-08	EAS/EUR/AMR/SAS	rs55714927	Cholesterol total, LDL cholesterol	-
BMI	B4GAT1	rs11227464	5e-08	EAS/EUR/AMR	rs10896113	Qualifications: college or university degree, Types of transport used, excluding work: cycle, Educational attainment years of education	-
				AFR/SAS	rs3116068	Qualifications: college or university degree, Types of transport used, excluding work: cycle	-
BMI	BCAN	rs2365715				-	-
BMI	BPIFB2	rs41312288				-	-
BF%, WC	CALCA	rs201501563	5e-08	EAS/EUR/SAS/AFR/AMR	rs11023332	Vitamin D levels, 25 hydroxy vitamin D concentrations, Hip circumference	-
BMI, WC	CCN5	rs6031762				-	-
BMI	CD22	rs10411883	1e-05	EAS/EUR/SAS/AMR	rs10411704	Hematocrit, Hemoglobin concentration, Red blood cell count	-
WC	CD300A	rs36041851				-	-
WC	CD300E	rs533381	5e-08	None		Monocyte percentage of white cells	-
WC	CD4	rs28919570	5e-08	None		-	Cause of death: cerebrovascular disease, unspecified, Cause of death: atrial fibrillation and flutter
WC	CD48	rs143226582				-	-
WC	CD5	rs4939491	5e-08	None		Hayfever, allergic rhinitis or eczema	-
BF%	CD59	rs831636				-	-
BMI	CDA	rs2072671	5e-08	None		Mean corpuscular volume	-
WC	CDH15	rs190099280	5e-08	EAS/SAS	rs74843509	Treatment with norgeston tablet	Cause of death: secondary malignant neoplasm of retroperitoneum and peritoneum
WHR	CES1	rs28547561				-	-
BMI	CFH	rs7519758	5e-08	None		Age-related macular degeneration, Advanced age related macular degeneration, Neovascularization, Advanced age related macular degeneration choroidal neovascularization vs no AMD, Geographic atrophy, Advanced age related macular degeneration geographic atrophy	-
BMI	CHGB	rs236152				-	-
BMI	CILP	rs2681038	1e-05	None		Sitting height	-
BMI	CLSTN3	rs2167285	1e-05	None	rs2167285	Age at menopause	-
WHR	CNDP1	rs78939422				-	-
WHR	CNTN3	rs2068738	1e-05	AFR/EAS	rs13072614	Treatment with starflower oil, Nonsyndromic cleft lip with or without cleft palate	-
				AMR/EUR/SAS	rs9831609	Nonsyndromic cleft lip with or without cleft palate
BF%, WC	COLEC12	rs16943541	1e-05	None	rs16943541	-	Cause of death: peripheral vascular disease, unspecified
BMI, WC, WHR	CPM	rs76680153				-	-
BMI, WC	CRELD1	rs56125067	5e-08	None		Leg predicted mass right, Leg fat-free mass right, Leg fat-free mass left	-
BMI	CSF1	rs114073070				-	-
WC	CSF2	rs27879	5e-08	None		Height, Mean platelet volume	Crohns disease
BF%, WC	CST3	rs2897119	5e-08	EAS	rs2145231	log eGFR cystatin C, Cystatin C in serum, Serum cystatin c estimated glomerular filtration rate eGFR	-
				EUR	rs2145231	log eGFR cystatin C, Cystatin C in serum, Serum cystatin c estimated glomerular filtration rate eGFR
					rs35610040	Plasma cystastin c levels in acute coronary syndrome
				SAS	rs2145231	log eGFR cystatin C, Cystatin C in serum, Serum cystatin c estimated glomerular filtration rate eGFR
					rs911119	Chronic kidney disease, Kidney diseases, Serum cystatin c estimated glomerular filtration rate eGFR
					rs35610040	Plasma cystastin c levels in acute coronary syndrome
					rs6036478	Blood protein levels
BMI, BF%, WC	CSTB					-	-
WHR	CTSD	rs112379600				-	-
BMI, WC	CTSS	rs1532770	5e-08	None		Granulocyte percentage of myeloid white cells, Monocyte percentage of white cells, Monocyte count, Neutrophil percentage of white cells, Eosinophil percentage of granulocytes, Neutrophil percentage of granulocytes	-
BMI, WC	DPT	rs628718	5e-08	EAS/EUR/SAS/AMR	rs494189	Blood protein levels	-
WHR	DSG2	rs2704055				-	-
WC	EPHA1	rs79587607				-	-
WHR	ERBB2	rs2952156	5e-08	None		Sum basophil neutrophil counts, Neutrophil count, Granulocyte count, Sum neutrophil eosinophil counts, White blood cell count, Myeloid white cell count, No blood clot, Granulocyte percentage of myeloid white cells, Monocyte percentage of white cells, High density lipoprotein, HDL cholesterol, Forced expiratory volume in 1-second, predicted percentage, Neutrophil percentage of white cells, Age at …	Asthma,Rheumatoid arthritis, Inflammatory bowel disease, Bipolar disorder, Allergic disease, bronchitis, emphysema, rhinitis, eczema
WC, WHR	F7	rs1755685	5e-08	None		Prothrombin time by INR international normalized ratio, Factor VII clotting activity, Factor X antigen	-
WC	FAS	rs3752986	1e-05	None		CD8:%SCM; TSCM (CD27+CD28+CD57-CD95+CD127+CD45RA+)	-
BMI	FCER2	rs12980031					-
WHR	FGFR4	rs351855	5e-08	None		Impedance of leg left, Impedance of leg right, Impedance of whole body, Impedance of arm right, Impedance of arm left	-
BF%, WC, WHR	FURIN	rs1029420	5e-08	None		Self-reported hypertension, Systolic blood pressure, Diastolic blood pressure, Medication for cholesterol, blood pressure or diabetes: blood pressure medication, Treatment with blood pressure medication, Medication for cholesterol, blood pressure or diabetes: none of the above, llnesses of mother: high blood pressure, Birth weight of first child, Illnesses of father: heart disease	Coronary artery disease, Vascular or heart problems diagnosed by doctor
WC	GM2A	rs1048719	1e-05	None	rs1048719	Treatment with epanutin 25mg capsule	-
BMI, WHR	HAVCR1	rs4704838	5e-08	AFR	rs870581	Self-reported high cholesterol	-
				SAS	rs870581	Self-reported high cholesterol
			1e-05	None	rs4704838	Self-reported high cholesterol
WC	HNMT	rs34848635				-	-
BMI, WC	IFI30	rs2241090	1e-05	AFR	rs7248971	Sodium in urine	-
				EAS	rs7248971	Sodium in urine
BMI, WC, WHR	IGFBP2	rs778273675				-	-
BMI, WC	IGFBP7	rs10010274	1e-05	None		Impedance of arm right, Impedance of arm left, Impedance of whole body	-
BMI, WC	IGSF3	rs699714	1e-05	None		Usual walking pace	-
BMI, BF%, WC, WHR	IGSF9	rs3747617				-	-
WC	IL10RB					-	-
BMI	IL16	rs4778639	5e-08	AMR	rs11556218	Primary biliary cholangitis	-
				EAS/EUR/SAS	rs4778636	Interleukin 16 levels, Blood protein levels
BMI, WC	IL18R1	rs12712145	5e-08	None		Lymphocyte count	Atopic dermatitis, Crohns disease, Inflammatory bowel disease
BMI, BF%, WC	IL1RN					-	-
BMI	ITGB2	rs760462				-	-
BMI, BF%, WC	LAIR1	rs55857639				-	-
BF%	LBP	rs2232591				-	-
BMI, BF%, WC	LGALS9	rs771510204				-	-
BMI, WC, WHR	LPL	rs17411113	5e-08	None		Triglycerides, High density lipoprotein, Red cell distribution width, Platelet distribution width, Medication for cholesterol, blood pressure or diabetes: cholesterol lowering medication, Self-reported high cholesterol, Treatment with simvastatin	Coronary artery disease
BMI	LSP1	rs907612	5e-08	None		Monocyte count, Monocyte percentage of white cells, Granulocyte percentage of myeloid white cells, Self-reported hypertension, Systolic blood pressure	Vascular or heart problems diagnosed by doctor
WC	MENT	rs3738477				-	-
WHR	MFGE8	rs34239095	1e-05	None		-	Cause of death: mesothelioma, unspecified
WC	MLN	rs11755593	5e-08	None		Plateletcrit, Platelet count, Body fat percentage, Leg fat percentage right, Leg fat percentage left, Trunk fat percentage	-
BMI	MRC1					-	-
BMI, WC	MSR1	rs383836	5e-08	AMR/SAS	rs406652	90K Protein	-
BMI	MZB1	rs117072954				-	-
WHR	NCAM2	rs59586716	1e-05	None	rs59586716	-	Cause of death: without complications
BMI, WC	NCAN	rs12610057	1e-05	None	rs12610057	Triglycerides	-
BMI, WC	NFASC	rs11801418	5e-08	AMR/EAS	rs12043259	Addiction	-
BF%, WC, WHR	OXT	rs877172				-	-
BMI, WC	PALM2	rs1322272	1e-05	None		Diastolic blood pressure	-
WHR	PAMR1	rs35008263	1e-05	AMR/EUR	rs1374493	Treatment with estradot 25micrograms patch	-
BMI, WC	PGF	rs175039	5e-08	None	rs175039	-	Coronary artery disease
BMI	PILRA	rs189831862				-	-
WC	PLXNB2	rs11547731	5e-08	None		Platelet count	-
BMI, WC	PON3	rs1053275	1e-05	EAS	rs2057682	Other interstitial pulmonary diseases	-
BMI, WC, WHR	PRAP1					-	-
WC, WHR	PRSS8	rs139748212				-	-
WHR	PTGR1	rs16915994	5e-08	None		Monocyte count, Monocyte percentage of white cells	-
BF%, WHR	RARRES2	rs3735167	5e-08	None		Impedance of leg left, Impedance of leg right	-
WC, WHR	RBP5	rs3813735					-
BMI	RBP7	rs7539191	1e-05	EAS	rs6541075	Height, Ulcerative colitis	-
				SAS	rs6541073	Ulcerative colitis
BMI, BF%, WC	RNASE1	rs12897030	1e-05	None		Calculus of lower urinary tract	-
BMI	RNASE6	rs986193				-	-
WC	ROBO1	rs7626082				-	-
BF%, WC, WHR	RTN4R	rs386819772				-	-
BMI, WC	SCARA5	rs2685417	5e-08	EUR	rs2726953	von Willebrand factor vWF in plasma	-
WC	SCARB2	rs6825004	5e-08	AFR	rs17001654	Body mass index, Body mass index adjusted for smoking	-
			1e-05	None	rs6825004	Parkinsons disease, Age at menarche, Body mass index adjusted for smoking
WHR	SELP	rs3766117	1e-05	AFR	rs6678795	Activated partial thromboplastin time	Diabetic retinopathy in Type 2 diabetes mellitus ETDRS grade14
				AMR/EAS/EUR/SAS	rs9332570	Diabetic retinopathy in Type 2 diabetes mellitus ETDRS grade14
BMI, WC	SEMA3F	rs4688746	5e-08	EAS	rs12632110	Impedance of whole body, Impedance of arm right, Qualifications: college or university degree, Impedance of arm left, Body mass index, Impedance of leg left, Years of educational attainment, High light scatter reticulocyte count, High light scatter percentage of red cells, Arm predicted mass left, Weight, Arm fat-free mass right, Reticulocyte count, Arm predicted mass right, Basal metabolic rate,…	-
WC	SERPINF1	rs62088172	5e-08	None		Height, Comparative height size at age 10, Forced vital capacity, best measure, Sitting height	-
BMI, WC, WHR	SHBG	rs727428	5e-08	None		Circulating sex hormone binding globulin levels, Sex hormone binding globulin levels, Circulating sex hormone binding globulin levels in non postmenopausal hormone users, Testosterone, Serum testosterone T level in dutasteride or placebo treatment group, Androgen levels, Serum dihydrotestosterone DHT level, Serum dihydrotestosterone level in dutasteride or placebo treatment group, Serum testoster…	-
WC	SIGLEC8	rs10409962				-	-
WC	SMOC2	rs9456100				-	-
BF%, WC	SNCG	rs9864				-	-
WHR	SSC5D	rs8103017	1e-05	None	rs8103017	Forced expiratory volume in 1-second	-
WC	TNFRSF10A	rs13278062	5e-08	None		Advanced age related macular degeneration, Age related macular degeneration, Age related macular degeneration, Macular degeneration, Exudative age related macular degeneration, Neovascularization, Advanced age related macular degeneration choroidal neovascularization vs no AMD, Age-related macular degeneration, Advanced age related macular degeneration, Age-related macular degeneration	-
WC	TNFRSF11A	rs141362220				-	-
WC	TNFRSF13B					-	-
WC	TNFRSF14	rs587777998	5e-08	None		Ulcerative colitis	-
WC	TNFRSF6B	rs2427537	1e-05	EAS	rs11697610	Impedance of leg left	-
BMI	TNFSF14	rs344560					-
BF%, WC	UMOD	rs77924615	5e-08	None		Glomerular filtration rate creatinine, Self-reported hypertension, Vascular or heart problems diagnosed by doctor: none of the above, Glomerular filtration rate, Treatment with blood pressure medication, Diastolic blood pressure, No treatment with medication for cholesterol, blood pressure, diabetes, or take exogenous hormones, Medication for cholesterol, blood pressure or diabetes: blood pressur…	Vascular or heart problems diagnosed by doctor
BMI, WC	VEGFB	rs199989155				-
WC	VWA1	rs143000156				-
aTraits or diseases in bold: P < 5*10-8 , others were P < 5*10-6
