# Supplementary material for: Proteo-genomic analyses in relatively lean Chinese adults identify proteins and pathways that affect general and central adiposity levels
Source: Commun Biol. 2024 Oct 15;7:1327. doi: 10.1038/s42003-024-06984-y (PMC11480319; doi:10.1038/s42003-024-06984-y)
Supplement: Supplementary file 8 — Supplementary Data 5 [file 42003_2024_6984_MOESM8_ESM.xlsx]

## Sheet: Supplementary Data 5
UniProt ID	Protein name	Gene name	Explore 384 panel
P16860	Natriuretic peptides B	NPPB	Cardiometabolic
P19429	Troponin I, cardiac muscle	TNNI3	Cardiometabolic
P61978	Heterogeneous nuclear ribonucleoprotein K	HNRNPK	Cardiometabolic
P17676	CCAAT/enhancer-binding protein beta	CEBPB	Cardiometabolic
P08670	Vimentin	VIM	Cardiometabolic
O96017	Serine/threonine-protein kinase Chk2	CHEK2	Cardiometabolic
P34998	Corticotropin-releasing factor receptor 1	CRHR1	Cardiometabolic
Q969D9	Thymic stromal lymphopoietin	TSLP	Cardiometabolic
P55082	Microfibril-associated glycoprotein 3	MFAP3	Cardiometabolic
O95988	T-cell leukemia/lymphoma protein 1B	TCL1B	Cardiometabolic
Q9NRD8	Dual oxidase 2	DUOX2	Cardiometabolic
Q16619	Cardiotrophin-1	CTF1	Cardiometabolic
P17516	Aldo-keto reductase family 1 member C4	AKR1C4	Cardiometabolic
Q9NRV9	Heme-binding protein 1	HEBP1	Cardiometabolic
P36952	Serpin B5	SERPINB5	Cardiometabolic
P52789	Hexokinase-2	HK2	Cardiometabolic
P34947	G protein-coupled receptor kinase 5	GRK5	Cardiometabolic
Q96N03	V-set and transmembrane domain-containing protein 2-like protein	VSTM2L	Cardiometabolic
P31483	Nucleolysin TIA-1 isoform p40	TIA1	Cardiometabolic
Q9Y2B0	Protein canopy homolog 2	CNPY2	Cardiometabolic
O43186	Cone-rod homeobox protein	CRX	Cardiometabolic
O95183	Vesicle-associated membrane protein 5	VAMP5	Cardiometabolic
Q6UWL2	Sushi domain-containing protein 1	SUSD1	Cardiometabolic
Q9UKL0	REST corepressor 1	RCOR1	Cardiometabolic
P01375	Tumor necrosis factor	TNF	Cardiometabolic
P35218	Carbonic anhydrase 5A, mitochondrial	CA5A	Cardiometabolic
P51161	Gastrotropin	FABP6	Cardiometabolic
Q15831	Serine/threonine-protein kinase STK11	STK11	Cardiometabolic
O60635	Tetraspanin-1	TSPAN1	Cardiometabolic
P62736	Actin, aortic smooth muscle	ACTA2	Cardiometabolic
P58546	Myotrophin	MTPN	Cardiometabolic
O43854	EGF-like repeat and discoidin I-like domain-containing protein 3	EDIL3	Cardiometabolic
Q13105	Zinc finger and BTB domain-containing protein 17	ZBTB17	Cardiometabolic
P21246	Pleiotrophin	PTN	Cardiometabolic
O95684	Centrosomal protein 43	CEP43	Cardiometabolic
Q12912	Inositol 1,4,5-triphosphate receptor associated 2	IRAG2	Cardiometabolic
P21964	Catechol O-methyltransferase	COMT	Cardiometabolic
P09237	Matrilysin	MMP7	Cardiometabolic
Q15165	Serum paraoxonase/arylesterase 2	PON2	Cardiometabolic
Q8TE57	A disintegrin and metalloproteinase with thrombospondin motifs 16	ADAMTS16	Cardiometabolic
P55259	Pancreatic secretory granule membrane major glycoprotein GP2	GP2	Cardiometabolic
Q92558	Wiskott-Aldrich syndrome protein family member 1	WASF1	Cardiometabolic
Q99549	M-phase phosphoprotein 8	MPHOSPH8	Cardiometabolic
Q8NHS0	DnaJ homolog subfamily B member 8	DNAJB8	Cardiometabolic
Q9H5Y7	SLIT and NTRK-like protein 6	SLITRK6	Cardiometabolic
O15354	Prosaposin receptor GPR37	GPR37	Cardiometabolic
P20718	Granzyme H	GZMH	Cardiometabolic
P13807	Glycogen [starch] synthase, muscle	GYS1	Cardiometabolic
P40225	Thrombopoietin	THPO	Cardiometabolic
Q8NC01	C-type lectin domain family 1 member A	CLEC1A	Cardiometabolic
O75354	Ectonucleoside triphosphate diphosphohydrolase 6	ENTPD6	Cardiometabolic
P05231	Interleukin-6	IL6	Cardiometabolic
P31997	Carcinoembryonic antigen-related cell adhesion molecule 8	CEACAM8	Cardiometabolic
P25815	Protein S100-P	S100P	Cardiometabolic
O75356	Ectonucleoside triphosphate diphosphohydrolase 5	ENTPD5	Cardiometabolic
Q9BYF1	Angiotensin-converting enzyme 2	ACE2	Cardiometabolic
P07585	Decorin	DCN	Cardiometabolic
Q04760	Lactoylglutathione lyase	GLO1	Cardiometabolic
Q9NWQ8	Phosphoprotein associated with glycosphingolipid-enriched microdomains 1	PAG1	Cardiometabolic
Q13444	Disintegrin and metalloproteinase domain-containing protein 15	ADAM15	Cardiometabolic
P40818	Ubiquitin carboxyl-terminal hydrolase 8	USP8	Cardiometabolic
P22004	Bone morphogenetic protein 6	BMP6	Cardiometabolic
Q9UKP3	Integrin beta-1-binding protein 2	ITGB1BP2	Cardiometabolic
P09668	Pro-cathepsin H	CTSH	Cardiometabolic
P46379	Large proline-rich protein BAG6	BAG6	Cardiometabolic
O14793	Growth/differentiation factor 8	MSTN	Cardiometabolic
Q9BWV1	Brother of CDO	BOC	Cardiometabolic
P08319	All-trans-retinol dehydrogenase [NAD(+)] ADH4	ADH4	Cardiometabolic
P09496	Clathrin light chain A	CLTA	Cardiometabolic
P34913	Bifunctional epoxide hydrolase 2	EPHX2	Cardiometabolic
Q96A56	Tumor protein p53-inducible nuclear protein 1	TP53INP1	Cardiometabolic
Q9Y4X3	C-C motif chemokine 27	CCL27	Cardiometabolic
P00568	Adenylate kinase isoenzyme 1	AK1	Cardiometabolic
P09525	Annexin A4	ANXA4	Cardiometabolic
Q15067	Peroxisomal acyl-coenzyme A oxidase 1	ACOX1	Cardiometabolic
NTproBNP	N-terminal prohormone of brain natriuretic peptide	NTproBNP	Cardiometabolic
Q05315	Galectin-10	CLC	Cardiometabolic
Q6PJW8	Consortin	CNST	Cardiometabolic
P48357	Leptin receptor	LEPR	Cardiometabolic
P01222	Thyrotropin subunit beta	TSHB	Cardiometabolic
P31949	Protein S100-A11	S100A11	Cardiometabolic
Q9H7M9	V-type immunoglobulin domain-containing suppressor of T-cell activation	VSIR	Cardiometabolic
O14917	Protocadherin-17	PCDH17	Cardiometabolic
P16234	Platelet-derived growth factor receptor alpha	PDGFRA	Cardiometabolic
Q12864	Cadherin-17	CDH17	Cardiometabolic
Q9Y5X1	Sorting nexin-9	SNX9	Cardiometabolic
Q16620	BDNF/NT-3 growth factors receptor	NTRK2	Cardiometabolic
Q03154	Aminoacylase-1	ACY1	Cardiometabolic
O60496	Docking protein 2	DOK2	Cardiometabolic
P21549	Serine--pyruvate aminotransferase	AGXT	Cardiometabolic
Q13043	Serine/threonine-protein kinase 4	STK4	Cardiometabolic
P21980	Protein-glutamine gamma-glutamyltransferase 2	TGM2	Cardiometabolic
Q9UHL4	Dipeptidyl peptidase 2	DPP7	Cardiometabolic
O60664	Perilipin-3	PLIN3	Cardiometabolic
O94903	Pyridoxal phosphate homeostasis protein	PLPBP	Cardiometabolic
Q9UMF0	Intercellular adhesion molecule 5	ICAM5	Cardiometabolic
P10644	cAMP-dependent protein kinase type I-alpha regulatory subunit	PRKAR1A	Cardiometabolic
P40189	Interleukin-6 receptor subunit beta	IL6ST	Cardiometabolic
Q9H773	dCTP pyrophosphatase 1	DCTPP1	Cardiometabolic
Q6GTS8	N-fatty-acyl-amino acid synthase/hydrolase PM20D1	PM20D1	Cardiometabolic
Q53H82	Endoribonuclease LACTB2	LACTB2	Cardiometabolic
Q13158	FAS-associated death domain protein	FADD	Cardiometabolic
Q99674	Cell growth regulator with EF hand domain protein 1	CGREF1	Cardiometabolic
P10145	Interleukin-8	CXCL8	Cardiometabolic
P09382	Galectin-1	LGALS1	Cardiometabolic
Q8WX77	Insulin-like growth factor-binding protein-like 1	IGFBPL1	Cardiometabolic
P41218	Myeloid cell nuclear differentiation antigen	MNDA	Cardiometabolic
P55285	Cadherin-6	CDH6	Cardiometabolic
Q9UHD0	Interleukin-19	IL19	Cardiometabolic
P16112	Aggrecan core protein	ACAN	Cardiometabolic
Q9ULL4	Plexin-B3	PLXNB3	Cardiometabolic
Q06418	Tyrosine-protein kinase receptor TYRO3	TYRO3	Cardiometabolic
Q13541	Eukaryotic translation initiation factor 4E-binding protein 1	EIF4EBP1	Cardiometabolic
O75340	Programmed cell death protein 6	PDCD6	Cardiometabolic
P51693	Amyloid-like protein 1	APLP1	Cardiometabolic
Q9NY25	C-type lectin domain family 5 member A	CLEC5A	Cardiometabolic
P08263	Glutathione S-transferase A1	GSTA1	Cardiometabolic
Q969P0	Immunoglobulin superfamily member 8	IGSF8	Cardiometabolic
Q16820	Meprin A subunit beta	MEP1B	Cardiometabolic
P18827	Syndecan-1	SDC1	Cardiometabolic
P19022	Cadherin-2	CDH2	Cardiometabolic
Q8NI22	Multiple coagulation factor deficiency protein 2	MCFD2	Cardiometabolic
Q96LA6	Fc receptor-like protein 1	FCRL1	Cardiometabolic
Q14956	Transmembrane glycoprotein NMB	GPNMB	Cardiometabolic
P09417	Dihydropteridine reductase	QDPR	Cardiometabolic
Q9UBU3	Appetite-regulating hormone	GHRL	Cardiometabolic
P41236	Protein phosphatase inhibitor 2	PPP1R2	Cardiometabolic
Q9Y5K6	CD2-associated protein	CD2AP	Cardiometabolic
O95544	NAD kinase	NADK	Cardiometabolic
P27352	Cobalamin binding intrinsic factor	CBLIF	Cardiometabolic
Q9GZM7	Tubulointerstitial nephritis antigen-like	TINAGL1	Cardiometabolic
Q8WVQ1	Soluble calcium-activated nucleotidase 1	CANT1	Cardiometabolic
Q8WTU2	Scavenger receptor cysteine-rich domain-containing group B protein	SSC4D	Cardiometabolic
P78380	Oxidized low-density lipoprotein receptor 1	OLR1	Cardiometabolic
Q9NR28	Diablo homolog, mitochondrial	DIABLO	Cardiometabolic
Q86VZ4	Low-density lipoprotein receptor-related protein 11	LRP11	Cardiometabolic
Q13275	Semaphorin-3F	SEMA3F	Cardiometabolic
P41159	Leptin	LEP	Cardiometabolic
P06858	Lipoprotein lipase	LPL	Cardiometabolic
Q8IZP9	Adhesion G-protein coupled receptor G2	ADGRG2	Cardiometabolic
Q9Y286	Sialic acid-binding Ig-like lectin 7	SIGLEC7	Cardiometabolic
O95502	Neuronal pentraxin receptor	NPTXR	Cardiometabolic
O75791	GRB2-related adapter protein 2	GRAP2	Cardiometabolic
Q9HBB8	Cadherin-related family member 5	CDHR5	Cardiometabolic
P52888	Thimet oligopeptidase	THOP1	Cardiometabolic
P35754	Glutaredoxin-1	GLRX	Cardiometabolic
P21583	Kit ligand	KITLG	Cardiometabolic
Q9UKJ0	Paired immunoglobulin-like type 2 receptor beta	PILRB	Cardiometabolic
Q15846	Clusterin-like protein 1	CLUL1	Cardiometabolic
P23526	Adenosylhomocysteinase	AHCY	Cardiometabolic
P12104	Fatty acid-binding protein, intestinal	FABP2	Cardiometabolic
P00797	Renin	REN	Cardiometabolic
Q9UK05	Growth/differentiation factor 2	GDF2	Cardiometabolic
P12724	Eosinophil cationic protein	RNASE3	Cardiometabolic
Q9BQB4	Sclerostin	SOST	Cardiometabolic
Q9NQX5	Neural proliferation differentiation and control protein 1	NPDC1	Cardiometabolic
Q07108	Early activation antigen CD69	CD69	Cardiometabolic
P42830	C-X-C motif chemokine 5	CXCL5	Cardiometabolic
P02462	Collagen alpha-1(IV) chain	COL4A1	Cardiometabolic
A6NI73	Leukocyte immunoglobulin-like receptor subfamily A member 5	LILRA5	Cardiometabolic
Q9UEW3	Macrophage receptor MARCO	MARCO	Cardiometabolic
O95841	Angiopoietin-related protein 1	ANGPTL1	Cardiometabolic
Q9BQR3	Serine protease 27	PRSS27	Cardiometabolic
Q99523	Sortilin	SORT1	Cardiometabolic
P35247	Pulmonary surfactant-associated protein D	SFTPD	Cardiometabolic
P20711	Aromatic-L-amino-acid decarboxylase	DDC	Cardiometabolic
P31431	Syndecan-4	SDC4	Cardiometabolic
P09601	Heme oxygenase 1	HMOX1	Cardiometabolic
O00161	Synaptosomal-associated protein 23	SNAP23	Cardiometabolic
Q8IW75	Serpin A12	SERPINA12	Cardiometabolic
P01241	Somatotropin	GH1	Cardiometabolic
Q9BUD6	Spondin-2	SPON2	Cardiometabolic
Q92692	Nectin-2	NECTIN2	Cardiometabolic
Q6WN34	Chordin-like protein 2	CHRDL2	Cardiometabolic
Q01973	Inactive tyrosine-protein kinase transmembrane receptor ROR1	ROR1	Cardiometabolic
Q8N1Q1	Carbonic anhydrase 13	CA13	Cardiometabolic
Q76M96	Coiled-coil domain-containing protein 80	CCDC80	Cardiometabolic
P09467	Fructose-1,6-bisphosphatase 1	FBP1	Cardiometabolic
P07711	Cathepsin L1	CTSL	Cardiometabolic
Q92823	Neuronal cell adhesion molecule	NRCAM	Cardiometabolic
P04792	Heat shock protein beta-1	HSPB1	Cardiometabolic
P07204	Thrombomodulin	THBD	Cardiometabolic
Q16773	Kynurenine--oxoglutarate transaminase 1	KYAT1	Cardiometabolic
Q92520	Protein FAM3C	FAM3C	Cardiometabolic
P19971	Thymidine phosphorylase	TYMP	Cardiometabolic
Q8NBP7	Proprotein convertase subtilisin/kexin type 9	PCSK9	Cardiometabolic
Q16270	Insulin-like growth factor-binding protein 7	IGFBP7	Cardiometabolic
P07911	Uromodulin	UMOD	Cardiometabolic
P55058	Phospholipid transfer protein	PLTP	Cardiometabolic
Q13361	Microfibrillar-associated protein 5	MFAP5	Cardiometabolic
P01130	Low-density lipoprotein receptor	LDLR	Cardiometabolic
P22748	Carbonic anhydrase 4	CA4	Cardiometabolic
P54760	Ephrin type-B receptor 4	EPHB4	Cardiometabolic
P33151	Cadherin-5	CDH5	Cardiometabolic
P23141	Liver carboxylesterase 1	CES1	Cardiometabolic
P15090	Fatty acid-binding protein, adipocyte	FABP4	Cardiometabolic
P08833	Insulin-like growth factor-binding protein 1	IGFBP1	Cardiometabolic
P00750	Tissue-type plasminogen activator	PLAT	Cardiometabolic
P13598	Intercellular adhesion molecule 2	ICAM2	Cardiometabolic
Q76LX8	A disintegrin and metalloproteinase with thrombospondin motifs 13	ADAMTS13	Cardiometabolic
Q01638	Interleukin-1 receptor-like 1	IL1RL1	Cardiometabolic
Q99988	Growth/differentiation factor 15	GDF15	Cardiometabolic
P04054	Phospholipase A2	PLA2G1B	Cardiometabolic
Q9UM47	Neurogenic locus notch homolog protein 3	NOTCH3	Cardiometabolic
Q14767	Latent-transforming growth factor beta-binding protein 2	LTBP2	Cardiometabolic
Q03167	Transforming growth factor beta receptor type 3	TGFBR3	Cardiometabolic
P04275	von Willebrand factor	VWF	Cardiometabolic
Q5VY43	Platelet endothelial aggregation receptor 1	PEAR1	Cardiometabolic
Q06141	Regenerating islet-derived protein 3-alpha	REG3A	Cardiometabolic
P55808	Glycoprotein Xg	XG	Cardiometabolic
P48960	Adhesion G protein-coupled receptor E5	ADGRE5	Cardiometabolic
P04066	Tissue alpha-L-fucosidase	FUCA1	Cardiometabolic
Q9NNX6	CD209 antigen	CD209	Cardiometabolic
P02144	Myoglobin	MB	Cardiometabolic
Q9UBP4	Dickkopf-related protein 3	DKK3	Cardiometabolic
O14798	Tumor necrosis factor receptor superfamily member 10C	TNFRSF10C	Cardiometabolic
P48304	Lithostathine-1-beta	REG1B	Cardiometabolic
P01589	Interleukin-2 receptor subunit alpha	IL2RA	Cardiometabolic
P09619	Platelet-derived growth factor receptor beta	PDGFRB	Cardiometabolic
P08581	Hepatocyte growth factor receptor	MET	Cardiometabolic
Q96AP7	Endothelial cell-selective adhesion molecule	ESAM	Cardiometabolic
P07451	Carbonic anhydrase 3	CA3	Cardiometabolic
Q9Y275	Tumor necrosis factor ligand superfamily member 13B	TNFSF13B	Cardiometabolic
Q13740	CD166 antigen	ALCAM	Cardiometabolic
P14555	Phospholipase A2, membrane associated	PLA2G2A	Cardiometabolic
P08118	Beta-microseminoprotein	MSMB	Cardiometabolic
P07858	Cathepsin B	CTSB	Cardiometabolic
P32942	Intercellular adhesion molecule 3	ICAM3	Cardiometabolic
Q07507	Dermatopontin	DPT	Cardiometabolic
Q9NQ79	Cartilage acidic protein 1	CRTAC1	Cardiometabolic
P15085	Carboxypeptidase A1	CPA1	Cardiometabolic
Q86U17	Serpin A11	SERPINA11	Cardiometabolic
Q9H2A7	C-X-C motif chemokine 16	CXCL16	Cardiometabolic
O75326	Semaphorin-7A	SEMA7A	Cardiometabolic
P17931	Galectin-3	LGALS3	Cardiometabolic
Q9H1U4	Multiple epidermal growth factor-like domains protein 9	MEGF9	Cardiometabolic
P31146	Coronin-1A	CORO1A	Cardiometabolic
P17813	Endoglin	ENG	Cardiometabolic
Q13822	Ectonucleotide pyrophosphatase/phosphodiesterase family member 2	ENPP2	Cardiometabolic
P15086	Carboxypeptidase B	CPB1	Cardiometabolic
P16581	E-selectin	SELE	Cardiometabolic
P19021	Peptidyl-glycine alpha-amidating monooxygenase	PAM	Cardiometabolic
P12111	Collagen alpha-3(VI) chain	COL6A3	Cardiometabolic
Q15828	Cystatin-M	CST6	Cardiometabolic
P04080	Cystatin-B	CSTB	Cardiometabolic
P80370	Protein delta homolog 1	DLK1	Cardiometabolic
P08236	Beta-glucuronidase	GUSB	Cardiometabolic
Q14162	Scavenger receptor class F member 1	SCARF1	Cardiometabolic
P09093	Chymotrypsin-like elastase family member 3A	CELA3A	Cardiometabolic
P48745	CCN family member 3	CCN3	Cardiometabolic
Q9Y4L1	Hypoxia up-regulated protein 1	HYOU1	Cardiometabolic
Q8N423	Leukocyte immunoglobulin-like receptor subfamily B member 2	LILRB2	Cardiometabolic
P15907	Beta-galactoside alpha-2,6-sialyltransferase 1	ST6GAL1	Cardiometabolic
P35590	Tyrosine-protein kinase receptor Tie-1	TIE1	Cardiometabolic
P78324	Tyrosine-protein phosphatase non-receptor type substrate 1	SIRPA	Cardiometabolic
P42574	Caspase-3	CASP3	Cardiometabolic
Q13332	Receptor-type tyrosine-protein phosphatase S	PTPRS	Cardiometabolic
Q12860	Contactin-1	CNTN1	Cardiometabolic
Q8TDL5	BPI fold-containing family B member 1	BPIFB1	Cardiometabolic
P20160	Azurocidin	AZU1	Cardiometabolic
P10586	Receptor-type tyrosine-protein phosphatase F	PTPRF	Cardiometabolic
P46531	Neurogenic locus notch homolog protein 1	NOTCH1	Cardiometabolic
Q13231	Chitotriosidase-1	CHIT1	Cardiometabolic
P04085	Platelet-derived growth factor subunit A	PDGFA	Cardiometabolic
P13686	Tartrate-resistant acid phosphatase type 5	ACP5	Cardiometabolic
P05107	Integrin beta-2	ITGB2	Cardiometabolic
P25445	Tumor necrosis factor receptor superfamily member 6	FAS	Cardiometabolic
O15031	Plexin-B2	PLXNB2	Cardiometabolic
Q14393	Growth arrest-specific protein 6	GAS6	Cardiometabolic
P00533	Epidermal growth factor receptor	EGFR	Cardiometabolic
Q16769	Glutaminyl-peptide cyclotransferase	QPCT	Cardiometabolic
O00584	Ribonuclease T2	RNASET2	Cardiometabolic
P10451	Osteopontin	SPP1	Cardiometabolic
Q8NHL6	Leukocyte immunoglobulin-like receptor subfamily B member 1	LILRB1	Cardiometabolic
O75023	Leukocyte immunoglobulin-like receptor subfamily B member 5	LILRB5	Cardiometabolic
P18065	Insulin-like growth factor-binding protein 2	IGFBP2	Cardiometabolic
P19957	Elafin	PI3	Cardiometabolic
Q9HD89	Resistin	RETN	Cardiometabolic
Q16663	C-C motif chemokine 15	CCL15	Cardiometabolic
P24158	Myeloblastin	PRTN3	Cardiometabolic
Q12884	Prolyl endopeptidase FAP	FAP	Cardiometabolic
P23284	Peptidyl-prolyl cis-trans isomerase B	PPIB	Cardiometabolic
P39060	Collagen alpha-1(XVIII) chain	COL18A1	Cardiometabolic
P04746	Pancreatic alpha-amylase	AMY2A	Cardiometabolic
O15467	C-C motif chemokine 16	CCL16	Cardiometabolic
P02452	Collagen alpha-1(I) chain	COL1A1	Cardiometabolic
Q13867	Bleomycin hydrolase	BLMH	Cardiometabolic
P42785	Lysosomal Pro-X carboxypeptidase	PRCP	Cardiometabolic
O75594	Peptidoglycan recognition protein 1	PGLYRP1	Cardiometabolic
P13987	CD59 glycoprotein	CD59	Cardiometabolic
P19961	Alpha-amylase 2B	AMY2B	Cardiometabolic
P20062	Transcobalamin-2	TCN2	Cardiometabolic
P05121	Plasminogen activator inhibitor 1	SERPINE1	Cardiometabolic
P43121	Cell surface glycoprotein MUC18	MCAM	Cardiometabolic
P59665	Neutrophil defensin 1	DEFA1_DEFA1B	Cardiometabolic
Q6EMK4	Vasorin	VASN	Cardiometabolic
Q13508	Ecto-ADP-ribosyltransferase 3	ART3	Cardiometabolic
Q96KN2	Beta-Ala-His dipeptidase	CNDP1	Cardiometabolic
O95998	Interleukin-18-binding protein	IL18BP	Cardiometabolic
P00740	Coagulation factor IX	F9	Cardiometabolic
P15144	Aminopeptidase N	ANPEP	Cardiometabolic
A1L4H1	Soluble scavenger receptor cysteine-rich domain-containing protein SSC5D	SSC5D	Cardiometabolic
Q06033	Inter-alpha-trypsin inhibitor heavy chain H3	ITIH3	Cardiometabolic
P12830	Cadherin-1	CDH1	Cardiometabolic
P13591	Neural cell adhesion molecule 1	NCAM1	Cardiometabolic
P18428	Lipopolysaccharide-binding protein	LBP	Cardiometabolic
Q99650	Oncostatin-M-specific receptor subunit beta	OSMR	Cardiometabolic
Q12794	Hyaluronidase-1	HYAL1	Cardiometabolic
P07339	Cathepsin D	CTSD	Cardiometabolic
P24821	Tenascin	TNC	Cardiometabolic
Q86VB7	Scavenger receptor cysteine-rich type 1 protein M130	CD163	Cardiometabolic
Q14515	SPARC-like protein 1	SPARCL1	Cardiometabolic
P14543	Nidogen-1	NID1	Cardiometabolic
P30530	Tyrosine-protein kinase receptor UFO	AXL	Cardiometabolic
P07478	Trypsin-2	PRSS2	Cardiometabolic
Q9UBR2	Cathepsin Z	CTSZ	Cardiometabolic
O00533	Neural cell adhesion molecule L1-like protein	CHL1	Cardiometabolic
Q9BXJ1	Complement C1q tumor necrosis factor-related protein 1	C1QTNF1	Cardiometabolic
P35443	Thrombospondin-4	THBS4	Cardiometabolic
P02786	Transferrin receptor protein 1	TFRC	Cardiometabolic
P10721	Mast/stem cell growth factor receptor Kit	KIT	Cardiometabolic
Q07654	Trefoil factor 3	TFF3	Cardiometabolic
P08709	Coagulation factor VII	F7	Cardiometabolic
Q99969	Retinoic acid receptor responder protein 2	RARRES2	Cardiometabolic
O95445	Apolipoprotein M	APOM	Cardiometabolic
Q96H15	T-cell immunoglobulin and mucin domain-containing protein 4	TIMD4	Cardiometabolic
P05556	Integrin beta-1	ITGB1	Cardiometabolic
P08174	Complement decay-accelerating factor	CD55	Cardiometabolic
P08571	Monocyte differentiation antigen CD14	CD14	Cardiometabolic
P16109	P-selectin	SELP	Cardiometabolic
P15529	Membrane cofactor protein	CD46	Cardiometabolic
P07359	Platelet glycoprotein Ib alpha chain	GP1BA	Cardiometabolic
Q15485	Ficolin-2	FCN2	Cardiometabolic
P98160	Basement membrane-specific heparan sulfate proteoglycan core protein	HSPG2	Cardiometabolic
Q15113	Procollagen C-endopeptidase enhancer 1	PCOLCE	Cardiometabolic
P08887	Interleukin-6 receptor subunit alpha	IL6R	Cardiometabolic
P00441	Superoxide dismutase [Cu-Zn]	SOD1	Cardiometabolic
O75015	Low affinity immunoglobulin gamma Fc region receptor III-B	FCGR3B	Cardiometabolic
P10646	Tissue factor pathway inhibitor	TFPI	Cardiometabolic
Q16853	Membrane primary amine oxidase	AOC3	Cardiometabolic
O14786	Neuropilin-1	NRP1	Cardiometabolic
P12318	Low affinity immunoglobulin gamma Fc region receptor II-a	FCGR2A	Cardiometabolic
P80188	Neutrophil gelatinase-associated lipocalin	LCN2	Cardiometabolic
P20023	Complement receptor type 2	CR2	Cardiometabolic
Q9NZK5	Adenosine deaminase 2	ADA2	Cardiometabolic
P55774	C-C motif chemokine 18	CCL18	Cardiometabolic
P19320	Vascular cell adhesion protein 1	VCAM1	Cardiometabolic
Q9NPY3	Complement component C1q receptor	CD93	Cardiometabolic
P17936	Insulin-like growth factor-binding protein 3	IGFBP3	Cardiometabolic
P36222	Chitinase-3-like protein 1	CHI3L1	Cardiometabolic
P01034	Cystatin-C	CST3	Cardiometabolic
Q16627	C-C motif chemokine 14	CCL14	Cardiometabolic
P04070	Vitamin K-dependent protein C	PROC	Cardiometabolic
P03950	Angiogenin	ANG	Cardiometabolic
Q9UGM5	Fetuin-B	FETUB	Cardiometabolic
P49747	Cartilage oligomeric matrix protein	COMP	Cardiometabolic
P27487	Dipeptidyl peptidase 4	DPP4	Cardiometabolic
Q9Y5C1	Angiopoietin-related protein 3	ANGPTL3	Cardiometabolic
P41222	Prostaglandin-H2 D-isomerase	PTGDS	Cardiometabolic
P00915	Carbonic anhydrase 1	CA1	Cardiometabolic
P06681	Complement C2	C2	Cardiometabolic
P05362	Intercellular adhesion molecule 1	ICAM1	Cardiometabolic
P13501	C-C motif chemokine 5	CCL5	Cardiometabolic
P24592	Insulin-like growth factor-binding protein 6	IGFBP6	Cardiometabolic
Q12805	EGF-containing fibulin-like extracellular matrix protein 1	EFEMP1	Cardiometabolic
P05451	Lithostathine-1-alpha	REG1A	Cardiometabolic
Q92820	Gamma-glutamyl hydrolase	GGH	Cardiometabolic
Q15582	Transforming growth factor-beta-induced protein ig-h3	TGFBI	Cardiometabolic
P01033	Metalloproteinase inhibitor 1	TIMP1	Cardiometabolic
P60568	Interleukin-2	IL2	Inflammation
Q13651	Interleukin-10 receptor subunit alpha	IL10RA	Inflammation
Q13219	Pappalysin-1	PAPPA	Inflammation
Q9UHF4	Interleukin-20 receptor subunit alpha	IL20RA	Inflammation
P63241	Eukaryotic translation initiation factor 5A-1	EIF5A	Inflammation
P05412	Transcription factor AP-1	JUN	Inflammation
Q96AX2	Ras-related protein Rab-37	RAB37	Inflammation
P05112	Interleukin-4	IL4	Inflammation
P01584	Interleukin-1 beta	IL1B	Inflammation
O95760	Interleukin-33	IL33	Inflammation
Q8NHJ6	Leukocyte immunoglobulin-like receptor subfamily B member 4	LILRB4	Inflammation
P35225	Interleukin-13	IL13	Inflammation
P22301	Interleukin-10	IL10	Inflammation
P27540	Aryl hydrocarbon receptor nuclear translocator	ARNT	Inflammation
O95379	Tumor necrosis factor alpha-induced protein 8	TNFAIP8	Inflammation
Q8WV07	Protein LTO1 homolog	LTO1	Inflammation
O43707	Alpha-actinin-4	ACTN4	Inflammation
P28838	Cytosol aminopeptidase	LAP3	Inflammation
Q9NP70	Ameloblastin	AMBN	Inflammation
Q6UXK5	Leucine-rich repeat neuronal protein 1	LRRN1	Inflammation
Q9HCU5	Prolactin regulatory element-binding protein	PREB	Inflammation
Q13007	Interleukin-24	IL24	Inflammation
Q9UPV0	Centrosomal protein of 164 kDa	CEP164	Inflammation
O60934	Nibrin	NBN	Inflammation
Q96P31	Fc receptor-like protein 3	FCRL3	Inflammation
Q9Y478	5'-AMP-activated protein kinase subunit beta-1	PRKAB1	Inflammation
Q8TCS8	Polyribonucleotide nucleotidyltransferase 1, mitochondrial	PNPT1	Inflammation
Q5T4W7	Artemin	ARTN	Inflammation
Q5R372	Rab GTPase-activating protein 1-like	RABGAP1L	Inflammation
Q969V3	Nicalin	NCLN	Inflammation
Q8N6P7	Interleukin-22 receptor subunit alpha-1	IL22RA1	Inflammation
P14784	Interleukin-2 receptor subunit beta	IL2RB	Inflammation
Q13459	Unconventional myosin-IXb	MYO9B	Inflammation
P19801	Amiloride-sensitive amine oxidase [copper-containing]	AOC1	Inflammation
Q9NYY1	Interleukin-20	IL20	Inflammation
P57771	Regulator of G-protein signaling 8	RGS8	Inflammation
P20809	Interleukin-11	IL11	Inflammation
Q96PD4	Interleukin-17F	IL17F	Inflammation
O76038	Secretagogin	SCGN	Inflammation
O95715	C-X-C motif chemokine 14	CXCL14	Inflammation
Q03426	Mevalonate kinase	MVK	Inflammation
O14904	Protein Wnt-9a	WNT9A	Inflammation
P26951	Interleukin-3 receptor subunit alpha	IL3RA	Inflammation
Q9Y3P8	Signaling threshold-regulating transmembrane adapter 1	SIT1	Inflammation
Q96DB9	FXYD domain-containing ion transport regulator 5	FXYD5	Inflammation
P48061	Stromal cell-derived factor 1	CXCL12	Inflammation
Q99748	Neurturin	NRTN	Inflammation
Q13574	Diacylglycerol kinase zeta	DGKZ	Inflammation
Q9Y2J8	Protein-arginine deiminase type-2	PADI2	Inflammation
Q04759	Protein kinase C theta type	PRKCQ	Inflammation
Q16552	Interleukin-17A	IL17A	Inflammation
Q12968	Nuclear factor of activated T-cells, cytoplasmic 3	NFATC3	Inflammation
Q14435	Polypeptide N-acetylgalactosaminyltransferase 3	GALNT3	Inflammation
P05113	Interleukin-5	IL5	Inflammation
P01375	Tumor necrosis factor	TNF	Inflammation
Q92844	TRAF family member-associated NF-kappa-B activator	TANK	Inflammation
O43597	Protein sprouty homolog 2	SPRY2	Inflammation
P13693	Translationally-controlled tumor protein	TPT1	Inflammation
Q9P0M4	Interleukin-17C	IL17C	Inflammation
Q7Z739	YTH domain-containing family protein 3	YTHDF3	Inflammation
P42768	Wiskott-Aldrich syndrome protein	WAS	Inflammation
Q96RJ3	Tumor necrosis factor receptor superfamily member 13C	TNFRSF13C	Inflammation
Q8TAD2	Interleukin-17D	IL17D	Inflammation
Q7Z6M3	Allergin-1	MILR1	Inflammation
P30048	Thioredoxin-dependent peroxide reductase, mitochondrial	PRDX3	Inflammation
Q05084	Islet cell autoantigen 1	ICA1	Inflammation
P51617	Interleukin-1 receptor-associated kinase 1	IRAK1	Inflammation
P42701	Interleukin-12 receptor subunit beta-1	IL12RB1	Inflammation
Q9HB29	Interleukin-1 receptor-like 2	IL1RL2	Inflammation
P01583	Interleukin-1 alpha	IL1A	Inflammation
P32456	Guanylate-binding protein 2	GBP2	Inflammation
P12034	Fibroblast growth factor 5	FGF5	Inflammation
P09919	Granulocyte colony-stimulating factor	CSF3	Inflammation
Q9BXJ7	Protein amnionless	AMN	Inflammation
P18564	Integrin beta-6	ITGB6	Inflammation
P01591	Immunoglobulin J chain	JCHAIN	Inflammation
P01579	Interferon gamma	IFNG	Inflammation
Q13291	Signaling lymphocytic activation molecule	SLAMF1	Inflammation
Q8N8S7	Protein enabled homolog	ENAH	Inflammation
Q13261	Interleukin-15 receptor subunit alpha	IL15RA	Inflammation
P09874	Poly [ADP-ribose] polymerase 1	PARP1	Inflammation
Q0Z7S8	Fatty acid-binding protein 9	FABP9	Inflammation
P78362	SRSF protein kinase 2	SRPK2	Inflammation
P09038	Fibroblast growth factor 2	FGF2	Inflammation
O43736	Integral membrane protein 2A	ITM2A	Inflammation
O14867	Transcription regulator protein BACH1	BACH1	Inflammation
Q8IU57	Interferon lambda receptor 1	IFNLR1	Inflammation
Q12933	TNF receptor-associated factor 2	TRAF2	Inflammation
Q06520	Bile salt sulfotransferase	SULT2A1	Inflammation
O60575	Serine protease inhibitor Kazal-type 4	SPINK4	Inflammation
Q9Y5A7	NEDD8 ultimate buster 1	NUB1	Inflammation
O60542	Persephin	PSPN	Inflammation
P30838	Aldehyde dehydrogenase, dimeric NADP-preferring	ALDH3A1	Inflammation
O43521-2	Bcl-2-like protein 11, Isoform BimL	BCL2L11	Inflammation
O60880	SH2 domain-containing protein 1A	SH2D1A	Inflammation
Q12778	Forkhead box protein O1	FOXO1	Inflammation
Q7L8A9	Tubulinyl-Tyr carboxypeptidase 1	VASH1	Inflammation
P55957	BH3-interacting domain death agonist	BID	Inflammation
Q6UB28	Methionine aminopeptidase 1D, mitochondrial	METAP1D	Inflammation
P01903	HLA class II histocompatibility antigen, DR alpha chain	HLA-DRA	Inflammation
Q92609	TBC1 domain family member 5	TBC1D5	Inflammation
P01588	Erythropoietin	EPO	Inflammation
P80098	C-C motif chemokine 7	CCL7	Inflammation
Q9UN19	Dual adapter for phosphotyrosine and 3-phosphotyrosine and 3-phosphoinositide	DAPP1	Inflammation
Q9UNE0	Tumor necrosis factor receptor superfamily member EDAR	EDAR	Inflammation
Q9C035	Tripartite motif-containing protein 5	TRIM5	Inflammation
Q8N608	Inactive dipeptidyl peptidase 10	DPP10	Inflammation
P23229	Integrin alpha-6	ITGA6	Inflammation
Q6DN72	Fc receptor-like protein 6	FCRL6	Inflammation
P33241	Lymphocyte-specific protein 1	LSP1	Inflammation
Q9UNK0	Syntaxin-8	STX8	Inflammation
P13747	HLA class I histocompatibility antigen, alpha chain E	HLA-E	Inflammation
P19474	E3 ubiquitin-protein ligase TRIM21	TRIM21	Inflammation
O75475	PC4 and SFRS1-interacting protein	PSIP1	Inflammation
P13232	Interleukin-7	IL7	Inflammation
Q8IVG5	Sterile alpha motif domain-containing protein 9-like	SAMD9L	Inflammation
Q96LC7	Sialic acid-binding Ig-like lectin 10	SIGLEC10	Inflammation
B1AKI9	Isthmin-1	ISM1	Inflammation
Q6ZMH5	Zinc transporter ZIP5	SLC39A5	Inflammation
P78410	Butyrophilin subfamily 3 member A2	BTN3A2	Inflammation
P12872	Promotilin	MLN	Inflammation
Q12765	Secernin-1	SCRN1	Inflammation
P58294	Prokineticin-1	PROK1	Inflammation
Q9Y6K9	NF-kappa-B essential modulator	IKBKG	Inflammation
O95644	Nuclear factor of activated T-cells, cytoplasmic 1	NFATC1	Inflammation
Q9Y258	C-C motif chemokine 26	CCL26	Inflammation
Q8WTT0	C-type lectin domain family 4 member C	CLEC4C	Inflammation
Q3KPI0	Carcinoembryonic antigen-related cell adhesion molecule 21	CEACAM21	Inflammation
Q9BT73	Proteasome assembly chaperone 3	PSMG3	Inflammation
P20849	Collagen alpha-1(IX) chain	COL9A1	Inflammation
Q9HD26	Golgi-associated PDZ and coiled-coil motif-containing protein	GOPC	Inflammation
P52564	Dual specificity mitogen-activated protein kinase kinase 6	MAP2K6	Inflammation
Q9H0P0	Cytosolic 5'-nucleotidase 3A	NT5C3A	Inflammation
Q9NZN5	Rho guanine nucleotide exchange factor 12	ARHGEF12	Inflammation
P42575	Caspase-2	CASP2	Inflammation
Q9UHC6	Contactin-associated protein-like 2	CNTNAP2	Inflammation
P45984	Mitogen-activated protein kinase 9	MAPK9	Inflammation
P11274	Breakpoint cluster region protein	BCR	Inflammation
Q9UDT6	CAP-Gly domain-containing linker protein 2	CLIP2	Inflammation
Q14242	P-selectin glycoprotein ligand 1	SELPLG	Inflammation
P78310	Coxsackievirus and adenovirus receptor	CXADR	Inflammation
P40933	Interleukin-15	IL15	Inflammation
P05231	Interleukin-6	IL6	Inflammation
P24071	Immunoglobulin alpha Fc receptor	FCAR	Inflammation
Q01151	CD83 antigen	CD83	Inflammation
O76036	Natural cytotoxicity triggering receptor 1	NCR1	Inflammation
P19878	Neutrophil cytosol factor 2	NCF2	Inflammation
P23582	C-type natriuretic peptide	NPPC	Inflammation
Q9NRJ3	C-C motif chemokine 28	CCL28	Inflammation
P26022	Pentraxin-related protein PTX3	PTX3	Inflammation
Q03431	Parathyroid hormone/parathyroid hormone-related peptide receptor	PTH1R	Inflammation
Q9GZT9	Egl nine homolog 1	EGLN1	Inflammation
Q9UMR7	C-type lectin domain family 4 member A	CLEC4A	Inflammation
P13725	Oncostatin-M	OSM	Inflammation
P28845	Corticosteroid 11-beta-dehydrogenase isozyme 1	HSD11B1	Inflammation
P24394	Interleukin-4 receptor subunit alpha	IL4R	Inflammation
Q9NWZ3	Interleukin-1 receptor-associated kinase 4	IRAK4	Inflammation
Q14773	Intercellular adhesion molecule 4	ICAM4	Inflammation
Q16698	2,4-dienoyl-CoA reductase, mitochondrial	DECR1	Inflammation
O60449	Lymphocyte antigen 75	LY75	Inflammation
Q9UKX5	Integrin alpha-11	ITGA11	Inflammation
O15169	Axin-1	AXIN1	Inflammation
P50995	Annexin A11	ANXA11	Inflammation
P01730	T-cell surface glycoprotein CD4	CD4	Inflammation
Q9NRM6	Interleukin-17 receptor B	IL17RB	Inflammation
P01374	Lymphotoxin-alpha	LTA	Inflammation
Q6ZUJ8	Phosphoinositide 3-kinase adapter protein 1	PIK3AP1	Inflammation
P16455	Methylated-DNA--protein-cysteine methyltransferase	MGMT	Inflammation
O94992	Protein HEXIM1	HEXIM1	Inflammation
Q6UXB4	C-type lectin domain family 4 member G	CLEC4G	Inflammation
P20783	Neurotrophin-3	NTF3	Inflammation
O14788	Tumor necrosis factor ligand superfamily member 11	TNFSF11	Inflammation
Q29980_Q29983	MHC class I polypeptide-related sequence A_MHC class I polypeptide-related sequence B	MICB_MICA	Inflammation
Q8NDB2	B-cell scaffold protein with ankyrin repeats	BANK1	Inflammation
Q8TD46	Cell surface glycoprotein CD200 receptor 1	CD200R1	Inflammation
P08727	Keratin, type I cytoskeletal 19	KRT19	Inflammation
Q9HCM2	Plexin-A4	PLXNA4	Inflammation
P28827	Receptor-type tyrosine-protein phosphatase mu	PTPRM	Inflammation
P32970	CD70 antigen	CD70	Inflammation
P01135	Protransforming growth factor alpha	TGFA	Inflammation
Q01344	Interleukin-5 receptor subunit alpha	IL5RA	Inflammation
Q9NQ25	SLAM family member 7	SLAMF7	Inflammation
P41217	OX-2 membrane glycoprotein	CD200	Inflammation
P10144	Granzyme B	GZMB	Inflammation
P24001	Interleukin-32	IL32	Inflammation
P42702	Leukemia inhibitory factor receptor	LIFR	Inflammation
Q9UIB8	SLAM family member 5	CD84	Inflammation
P20340	Ras-related protein Rab-6A	RAB6A	Inflammation
Q8WXI8	C-type lectin domain family 4 member D	CLEC4D	Inflammation
P10147	C-C motif chemokine 3	CCL3	Inflammation
P50591	Tumor necrosis factor ligand superfamily member 10	TNFSF10	Inflammation
O15455	Toll-like receptor 3	TLR3	Inflammation
P80162	C-X-C motif chemokine 6	CXCL6	Inflammation
Q08174	Protocadherin-1	PCDH1	Inflammation
P37235	Hippocalcin-like protein 1	HPCAL1	Inflammation
P29965	CD40 ligand	CD40LG	Inflammation
Q07065	Cytoskeleton-associated protein 4	CKAP4	Inflammation
P68106	Peptidyl-prolyl cis-trans isomerase FKBP1B	FKBP1B	Inflammation
P22304	Iduronate 2-sulfatase	IDS	Inflammation
O00273	DNA fragmentation factor subunit alpha	DFFA	Inflammation
P01137	Transforming growth factor beta-1 proprotein	TGFB1	Inflammation
Q6UXB2	C-X-C motif chemokine 17	CXCL17	Inflammation
Q9Y266	Nuclear migration protein nudC	NUDC	Inflammation
O43508	Tumor necrosis factor ligand superfamily member 12	TNFSF12	Inflammation
Q04637	Eukaryotic translation initiation factor 4 gamma 1	EIF4G1	Inflammation
P35613	Basigin	BSG	Inflammation
O60884	DnaJ homolog subfamily A member 2	DNAJA2	Inflammation
Q9BZW8	Natural killer cell receptor 2B4	CD244	Inflammation
Q12918	Killer cell lectin-like receptor subfamily B member 1	KLRB1	Inflammation
P50452	Serpin B8	SERPINB8	Inflammation
P10145	Interleukin-8	CXCL8	Inflammation
Q13241	Natural killer cells antigen CD94	KLRD1	Inflammation
Q14005	Pro-interleukin-16	IL16	Inflammation
O94856	Neurofascin	NFASC	Inflammation
P40259	B-cell antigen receptor complex-associated protein beta chain	CD79B	Inflammation
Q9BXN2	C-type lectin domain family 7 member A	CLEC7A	Inflammation
P20273	B-cell receptor CD22	CD22	Inflammation
Q9UQV4	Lysosome-associated membrane glycoprotein 3	LAMP3	Inflammation
Q96LA5	Fc receptor-like protein 2	FCRL2	Inflammation
O43561	Linker for activation of T-cells family member 1	LAT	Inflammation
P36959	GMP reductase 1	GMPR	Inflammation
Q15661	Tryptase alpha/beta-1	TPSAB1	Inflammation
Q96SB3	Neurabin-2	PPP1R9B	Inflammation
P30044	Peroxiredoxin-5, mitochondrial	PRDX5	Inflammation
P00813	Adenosine deaminase	ADA	Inflammation
Q9Y6Q6	Tumor necrosis factor receptor superfamily member 11A	TNFRSF11A	Inflammation
O95971	CD160 antigen	CD160	Inflammation
P14317	Hematopoietic lineage cell-specific protein	HCLS1	Inflammation
P30203	T-cell differentiation antigen CD6	CD6	Inflammation
P15692	Vascular endothelial growth factor A	VEGFA	Inflammation
O75077	Disintegrin and metalloproteinase domain-containing protein 23	ADAM23	Inflammation
Q13478	Interleukin-18 receptor 1	IL18R1	Inflammation
P43489	Tumor necrosis factor receptor superfamily member 4	TNFRSF4	Inflammation
P02745	Complement C1q subcomponent subunit A	C1QA	Inflammation
Q99616	C-C motif chemokine 13	CCL13	Inflammation
P14210	Hepatocyte growth factor	HGF	Inflammation
Q12866	Tyrosine-protein kinase Mer	MERTK	Inflammation
O00253	Agouti-related protein	AGRP	Inflammation
P43234	Cathepsin O	CTSO	Inflammation
P49771	Fms-related tyrosine kinase 3 ligand	FLT3LG	Inflammation
O43915	Vascular endothelial growth factor D	VEGFD	Inflammation
P12544	Granzyme A	GZMA	Inflammation
Q9H4D0	Calsyntenin-2	CLSTN2	Inflammation
P48023	Tumor necrosis factor ligand superfamily member 6	FASLG	Inflammation
P29460	Interleukin-12 subunit beta	IL12B	Inflammation
Q15517	Corneodesmosin	CDSN	Inflammation
P51671	Eotaxin	CCL11	Inflammation
Q16719	Kynureninase	KYNU	Inflammation
Q9HBG7	T-lymphocyte surface antigen Ly-9	LY9	Inflammation
P78556	C-C motif chemokine 20	CCL20	Inflammation
P03956	Interstitial collagenase	MMP1	Inflammation
P49763	Placenta growth factor	PGF	Inflammation
O15444	C-C motif chemokine 25	CCL25	Inflammation
Q07325	C-X-C motif chemokine 9	CXCL9	Inflammation
Q92484	Acid sphingomyelinase-like phosphodiesterase 3a	SMPDL3A	Inflammation
P21709	Ephrin type-A receptor 1	EPHA1	Inflammation
P15260	Interferon gamma receptor 1	IFNGR1	Inflammation
P53634	Dipeptidyl peptidase 1	CTSC	Inflammation
Q5ZPR3	CD276 antigen	CD276	Inflammation
Q9UJU6	Drebrin-like protein	DBNL	Inflammation
P30613	Pyruvate kinase PKLR	PKLR	Inflammation
O43639	Cytoplasmic protein NCK2	NCK2	Inflammation
P35625	Metalloproteinase inhibitor 3	TIMP3	Inflammation
P47712	Cytosolic phospholipase A2	PLA2G4A	Inflammation
O00585	C-C motif chemokine 21	CCL21	Inflammation
P09238	Stromelysin-2	MMP10	Inflammation
P11684	Uteroglobin	SCGB1A1	Inflammation
Q6UWV6	Ectonucleotide pyrophosphatase/phosphodiesterase family member 7	ENPP7	Inflammation
Q9BZZ2	Sialoadhesin	SIGLEC1	Inflammation
P25116	Proteinase-activated receptor 1	F2R	Inflammation
P09326	CD48 antigen	CD48	Inflammation
P55773	C-C motif chemokine 23	CCL23	Inflammation
Q14116	Interleukin-18	IL18	Inflammation
P13236	C-C motif chemokine 4	CCL4	Inflammation
Q08334	Interleukin-10 receptor subunit beta	IL10RB	Inflammation
P02778	C-X-C motif chemokine 10	CXCL10	Inflammation
P01133	Pro-epidermal growth factor	EGF	Inflammation
O75462	Cytokine receptor-like factor 1	CRLF1	Inflammation
P18510	Interleukin-1 receptor antagonist protein	IL1RN	Inflammation
Q9NZV1	Cysteine-rich motor neuron 1 protein	CRIM1	Inflammation
O14836	Tumor necrosis factor receptor superfamily member 13B	TNFRSF13B	Inflammation
Q9BY76	Angiopoietin-related protein 4	ANGPTL4	Inflammation
O76096	Cystatin-F	CST7	Inflammation
P21860	Receptor tyrosine-protein kinase erbB-3	ERBB3	Inflammation
Q99435	Protein kinase C-binding protein NELL2	NELL2	Inflammation
P55145	Mesencephalic astrocyte-derived neurotrophic factor	MANF	Inflammation
Q14210	Lymphocyte antigen 6D	LY6D	Inflammation
P29279	CCN family member 2	CCN2	Inflammation
Q9HC38	Glyoxalase domain-containing protein 4	GLOD4	Inflammation
Q99685	Monoglyceride lipase	MGLL	Inflammation
Q8NFT8	Delta and Notch-like epidermal growth factor-related receptor	DNER	Inflammation
Q7KYR7	Butyrophilin subfamily 2 member A1	BTN2A1	Inflammation
P34896	Serine hydroxymethyltransferase, cytosolic	SHMT1	Inflammation
O95750	Fibroblast growth factor 19	FGF19	Inflammation
P19256	Lymphocyte function-associated antigen 3	CD58	Inflammation
P29350	Tyrosine-protein phosphatase non-receptor type 6	PTPN6	Inflammation
P0DMV8	Heat shock 70 kDa protein 1A	HSPA1A	Inflammation
P09603	Macrophage colony-stimulating factor 1	CSF1	Inflammation
O43291	Kunitz-type protease inhibitor 2	SPINT2	Inflammation
P12532	Creatine kinase U-type, mitochondrial	CKMT1A_CKMT1B	Inflammation
Q9Y3D6	Mitochondrial fission 1 protein	FIS1	Inflammation
Q96PL1	Secretoglobin family 3A member 2	SCGB3A2	Inflammation
P25942	Tumor necrosis factor receptor superfamily member 5	CD40	Inflammation
Q99983	Osteomodulin	OMD	Inflammation
Q9UKU9	Angiopoietin-related protein 2	ANGPTL2	Inflammation
P22466	Galanin peptides	GAL	Inflammation
Q8WXD2	Secretogranin-3	SCG3	Inflammation
Q9NR12	PDZ and LIM domain protein 7	PDLIM7	Inflammation
Q9H3U7	SPARC-related modular calcium-binding protein 2	SMOC2	Inflammation
Q9NZC2	Triggering receptor expressed on myeloid cells 2	TREM2	Inflammation
Q8WU39	Marginal zone B- and B1-cell-specific protein	MZB1	Inflammation
O75888	Tumor necrosis factor ligand superfamily member 13	TNFSF13	Inflammation
Q9Y6N7	Roundabout homolog 1	ROBO1	Inflammation
O00300	Tumor necrosis factor receptor superfamily member 11B	TNFRSF11B	Inflammation
Q9UJA9	Ectonucleotide pyrophosphatase/phosphodiesterase family member 5	ENPP5	Inflammation
Q6GTX8	Leukocyte-associated immunoglobulin-like receptor 1	LAIR1	Inflammation
Q5KU26	Collectin-12	COLEC12	Inflammation
O00241	Signal-regulatory protein beta-1	SIRPB1	Inflammation
Q15389	Angiopoietin-1	ANGPT1	Inflammation
P01127	Platelet-derived growth factor subunit B	PDGFB	Inflammation
P46109	Crk-like protein	CRKL	Inflammation
P16422	Epithelial cell adhesion molecule	EPCAM	Inflammation
O43598	2'-deoxynucleoside 5'-phosphate N-hydrolase 1	DNPH1	Inflammation
Q92583	C-C motif chemokine 17	CCL17	Inflammation
Q96KG7	Multiple epidermal growth factor-like domains protein 10	MEGF10	Inflammation
P24387	Corticotropin-releasing factor-binding protein	CRHBP	Inflammation
P56470	Galectin-4	LGALS4	Inflammation
Q9H008	Phospholysine phosphohistidine inorganic pyrophosphate phosphatase	LHPP	Inflammation
O14773	Tripeptidyl-peptidase 1	TPP1	Inflammation
Q6UXH1	Protein disulfide isomerase CRELD2	CRELD2	Inflammation
Q99895	Chymotrypsin-C	CTRC	Inflammation
Q9NQ76	Matrix extracellular phosphoglycoprotein	MEPE	Inflammation
Q4KMG0	Cell adhesion molecule-related/down-regulated by oncogenes	CDON	Inflammation
Q9UHX3	Adhesion G protein-coupled receptor E2	ADGRE2	Inflammation
Q15109	Advanced glycosylation end product-specific receptor	AGER	Inflammation
P27930	Interleukin-1 receptor type 2	IL1R2	Inflammation
Q9NQ30	Endothelial cell-specific molecule 1	ESM1	Inflammation
Q9HCB6	Spondin-1	SPON1	Inflammation
Q9UII2	ATPase inhibitor, mitochondrial	ATP5IF1	Inflammation
O75563	Src kinase-associated phosphoprotein 2	SKAP2	Inflammation
P09341	Growth-regulated alpha protein	CXCL1	Inflammation
Q16651	Prostasin	PRSS8	Inflammation
Q03405	Urokinase plasminogen activator surface receptor	PLAUR	Inflammation
O00626	C-C motif chemokine 22	CCL22	Inflammation
P51888	Prolargin	PRELP	Inflammation
O00339	Matrilin-2	MATN2	Inflammation
P36941	Tumor necrosis factor receptor superfamily member 3	LTBR	Inflammation
Q16363	Laminin subunit alpha-4	LAMA4	Inflammation
P19883	Follistatin	FST	Inflammation
Q9BU40	Chordin-like protein 1	CHRDL1	Inflammation
O00175	C-C motif chemokine 24	CCL24	Inflammation
Q99538	Legumain	LGMN	Inflammation
Q14118	Dystroglycan	DAG1	Inflammation
P54317	Pancreatic lipase-related protein 2	PNLIPRP2	Inflammation
Q8IYS5	Osteoclast-associated immunoglobulin-like receptor	OSCAR	Inflammation
Q15166	Serum paraoxonase/lactonase 3	PON3	Inflammation
P07148	Fatty acid-binding protein, liver	FABP1	Inflammation
O95866	Megakaryocyte and platelet inhibitory receptor G6b	MPIG6B	Inflammation
P15291	Beta-1,4-galactosyltransferase 1	B4GALT1	Inflammation
O00182	Galectin-9	LGALS9	Inflammation
O95633	Follistatin-related protein 3	FSTL3	Inflammation
Q92956	Tumor necrosis factor receptor superfamily member 14	TNFRSF14	Inflammation
Q9BYZ8	Regenerating islet-derived protein 4	REG4	Inflammation
Q8TEU8	WAP, Kazal, immunoglobulin, Kunitz and NTR domain-containing protein 2	WFIKKN2	Inflammation
O00468	Agrin	AGRN	Inflammation
Q03403	Trefoil factor 2	TFF2	Inflammation
P19876	C-X-C motif chemokine 3	CXCL3	Inflammation
Q13232	Nucleoside diphosphate kinase 3	NME3	Inflammation
Q86VW0	SEC14 domain and spectrin repeat-containing protein 1	SESTD1	Neurology
P53539	Protein fosB	FOSB	Neurology
Q92597	Protein NDRG1	NDRG1	Neurology
A1E959	Odontogenic ameloblast-associated protein	ODAM	Neurology
P60484	Phosphatidylinositol 3,4,5-trisphosphate 3-phosphatase and dual-specificity protein phosphatase PTEN	PTEN	Neurology
Q8IU54	Interferon lambda-1	IFNL1	Neurology
P51531	Probable global transcription activator SNF2L2	SMARCA2	Neurology
O14579	Coatomer subunit epsilon	COPE	Neurology
P15336	Cyclic AMP-dependent transcription factor ATF-2	ATF2	Neurology
P53985	Monocarboxylate transporter 1	SLC16A1	Neurology
P02533	Keratin, type I cytoskeletal 14	KRT14	Neurology
P22676	Calretinin	CALB2	Neurology
Q4LE39	AT-rich interactive domain-containing protein 4B	ARID4B	Neurology
Q9NSK7	Protein C19orf12	C19orf12	Neurology
Q8WTV0	Scavenger receptor class B member 1	SCARB1	Neurology
Q9UKV5	E3 ubiquitin-protein ligase AMFR	AMFR	Neurology
P45452	Collagenase 3	MMP13	Neurology
Q96JP9	Cadherin-related family member 1	CDHR1	Neurology
Q6ZMJ4	Interleukin-34	IL34	Neurology
P08758	Annexin A5	ANXA5	Neurology
P48047	ATP synthase subunit O, mitochondrial	ATP5PO	Neurology
Q6ZMC9	Sialic acid-binding Ig-like lectin 15	SIGLEC15	Neurology
Q6PIL6	Kv channel-interacting protein 4	KCNIP4	Neurology
Q6P1M0	Long-chain fatty acid transport protein 4	SLC27A4	Neurology
P53582	Methionine aminopeptidase 1	METAP1	Neurology
P13385	Teratocarcinoma-derived growth factor 1	TDGF1	Neurology
Q9NRW1	Ras-related protein Rab-6B	RAB6B	Neurology
P05455	Lupus La protein	SSB	Neurology
O96013	Serine/threonine-protein kinase PAK 4	PAK4	Neurology
Q9NXA8	NAD-dependent protein deacylase sirtuin-5, mitochondrial	SIRT5	Neurology
Q8N2G4	Ly6/PLAUR domain-containing protein 1	LYPD1	Neurology
P49023	Paxillin	PXN	Neurology
Q9BXS1	Isopentenyl-diphosphate delta-isomerase 2	IDI2	Neurology
P15018	Leukemia inhibitory factor	LIF	Neurology
Q9H1C3	Glycosyltransferase 8 domain-containing protein 2	GLT8D2	Neurology
P20936	Ras GTPase-activating protein 1	RASA1	Neurology
P51452	Dual specificity protein phosphatase 3	DUSP3	Neurology
P09769	Tyrosine-protein kinase Fgr	FGR	Neurology
P14625	Endoplasmin	HSP90B1	Neurology
P10636	Microtubule-associated protein tau	MAPT	Neurology
Q9HAW4	Claspin	CLSPN	Neurology
Q9UM07	Protein-arginine deiminase type-4	PADI4	Neurology
P26440	Isovaleryl-CoA dehydrogenase, mitochondrial	IVD	Neurology
P29474	Nitric oxide synthase, endothelial	NOS3	Neurology
O60240	Perilipin-1	PLIN1	Neurology
P41208	Centrin-2	CETN2	Neurology
Q9Y6E0	Serine/threonine-protein kinase 24	STK24	Neurology
Q9UJY5	ADP-ribosylation factor-binding protein GGA1	GGA1	Neurology
P30039	Phenazine biosynthesis-like domain-containing protein	PBLD	Neurology
Q5JZY3	Ephrin type-A receptor 10	EPHA10	Neurology
Q02643	Growth hormone-releasing hormone receptor	GHRHR	Neurology
Q9BW30	Tubulin polymerization-promoting protein family member 3	TPPP3	Neurology
Q16864	V-type proton ATPase subunit F	ATP6V1F	Neurology
Q9HA65	TBC1 domain family member 17	TBC1D17	Neurology
Q96PP9	Guanylate-binding protein 4	GBP4	Neurology
Q9Y680	Peptidyl-prolyl cis-trans isomerase FKBP7	FKBP7	Neurology
Q03393	6-pyruvoyl tetrahydrobiopterin synthase	PTS	Neurology
P01375	Tumor necrosis factor	TNF	Neurology
P58417	Neurexophilin-1	NXPH1	Neurology
Q15126	Phosphomevalonate kinase	PMVK	Neurology
Q6UX27	V-set and transmembrane domain-containing protein 1	VSTM1	Neurology
Q15043	Zinc transporter ZIP14	SLC39A14	Neurology
Q9UK53	Inhibitor of growth protein 1	ING1	Neurology
P29466	Caspase-1	CASP1	Neurology
Q9H0C8	Integrin-linked kinase-associated serine/threonine phosphatase 2C	ILKAP	Neurology
Q07812	Apoptosis regulator BAX	BAX	Neurology
Q9Y5P4	Ceramide transfer protein	CERT	Neurology
Q9H2W6	39S ribosomal protein L46, mitochondrial	MRPL46	Neurology
Q9Y2V2	Calcium-regulated heat-stable protein 1	CARHSP1	Neurology
P13647	Keratin, type II cytoskeletal 5	KRT5	Neurology
P39905	Glial cell line-derived neurotrophic factor	GDNF	Neurology
O94813	Slit homolog 2 protein	SLIT2	Neurology
P29475	Nitric oxide synthase, brain	NOS1	Neurology
O14523	Phospholipid transfer protein C2CD2L	C2CD2L	Neurology
Q9UBB4	Ataxin-10	ATXN10	Neurology
Q9H3R2	Mucin-13	MUC13	Neurology
Q9NRG1	Phosphoribosyltransferase domain-containing protein 1	PRTFDC1	Neurology
Q16762	Thiosulfate sulfurtransferase	TST	Neurology
Q13426	DNA repair protein XRCC4	XRCC4	Neurology
Q15633	RISC-loading complex subunit TARBP2	TARBP2	Neurology
P07196	Neurofilament light polypeptide	NEFL	Neurology
P49789	Bis(5'-adenosyl)-triphosphatase	FHIT	Neurology
Q6UWL6	Kin of IRRE-like protein 2	KIRREL2	Neurology
O94985	Calsyntenin-1	CLSTN1	Neurology
Q9Y2W6	Tudor and KH domain-containing protein	TDRKH	Neurology
P09211	Glutathione S-transferase P	GSTP1	Neurology
P61244	Protein max	MAX	Neurology
Q96FQ6	Protein S100-A16	S100A16	Neurology
O00399	Dynactin subunit 6	DCTN6	Neurology
Q13308	Inactive tyrosine-protein kinase 7	PTK7	Neurology
P23276	Kell blood group glycoprotein	KEL	Neurology
Q9UPY6	Wiskott-Aldrich syndrome protein family member 3	WASF3	Neurology
Q8WUW1	Protein BRICK1	BRK1	Neurology
O95466	Formin-like protein 1	FMNL1	Neurology
Q9NS71	Gastrokine-1	GKN1	Neurology
Q9UJ72	Annexin A10	ANXA10	Neurology
P30519	Heme oxygenase 2	HMOX2	Neurology
Q86Z14	Beta-klotho	KLB	Neurology
Q6UXK2	Immunoglobulin superfamily containing leucine-rich repeat protein 2	ISLR2	Neurology
Q92917	G-patch domain and KOW motifs-containing protein	GPKOW	Neurology
P42892	Endothelin-converting enzyme 1	ECE1	Neurology
Q9UHV9	Prefoldin subunit 2	PFDN2	Neurology
Q92851	Caspase-10	CASP10	Neurology
Q9NQ88	Fructose-2,6-bisphosphatase TIGAR	TIGAR	Neurology
Q96B36	Proline-rich AKT1 substrate 1	AKT1S1	Neurology
O95994	Anterior gradient protein 2 homolog	AGR2	Neurology
P16444	Dipeptidase 1	DPEP1	Neurology
Q9Y4K4	Mitogen-activated protein kinase kinase kinase kinase 5	MAP4K5	Neurology
O95256	Interleukin-18 receptor accessory protein	IL18RAP	Neurology
P52943	Cysteine-rich protein 2	CRIP2	Neurology
P63098	Calcineurin subunit B type 1	PPP3R1	Neurology
P14868	Aspartate--tRNA ligase, cytoplasmic	DARS1	Neurology
Q9Y6D9	Mitotic spindle assembly checkpoint protein MAD1	MAD1L1	Neurology
O14944	Proepiregulin	EREG	Neurology
Q86WV1	Src kinase-associated phosphoprotein 1	SKAP1	Neurology
P29218	Inositol monophosphatase 1	IMPA1	Neurology
P18031	Tyrosine-protein phosphatase non-receptor type 1	PTPN1	Neurology
P36269	Glutathione hydrolase 5 proenzyme	GGT5	Neurology
Q16740	ATP-dependent Clp protease proteolytic subunit, mitochondrial	CLPP	Neurology
P05231	Interleukin-6	IL6	Neurology
Q92932	Receptor-type tyrosine-protein phosphatase N2	PTPRN2	Neurology
Q9HAN9	Nicotinamide/nicotinic acid mononucleotide adenylyltransferase 1	NMNAT1	Neurology
O95727	Cytotoxic and regulatory T-cell molecule	CRTAM	Neurology
P15509	Granulocyte-macrophage colony-stimulating factor receptor subunit alpha	CSF2RA	Neurology
P11464	Pregnancy-specific beta-1-glycoprotein 1	PSG1	Neurology
Q8NBI3	Draxin	DRAXIN	Neurology
O00559	Receptor-binding cancer antigen expressed on SiSo cells	EBAG9	Neurology
Q9BZM5	UL16-binding protein 2	ULBP2	Neurology
P01138	Beta-nerve growth factor	NGF	Neurology
Q96IU4	Protein ABHD14B	ABHD14B	Neurology
Q8TCT1	Phosphoethanolamine/phosphocholine phosphatase	PHOSPHO1	Neurology
P78560	Death domain-containing protein CRADD	CRADD	Neurology
Q08629	Testican-1	SPOCK1	Neurology
P09466	Glycodelin	PAEP	Neurology
O00308	NEDD4-like E3 ubiquitin-protein ligase WWP2	WWP2	Neurology
P07741	Adenine phosphoribosyltransferase	APRT	Neurology
Q8IUN9	C-type lectin domain family 10 member A	CLEC10A	Neurology
Q9HD42	Charged multivesicular body protein 1a	CHMP1A	Neurology
Q02083	N-acylethanolamine-hydrolyzing acid amidase	NAAA	Neurology
P50453	Serpin B9	SERPINB9	Neurology
O60609	GDNF family receptor alpha-3	GFRA3	Neurology
Q9UBT3	Dickkopf-related protein 4	DKK4	Neurology
P52798	Ephrin-A4	EFNA4	Neurology
Q2TAL6	Brorin	VWC2	Neurology
Q13451	Peptidyl-prolyl cis-trans isomerase FKBP5	FKBP5	Neurology
Q2MKA7	R-spondin-1	RSPO1	Neurology
Q96NZ8	WAP, Kazal, immunoglobulin, Kunitz and NTR domain-containing protein 1	WFIKKN1	Neurology
Q9H5V8	CUB domain-containing protein 1	CDCP1	Neurology
P38484	Interferon gamma receptor 2	IFNGR2	Neurology
Q15814	Tubulin-specific chaperone C	TBCC	Neurology
Q14108	Lysosome membrane protein 2	SCARB2	Neurology
P78333	Glypican-5	GPC5	Neurology
Q9Y6Y9	Lymphocyte antigen 96	LY96	Neurology
O43155	Leucine-rich repeat transmembrane protein FLRT2	FLRT2	Neurology
Q9H3S3	Transmembrane protease serine 5	TMPRSS5	Neurology
Q53H47	Histone-lysine N-methyltransferase SETMAR	SETMAR	Neurology
P16278	Beta-galactosidase	GLB1	Neurology
P08134	Rho-related GTP-binding protein RhoC	RHOC	Neurology
Q8NFP4	MAM domain-containing glycosylphosphatidylinositol anchor protein 1	MDGA1	Neurology
P40222	Alpha-taxilin	TXLNA	Neurology
O43557	Tumor necrosis factor ligand superfamily member 14	TNFSF14	Neurology
P48740	Mannan-binding lectin serine protease 1	MASP1	Neurology
O95630	STAM-binding protein	STAMBP	Neurology
Q6XZF7	Dynamin-binding protein	DNMBP	Neurology
Q92752	Tenascin-R	TNR	Neurology
Q6P1N0	Coiled-coil and C2 domain-containing protein 1A	CC2D1A	Neurology
Q8WV92	MIT domain-containing protein 1	MITD1	Neurology
Q02790	Peptidyl-prolyl cis-trans isomerase FKBP4	FKBP4	Neurology
P06748	Nucleophosmin	NPM1	Neurology
Q06830	Peroxiredoxin-1	PRDX1	Neurology
P22079	Lactoperoxidase	LPO	Neurology
O95407	Tumor necrosis factor receptor superfamily member 6B	TNFRSF6B	Neurology
Q6ISS4	Leukocyte-associated immunoglobulin-like receptor 2	LAIR2	Neurology
Q9NZQ7	Programmed cell death 1 ligand 1	CD274	Neurology
O00220	Tumor necrosis factor receptor superfamily member 10A	TNFRSF10A	Neurology
Q92765	Secreted frizzled-related protein 3	FRZB	Neurology
Q06323	Proteasome activator complex subunit 1	PSME1	Neurology
Q6UX15	Layilin	LAYN	Neurology
O76070	Gamma-synuclein	SNCG	Neurology
O95817	BAG family molecular chaperone regulator 3	BAG3	Neurology
O14618	Copper chaperone for superoxide dismutase	CCS	Neurology
O60242	Adhesion G protein-coupled receptor B3	ADGRB3	Neurology
P50135	Histamine N-methyltransferase	HNMT	Neurology
P78423	Fractalkine	CX3CL1	Neurology
Q8WWN9	Interactor protein for cytohesin exchange factors 1	IPCEF1	Neurology
P02771	Alpha-fetoprotein	AFP	Neurology
O15232	Matrilin-3	MATN3	Neurology
Q9NPH6	Odorant-binding protein 2b	OBP2B	Neurology
O14763	Tumor necrosis factor receptor superfamily member 10B	TNFRSF10B	Neurology
O15197	Ephrin type-B receptor 6	EPHB6	Neurology
P01258	Calcitonin	CALCA	Neurology
Q8N474	Secreted frizzled-related protein 1	SFRP1	Neurology
Q07011	Tumor necrosis factor receptor superfamily member 9	TNFRSF9	Neurology
Q9H477	Ribokinase	RBKS	Neurology
P56279	T-cell leukemia/lymphoma protein 1A	TCL1A	Neurology
P08962	CD63 antigen	CD63	Neurology
Q9UL46	Proteasome activator complex subunit 2	PSME2	Neurology
P07306	Asialoglycoprotein receptor 1	ASGR1	Neurology
Q9BYC5	Alpha-(1,6)-fucosyltransferase	FUT8	Neurology
Q99426	Tubulin-folding cofactor B	TBCB	Neurology
P12644	Bone morphogenetic protein 4	BMP4	Neurology
P28325	Cystatin-D	CST5	Neurology
Q9NR71	Neutral ceramidase	ASAH2	Neurology
P10145	Interleukin-8	CXCL8	Neurology
Q96GW7	Brevican core protein	BCAN	Neurology
P37023	Serine/threonine-protein kinase receptor R3	ACVRL1	Neurology
P23588	Eukaryotic translation initiation factor 4B	EIF4B	Neurology
Q9P0K1	Disintegrin and metalloproteinase domain-containing protein 22	ADAM22	Neurology
O15496	Group 10 secretory phospholipase A2	PLA2G10	Neurology
Q9BS40	Latexin	LXN	Neurology
P13500	C-C motif chemokine 2	CCL2	Neurology
P55291	Cadherin-15	CDH15	Neurology
O94779	Contactin-5	CNTN5	Neurology
Q9HCK4	Roundabout homolog 2	ROBO2	Neurology
P22223	Cadherin-3	CDH3	Neurology
Q08345	Epithelial discoidin domain-containing receptor 1	DDR1	Neurology
Q08708	CMRF35-like molecule 6	CD300C	Neurology
P15151	Poliovirus receptor	PVR	Neurology
Q8NBS9	Thioredoxin domain-containing protein 5	TXNDC5	Neurology
P21217_Q11128	3-galactosyl-N-acetylglucosaminide 4-alpha-L-fucosyltransferase FUT3_4-galactosyl-N-acetylglucosaminide 3-alpha-L-fucosyltransferase FUT5	FUT3_FUT5	Neurology
P52823	Stanniocalcin-1	STC1	Neurology
Q9H446	RWD domain-containing protein 1	RWDD1	Neurology
Q9NP79	Vacuolar protein sorting-associated protein VTA1 homolog	VTA1	Neurology
P15311	Ezrin	EZR	Neurology
P01732	T-cell surface glycoprotein CD8 alpha chain	CD8A	Neurology
P22894	Neutrophil collagenase	MMP8	Neurology
Q92854	Semaphorin-4D	SEMA4D	Neurology
O14737	Programmed cell death protein 5	PDCD5	Neurology
Q9UNZ2	NSFL1 cofactor p47	NSFL1C	Neurology
P35237	Serpin B6	SERPINB6	Neurology
O43927	C-X-C motif chemokine 13	CXCL13	Neurology
P28906	Hematopoietic progenitor cell antigen CD34	CD34	Neurology
P13611	Versican core protein	VCAN	Neurology
Q96CD2	Phosphopantothenoylcysteine decarboxylase	PPCDC	Neurology
P17405	Sphingomyelin phosphodiesterase	SMPD1	Neurology
Q10589	Bone marrow stromal antigen 2	BST2	Neurology
Q99731	C-C motif chemokine 19	CCL19	Neurology
P50225	Sulfotransferase 1A1	SULT1A1	Neurology
Q8NBJ7	Inactive C-alpha-formylglycine-generating enzyme 2	SUMF2	Neurology
P01236	Prolactin	PRL	Neurology
Q14739	Delta(14)-sterol reductase LBR	LBR	Neurology
P13473	Lysosome-associated membrane glycoprotein 2	LAMP2	Neurology
P12429	Annexin A3	ANXA3	Neurology
P06733	Alpha-enolase	ENO1	Neurology
P05060	Secretogranin-1	CHGB	Neurology
P78325	Disintegrin and metalloproteinase domain-containing protein 8	ADAM8	Neurology
P04233	HLA class II histocompatibility antigen gamma chain	CD74	Neurology
O00214	Galectin-8	LGALS8	Neurology
O14625	C-X-C motif chemokine 11	CXCL11	Neurology
Q01469	Fatty acid-binding protein 5	FABP5	Neurology
Q6P4E1	Protein GOLM2	GOLM2	Neurology
Q6NW40	RGM domain family member B	RGMB	Neurology
P09104	Gamma-enolase	ENO2	Neurology
P01178	Oxytocin-neurophysin 1	OXT	Neurology
Q96GP6	Scavenger receptor class F member 2	SCARF2	Neurology
P28908	Tumor necrosis factor receptor superfamily member 8	TNFRSF8	Neurology
P04216	Thy-1 membrane glycoprotein	THY1	Neurology
Q10588	ADP-ribosyl cyclase/cyclic ADP-ribose hydrolase 2	BST1	Neurology
O75509	Tumor necrosis factor receptor superfamily member 21	TNFRSF21	Neurology
Q9BRF8	Serine/threonine-protein phosphatase CPPED1	CPPED1	Neurology
P14384	Carboxypeptidase M	CPM	Neurology
O14594	Neurocan core protein	NCAN	Neurology
P25774	Cathepsin S	CTSS	Neurology
Q16288	NT-3 growth factor receptor	NTRK3	Neurology
Q6ZMJ2	Scavenger receptor class A member 5	SCARA5	Neurology
P30533	Alpha-2-macroglobulin receptor-associated protein	LRPAP1	Neurology
P48052	Carboxypeptidase A2	CPA2	Neurology
Q9P126	C-type lectin domain family 1 member B	CLEC1B	Neurology
P14207	Folate receptor beta	FOLR2	Neurology
P21757	Macrophage scavenger receptor types I and II	MSR1	Neurology
P57087	Junctional adhesion molecule B	JAM2	Neurology
Q96B86	Repulsive guidance molecule A	RGMA	Neurology
O94907	Dickkopf-related protein 1	DKK1	Neurology
Q9UBW5	Bridging integrator 2	BIN2	Neurology
O76076	CCN family member 5	CCN5	Neurology
P01215	Glycoprotein hormones alpha chain	CGA	Neurology
P05067	Amyloid-beta precursor protein	APP	Neurology
P11215	Integrin alpha-M	ITGAM	Neurology
P02749	Beta-2-glycoprotein 1	APOH	Neurology
P14174	Macrophage migration inhibitory factor	MIF	Neurology
Q15818	Neuronal pentraxin-1	NPTX1	Neurology
P19440	Glutathione hydrolase 1 proenzyme	GGT1	Neurology
P50895	Basal cell adhesion molecule	BCAM	Neurology
P31948	Stress-induced-phosphoprotein 1	STIP1	Neurology
Q9NZD4	Alpha-hemoglobin-stabilizing protein	AHSP	Neurology
Q02487	Desmocollin-2	DSC2	Neurology
Q04900	Sialomucin core protein 24	CD164	Neurology
O60462	Neuropilin-2	NRP2	Neurology
O15389	Sialic acid-binding Ig-like lectin 5	SIGLEC5	Neurology
P08254	Stromelysin-1	MMP3	Neurology
P23381	Tryptophan--tRNA ligase, cytoplasmic	WARS	Neurology
Q14112	Nidogen-2	NID2	Neurology
P12081	Histidine--tRNA ligase, cytoplasmic	HARS1	Neurology
P30086	Phosphatidylethanolamine-binding protein 1	PEBP1	Neurology
P30740	Leukocyte elastase inhibitor	SERPINB1	Neurology
Q96F46	Interleukin-17 receptor A	IL17RA	Neurology
Q86T13	C-type lectin domain family 14 member A	CLEC14A	Neurology
Q9HCN6	Platelet glycoprotein VI	GP6	Neurology
Q9P232	Contactin-3	CNTN3	Neurology
P55103	Inhibin beta C chain	INHBC	Neurology
Q96FE7	Phosphoinositide-3-kinase-interacting protein 1	PIK3IP1	Neurology
O15394	Neural cell adhesion molecule 2	NCAM2	Neurology
P23280	Carbonic anhydrase 6	CA6	Neurology
P00995	Serine protease inhibitor Kazal-type 1	SPINK1	Neurology
Q9UGT4	Sushi domain-containing protein 2	SUSD2	Neurology
Q14696	LRP chaperone MESD	MESD	Neurology
P05164	Myeloperoxidase	MPO	Neurology
Q02747	Guanylin	GUCA2A	Neurology
P01833	Polymeric immunoglobulin receptor	PIGR	Neurology
P14780	Matrix metalloproteinase-9	MMP9	Neurology
P35442	Thrombospondin-2	THBS2	Neurology
Q13093	Platelet-activating factor acetylhydrolase	PLA2G7	Neurology
Q15155	Nodal modulator 1	NOMO1	Neurology
P22105	Tenascin-X	TNXB	Neurology
Q6YHK3	CD109 antigen	CD109	Neurology
O43278	Kunitz-type protease inhibitor 1	SPINT1	Neurology
P14209	CD99 antigen	CD99	Neurology
Q96RD9	Fc receptor-like protein 5	FCRL5	Neurology
Q9Y240	C-type lectin domain family 11 member A	CLEC11A	Neurology
Q14126	Desmoglein-2	DSG2	Neurology
P04179	Superoxide dismutase [Mn], mitochondrial	SOD2	Neurology
Q9UKK9	ADP-sugar pyrophosphatase	NUDT5	Neurology
P14778	Interleukin-1 receptor type 1	IL1R1	Neurology
Q8IWV2	Contactin-4	CNTN4	Neurology
P63313	Thymosin beta-10	TMSB10	Neurology
Q8N6Q3	CD177 antigen	CD177	Neurology
Q5T2D2	Trem-like transcript 2 protein	TREML2	Neurology
Q99972	Myocilin	MYOC	Neurology
Q8TCZ2	CD99 antigen-like protein 2	CD99L2	Neurology
P20774	Mimecan	OGN	Neurology
P00749	Urokinase-type plasminogen activator	PLAU	Neurology
P20827	Ephrin-A1	EFNA1	Neurology
Q9NPH3	Interleukin-1 receptor accessory protein	IL1RAP	Neurology
O43505	Beta-1,4-glucuronyltransferase 1	B4GAT1	Neurology
P00352	Retinal dehydrogenase 1	ALDH1A1	Neurology
Q9UKJ1	Paired immunoglobulin-like type 2 receptor alpha	PILRA	Neurology
Q6UXG3	CMRF35-like molecule 9	CD300LG	Neurology
P16284	Platelet endothelial cell adhesion molecule	PECAM1	Neurology
P22749	Granulysin	GNLY	Neurology
P06734	Low affinity immunoglobulin epsilon Fc receptor	FCER2	Neurology
Q08431	Lactadherin	MFGE8	Neurology
Q16881	Thioredoxin reductase 1, cytoplasmic	TXNRD1	Neurology
P16871	Interleukin-7 receptor subunit alpha	IL7R	Neurology
Q8TDQ0	Hepatitis A virus cellular receptor 2	HAVCR2	Neurology
P15289	Arylsulfatase A	ARSA	Neurology
P08648	Integrin alpha-5	ITGA5	Neurology
O15117	FYN-binding protein 1	FYB1	Neurology
P30043	Flavin reductase	BLVRB	Neurology
Q969Z4	Tumor necrosis factor receptor superfamily member 19L	RELT	Neurology
P07108	Acyl-CoA-binding protein	DBI	Neurology
Q9Y279	V-set and immunoglobulin domain-containing protein 4	VSIG4	Neurology
P20333	Tumor necrosis factor receptor superfamily member 1B	TNFRSF1B	Neurology
P11717	Cation-independent mannose-6-phosphate receptor	IGF2R	Neurology
Q99727	Metalloproteinase inhibitor 4	TIMP4	Neurology
Q9NQ38	Serine protease inhibitor Kazal-type 5	SPINK5	Neurology
P00918	Carbonic anhydrase 2	CA2	Neurology
P17538	Chymotrypsinogen B	CTRB1	Neurology
Q9Y624	Junctional adhesion molecule A	F11R	Neurology
Q8N149	Leukocyte immunoglobulin-like receptor subfamily A member 2	LILRA2	Neurology
Q6UXH9	Inactive serine protease PAMR1	PAMR1	Neurology
P04155	Trefoil factor 1	TFF1	Neurology
P19438	Tumor necrosis factor receptor superfamily member 1A	TNFRSF1A	Neurology
P04118	Colipase	CLPS	Neurology
O76061	Stanniocalcin-2	STC2	Neurology
P22692	Insulin-like growth factor-binding protein 4	IGFBP4	Neurology
P28799	Progranulin	GRN	Neurology
Q99497	Parkinson disease protein 7	PARK7	Neurology
P22307	Non-specific lipid-transfer protein	SCP2	Oncology
Q6NXT1	Ankyrin repeat domain-containing protein 54	ANKRD54	Oncology
Q7Z6M1	Rab9 effector protein with kelch motifs	RABEPK	Oncology
Q7Z7D3	V-set domain-containing T-cell activation inhibitor 1	VTCN1	Oncology
Q8IWL2	Pulmonary surfactant-associated protein A1	SFTPA1	Oncology
P54727	UV excision repair protein RAD23 homolog B	RAD23B	Oncology
Q92982	Ninjurin-1	NINJ1	Oncology
P01242	Growth hormone variant	GH2	Oncology
Q6PGN9	Proline/serine-rich coiled-coil protein 1	PSRC1	Oncology
O14662	Syntaxin-16	STX16	Oncology
P06731	Carcinoembryonic antigen-related cell adhesion molecule 5	CEACAM5	Oncology
O60828	Polyglutamine-binding protein 1	PQBP1	Oncology
A4D1B5	Gamma-secretase-activating protein	GSAP	Oncology
Q7LG56	Ribonucleoside-diphosphate reductase subunit M2 B	RRM2B	Oncology
O14964	Hepatocyte growth factor-regulated tyrosine kinase substrate	HGS	Oncology
Q9P0J1	[Pyruvate dehydrogenase [acetyl-transferring]]-phosphatase 1, mitochondrial	PDP1	Oncology
P49788	Retinoic acid receptor responder protein 1	RARRES1	Oncology
O75787	Renin receptor	ATP6AP2	Oncology
Q9H4P4	E3 ubiquitin-protein ligase NRDP1	RNF41	Oncology
Q15797	Mothers against decapentaplegic homolog 1	SMAD1	Oncology
Q9Y5V3	Melanoma-associated antigen D1	MAGED1	Oncology
Q8N5S9	Calcium/calmodulin-dependent protein kinase kinase 1	CAMKK1	Oncology
Q9NRA1	Platelet-derived growth factor C	PDGFC	Oncology
P35813	Protein phosphatase 1A	PPM1A	Oncology
P43629	Killer cell immunoglobulin-like receptor 3DL1	KIR3DL1	Oncology
Q08AG7	Mitotic-spindle organizing protein 1	MZT1	Oncology
P31350	Ribonucleoside-diphosphate reductase subunit M2	RRM2	Oncology
P41586	Pituitary adenylate cyclase-activating polypeptide type I receptor	ADCYAP1R1	Oncology
Q8NBZ7	UDP-glucuronic acid decarboxylase 1	UXS1	Oncology
Q9NS15	Latent-transforming growth factor beta-binding protein 3	LTBP3	Oncology
P39748	Flap endonuclease 1	FEN1	Oncology
Q6BAA4	Fc receptor-like B	FCRLB	Oncology
P50749	Ras association domain-containing protein 2	RASSF2	Oncology
O75493	Carbonic anhydrase-related protein 11	CA11	Oncology
P43628	Killer cell immunoglobulin-like receptor 2DL3	KIR2DL3	Oncology
Q9Y243	RAC-gamma serine/threonine-protein kinase	AKT3	Oncology
P21810	Biglycan	BGN	Oncology
P35070	Probetacellulin	BTC	Oncology
P48643	T-complex protein 1 subunit epsilon	CCT5	Oncology
Q9UKR0	Kallikrein-12	KLK12	Oncology
Q07960	Rho GTPase-activating protein 1	ARHGAP1	Oncology
P46060	Ran GTPase-activating protein 1	RANGAP1	Oncology
Q7Z434	Mitochondrial antiviral-signaling protein	MAVS	Oncology
Q05516	Zinc finger and BTB domain-containing protein 16	ZBTB16	Oncology
Q7L5Y9	E3 ubiquitin-protein transferase MAEA	MAEA	Oncology
P07332	Tyrosine-protein kinase Fes/Fps	FES	Oncology
P34130	Neurotrophin-4	NTF4	Oncology
Q96NB1	Centrosomal protein 20	CEP20	Oncology
O15116	U6 snRNA-associated Sm-like protein LSm1	LSM1	Oncology
Q9Y265	RuvB-like 1	RUVBL1	Oncology
O00221	NF-kappa-B inhibitor epsilon	NFKBIE	Oncology
Q9UKS7	Zinc finger protein Helios	IKZF2	Oncology
Q9P0V8	SLAM family member 8	SLAMF8	Oncology
P31994	Low affinity immunoglobulin gamma Fc region receptor II-b	FCGR2B	Oncology
Q3B7J2	Glucose-fructose oxidoreductase domain-containing protein 2	GFOD2	Oncology
Q13490	Baculoviral IAP repeat-containing protein 2	BIRC2	Oncology
Q8IWL1	Pulmonary surfactant-associated protein A2	SFTPA2	Oncology
O43752	Syntaxin-6	STX6	Oncology
O60907	F-box-like/WD repeat-containing protein TBL1X	TBL1X	Oncology
P25786	Proteasome subunit alpha type-1	PSMA1	Oncology
Q9UQQ2	SH2B adapter protein 3	SH2B3	Oncology
O75380	NADH dehydrogenase [ubiquinone] iron-sulfur protein 6, mitochondrial	NDUFS6	Oncology
O75569	Interferon-inducible double-stranded RNA-dependent protein kinase activator A	PRKRA	Oncology
O95786	Antiviral innate immune response receptor RIG-I	DDX58	Oncology
P43490	Nicotinamide phosphoribosyltransferase	NAMPT	Oncology
Q6EIG7	C-type lectin domain family 6 member A	CLEC6A	Oncology
Q9Y2Z0	Protein SGT1 homolog	SUGT1	Oncology
Q8WUX2	Glutathione-specific gamma-glutamylcyclotransferase 2	CHAC2	Oncology
Q9Y223	Bifunctional UDP-N-acetylglucosamine 2-epimerase/N-acetylmannosamine kinase	GNE	Oncology
P04637	Cellular tumor antigen p53	TP53	Oncology
Q06787	Synaptic functional regulator FMR1	FMR1	Oncology
P55008	Allograft inflammatory factor 1	AIF1	Oncology
Q9Y639	Neuroplastin	NPTN	Oncology
Q9BUE0	Mediator of RNA polymerase II transcription subunit 18	MED18	Oncology
P01375	Tumor necrosis factor	TNF	Oncology
P30260	Cell division cycle protein 27 homolog	CDC27	Oncology
Q01543	Friend leukemia integration 1 transcription factor	FLI1	Oncology
O00186	Syntaxin-binding protein 3	STXBP3	Oncology
Q6P2H3	Centrosomal protein of 85 kDa	CEP85	Oncology
Q16772	Glutathione S-transferase A3	GSTA3	Oncology
Q8TD06	Anterior gradient protein 3	AGR3	Oncology
P15121	Aldo-keto reductase family 1 member B1	AKR1B1	Oncology
P40198	Carcinoembryonic antigen-related cell adhesion molecule 3	CEACAM3	Oncology
Q8WYN0	Cysteine protease ATG4A	ATG4A	Oncology
P14136	Glial fibrillary acidic protein	GFAP	Oncology
P01229	Lutropin subunit beta	LHB	Oncology
Q9BSW2	EF-hand calcium-binding domain-containing protein 4B	CRACR2A	Oncology
Q9UQB8	Brain-specific angiogenesis inhibitor 1-associated protein 2	BAIAP2	Oncology
Q6UX82	Ly6/PLAUR domain-containing protein 8	LYPD8	Oncology
Q9UHF1	Epidermal growth factor-like protein 7	EGFL7	Oncology
Q99683	Mitogen-activated protein kinase kinase kinase 5	MAP3K5	Oncology
Q96DU3	SLAM family member 6	SLAMF6	Oncology
P42331	Rho GTPase-activating protein 25	ARHGAP25	Oncology
P35637	RNA-binding protein FUS	FUS	Oncology
P06850	Corticoliberin	CRH	Oncology
Q8IUK5	Plexin domain-containing protein 1	PLXDC1	Oncology
P55789	FAD-linked sulfhydryl oxidase ALR	GFER	Oncology
Q9Y5L3	Ectonucleoside triphosphate diphosphohydrolase 2	ENTPD2	Oncology
P0CG37	Cryptic protein	CFC1	Oncology
Q96PQ0	VPS10 domain-containing receptor SorCS2	SORCS2	Oncology
P01275	Pro-glucagon	GCG	Oncology
Q9NX58	Cell growth-regulating nucleolar protein	LYAR	Oncology
P10747	T-cell-specific surface glycoprotein CD28	CD28	Oncology
O60760	Hematopoietic prostaglandin D synthase	HPGDS	Oncology
Q13145	BMP and activin membrane-bound inhibitor homolog	BAMBI	Oncology
O14713	Integrin beta-1-binding protein 1	ITGB1BP1	Oncology
P09110	3-ketoacyl-CoA thiolase, peroxisomal	ACAA1	Oncology
P51580	Thiopurine S-methyltransferase	TPMT	Oncology
O43524	Forkhead box protein O3	FOXO3	Oncology
P36888	Receptor-type tyrosine-protein kinase FLT3	FLT3	Oncology
Q9BQ51	Programmed cell death 1 ligand 2	PDCD1LG2	Oncology
P08069	Insulin-like growth factor 1 receptor	IGF1R	Oncology
Q8TE58	A disintegrin and metalloproteinase with thrombospondin motifs 15	ADAMTS15	Oncology
P05231	Interleukin-6	IL6	Oncology
P51692	Signal transducer and activator of transcription 5B	STAT5B	Oncology
Q15427	Splicing factor 3B subunit 4	SF3B4	Oncology
Q9UHD8	Septin-9	SEPTIN9	Oncology
P00519	Tyrosine-protein kinase ABL1	ABL1	Oncology
Q5VIR6	Vacuolar protein sorting-associated protein 53 homolog	VPS53	Oncology
Q9BYE9	Cadherin-related family member 2	CDHR2	Oncology
P61218	DNA-directed RNA polymerases I, II, and III subunit RPABC2	POLR2F	Oncology
Q86WD7	Serpin A9	SERPINA9	Oncology
Q9Y6A5	Transforming acidic coiled-coil-containing protein 3	TACC3	Oncology
Q9NUY8	TBC1 domain family member 23	TBC1D23	Oncology
O95831	Apoptosis-inducing factor 1, mitochondrial	AIFM1	Oncology
P34949	Mannose-6-phosphate isomerase	MPI	Oncology
Q6UXD5	Seizure 6-like protein 2	SEZ6L2	Oncology
Q7L5N7	Lysophosphatidylcholine acyltransferase 2	LPCAT2	Oncology
Q9UKR3	Kallikrein-13	KLK13	Oncology
Q9GZY6	Linker for activation of T-cells family member 2	LAT2	Oncology
Q07954	Prolow-density lipoprotein receptor-related protein 1	LRP1	Oncology
Q9Y653	Adhesion G-protein coupled receptor G1	ADGRG1	Oncology
P55273	Cyclin-dependent kinase 4 inhibitor D	CDKN2D	Oncology
P05783	Keratin, type I cytoskeletal 18	KRT18	Oncology
P10606	Cytochrome c oxidase subunit 5B, mitochondrial	COX5B	Oncology
Q9UJ71	C-type lectin domain family 4 member K	CD207	Oncology
O94760	N(G),N(G)-dimethylarginine dimethylaminohydrolase 1	DDAH1	Oncology
P17948	Vascular endothelial growth factor receptor 1	FLT1	Oncology
O75695	Protein XRP2	RP2	Oncology
Q9Y662	Heparan sulfate glucosamine 3-O-sulfotransferase 3B1	HS3ST3B1	Oncology
O00233	26S proteasome non-ATPase regulatory subunit 9	PSMD9	Oncology
Q9H4A9	Dipeptidase 2	DPEP2	Oncology
P05937	Calbindin	CALB1	Oncology
P08473	Neprilysin	MME	Oncology
P50583	Bis(5'-nucleosyl)-tetraphosphatase [asymmetrical]	NUDT2	Oncology
Q9HAV7	GrpE protein homolog 1, mitochondrial	GRPEL1	Oncology
O95498	Vascular non-inflammatory molecule 2	VNN2	Oncology
Q9BTE6	Alanyl-tRNA editing protein Aarsd1	AARSD1	Oncology
O75054	Immunoglobulin superfamily member 3	IGSF3	Oncology
Q9UK85	Dickkopf-like protein 1	DKKL1	Oncology
O15357	Phosphatidylinositol 3,4,5-trisphosphate 5-phosphatase 2	INPPL1	Oncology
P18627	Lymphocyte activation gene 3 protein	LAG3	Oncology
P28907	ADP-ribosyl cyclase/cyclic ADP-ribose hydrolase 1	CD38	Oncology
Q8N129	Protein canopy homolog 4	CNPY4	Oncology
Q49AH0	Cerebral dopamine neurotrophic factor	CDNF	Oncology
P38936	Cyclin-dependent kinase inhibitor 1	CDKN1A	Oncology
Q96EK5	KIF-binding protein	KIFBP	Oncology
Q7Z5A7	Chemokine-like protein TAFA-5	TAFA5	Oncology
Q11201	CMP-N-acetylneuraminate-beta-galactosamide-alpha-2,3-sialyltransferase 1	ST3GAL1	Oncology
Q96RT1	Erbin	ERBIN	Oncology
P37108	Signal recognition particle 14 kDa protein	SRP14	Oncology
Q86SJ6	Desmoglein-4	DSG4	Oncology
Q12846	Syntaxin-4	STX4	Oncology
P29459_P29460	Interleukin-12	IL12A_IL12B	Oncology
Q8IX05	CD302 antigen	CD302	Oncology
Q9C0C4	Semaphorin-4C	SEMA4C	Oncology
O00451	GDNF family receptor alpha-2	GFRA2	Oncology
P15848	Arylsulfatase B	ARSB	Oncology
O14828	Secretory carrier-associated membrane protein 3	SCAMP3	Oncology
Q8N386	Leucine-rich repeat-containing protein 25	LRRC25	Oncology
Q13561	Dynactin subunit 2	DCTN2	Oncology
P55039	Developmentally-regulated GTP-binding protein 2	DRG2	Oncology
Q9BSL1	Ubiquitin-associated domain-containing protein 1	UBAC1	Oncology
Q14241	Elongin-A	ELOA	Oncology
Q9BS26	Endoplasmic reticulum resident protein 44	ERP44	Oncology
Q96I82	Kazal-type serine protease inhibitor domain-containing protein 1	KAZALD1	Oncology
Q6UWW8	Carboxylesterase 3	CES3	Oncology
Q9Y5K8	V-type proton ATPase subunit D	ATP6V1D	Oncology
P29317	Ephrin type-A receptor 2	EPHA2	Oncology
Q9BSG5	Retbindin	RTBDN	Oncology
O43570	Carbonic anhydrase 12	CA12	Oncology
P49441	Inositol polyphosphate 1-phosphatase	INPP1	Oncology
P07949	Proto-oncogene tyrosine-protein kinase receptor Ret	RET	Oncology
Q9Y570	Protein phosphatase methylesterase 1	PPME1	Oncology
P07947	Tyrosine-protein kinase Yes	YES1	Oncology
Q8N9I9	Probable E3 ubiquitin-protein ligase DTX3	DTX3	Oncology
P07948	Tyrosine-protein kinase Lyn	LYN	Oncology
O75144	ICOS ligand	ICOSLG	Oncology
P23515	Oligodendrocyte-myelin glycoprotein	OMG	Oncology
Q99717	Mothers against decapentaplegic homolog 5	SMAD5	Oncology
P42658	Dipeptidyl aminopeptidase-like protein 6	DPP6	Oncology
Q8NEZ2	Vacuolar protein sorting-associated protein 37A	VPS37A	Oncology
O60825	6-phosphofructo-2-kinase/fructose-2,6-bisphosphatase 2	PFKFB2	Oncology
P15514	Amphiregulin	AREG	Oncology
O00592	Podocalyxin	PODXL	Oncology
Q7Z5R6	Amyloid beta A4 precursor protein-binding family B member 1-interacting protein	APBB1IP	Oncology
Q9NZT2	Opioid growth factor receptor	OGFR	Oncology
Q13576	Ras GTPase-activating-like protein IQGAP2	IQGAP2	Oncology
Q9UBM4	Opticin	OPTC	Oncology
P25685	DnaJ homolog subfamily B member 1	DNAJB1	Oncology
P98073	Enteropeptidase	TMPRSS15	Oncology
P50120	Retinol-binding protein 2	RBP2	Oncology
O00748	Cocaine esterase	CES2	Oncology
O60763	General vesicular transport factor p115	USO1	Oncology
O00622	CCN family member 1	CCN1	Oncology
P82980	Retinol-binding protein 5	RBP5	Oncology
Q86SJ2	Amphoterin-induced protein 2	AMIGO2	Oncology
Q86SR1	Polypeptide N-acetylgalactosaminyltransferase 10	GALNT10	Oncology
P58499	Protein FAM3B	FAM3B	Oncology
O15263	Beta-defensin 4A	DEFB4A_DEFB4B	Oncology
P80511	Protein S100-A12	S100A12	Oncology
Q8IXJ6	NAD-dependent protein deacetylase sirtuin-2	SIRT2	Oncology
Q99795	Cell surface A33 antigen	GPA33	Oncology
Q86SF2	N-acetylgalactosaminyltransferase 7	GALNT7	Oncology
Q8WXI7	Mucin-16	MUC16	Oncology
Q02742	Beta-1,3-galactosyl-O-glycosyl-glycoprotein beta-1,6-N-acetylglucosaminyltransferase	GCNT1	Oncology
Q13421	Mesothelin	MSLN	Oncology
Q7Z5L0	Vitelline membrane outer layer protein 1 homolog	VMO1	Oncology
Q99536	Synaptic vesicle membrane protein VAT-1 homolog	VAT1	Oncology
P05187	Alkaline phosphatase, placental type	ALPP	Oncology
Q16653	Myelin-oligodendrocyte glycoprotein	MOG	Oncology
P08397	Porphobilinogen deaminase	HMBS	Oncology
Q9NTU7	Cerebellin-4	CBLN4	Oncology
Q9P1Z2	Calcium-binding and coiled-coil domain-containing protein 1	CALCOCO1	Oncology
P01303	Pro-neuropeptide Y	NPY	Oncology
Q14213_Q8NEV9	Interleukin-27	EBI3_IL27	Oncology
Q9Y336	Sialic acid-binding Ig-like lectin 9	SIGLEC9	Oncology
Q9Y5K2	Kallikrein-4	KLK4	Oncology
P16870	Carboxypeptidase E	CPE	Oncology
P26010	Integrin beta-7	ITGB7	Oncology
O43699	Sialic acid-binding Ig-like lectin 6	SIGLEC6	Oncology
Q9UJM8	Hydroxyacid oxidase 1	HAO1	Oncology
Q15116	Programmed cell death protein 1	PDCD1	Oncology
Q9H6S3	Epidermal growth factor receptor kinase substrate 8-like protein 2	EPS8L2	Oncology
P47992	Lymphotactin	XCL1	Oncology
Q14203	Dynactin subunit 1	DCTN1	Oncology
P13521	Secretogranin-2	SCG2	Oncology
Q9ULX7	Carbonic anhydrase 14	CA14	Oncology
Q9NSA1	Fibroblast growth factor 21	FGF21	Oncology
O43715	TP53-regulated inhibitor of apoptosis 1	TRIAP1	Oncology
P30041	Peroxiredoxin-6	PRDX6	Oncology
O60911	Cathepsin L2	CTSV	Oncology
P47929	Galectin-7	LGALS7_LGALS7B	Oncology
Q9P0G3	Kallikrein-14	KLK14	Oncology
O14558	Heat shock protein beta-6	HSPB6	Oncology
Q9H156	SLIT and NTRK-like protein 2	SLITRK2	Oncology
Q9C005	Protein dpy-30 homolog	DPY30	Oncology
Q9GZV9	Fibroblast growth factor 23	FGF23	Oncology
O43827	Angiopoietin-related protein 7	ANGPTL7	Oncology
P02760	Protein AMBP	AMBP	Oncology
Q14790	Caspase-8	CASP8	Oncology
Q9BXY4	R-spondin-3	RSPO3	Oncology
P06756	Integrin alpha-V	ITGAV	Oncology
Q16790	Carbonic anhydrase 9	CA9	Oncology
Q496F6	CMRF35-like molecule 2	CD300E	Oncology
Q9H6B4	CXADR-like membrane protein	CLMP	Oncology
P20472	Parvalbumin alpha	PVALB	Oncology
Q6PCB0	von Willebrand factor A domain-containing protein 1	VWA1	Oncology
Q96D42	Hepatitis A virus cellular receptor 1	HAVCR1	Oncology
Q10471	Polypeptide N-acetylgalactosaminyltransferase 2	GALNT2	Oncology
Q9BZR6	Reticulon-4 receptor	RTN4R	Oncology
Q96I15	Selenocysteine lyase	SCLY	Oncology
Q02246	Contactin-2	CNTN2	Oncology
Q9UBG3	Cornulin	CRNN	Oncology
P98082	Disabled homolog 2	DAB2	Oncology
Q96JA1	Leucine-rich repeats and immunoglobulin-like domains protein 1	LRIG1	Oncology
P10145	Interleukin-8	CXCL8	Oncology
P40121	Macrophage-capping protein	CAPG	Oncology
Q9NPH0	Lysophosphatidic acid phosphatase type 6	ACP6	Oncology
P09105	Hemoglobin subunit theta-1	HBQ1	Oncology
P27695	DNA-(apurinic or apyrimidinic site) endonuclease	APEX1	Oncology
Q9H3G5	Probable serine carboxypeptidase CPVL	CPVL	Oncology
Q96NA2	Rab-interacting lysosomal protein	RILP	Oncology
P50579	Methionine aminopeptidase 2	METAP2	Oncology
P35052	Glypican-1	GPC1	Oncology
P39900	Macrophage metalloelastase	MMP12	Oncology
P13726	Tissue factor	F3	Oncology
O60243	Heparan-sulfate 6-O-sulfotransferase 1	HS6ST1	Oncology
Q16595	Frataxin, mitochondrial	FXN	Oncology
Q2VWP7	Protogenin	PRTG	Oncology
O95388	CCN family member 4	CCN4	Oncology
P05089	Arginase-1	ARG1	Oncology
Q9NS68	Tumor necrosis factor receptor superfamily member 19	TNFRSF19	Oncology
P09758	Tumor-associated calcium signal transducer 2	TACSTD2	Oncology
P80303	Nucleobindin-2	NUCB2	Oncology
P06127	T-cell surface glycoprotein CD5	CD5	Oncology
Q6UWN8	Serine protease inhibitor Kazal-type 6	SPINK6	Oncology
Q9HAV5	Tumor necrosis factor receptor superfamily member 27	EDA2R	Oncology
P09960	Leukotriene A-4 hydrolase	LTA4H	Oncology
Q00796	Sorbitol dehydrogenase	SORD	Oncology
O00292	Left-right determination factor 2	LEFTY2	Oncology
P51858	Hepatoma-derived growth factor	HDGF	Oncology
P16562	Cysteine-rich secretory protein 2	CRISP2	Oncology
P56159	GDNF family receptor alpha-1	GFRA1	Oncology
P62166	Neuronal calcium sensor 1	NCS1	Oncology
Q16775	Hydroxyacylglutathione hydrolase, mitochondrial	HAGH	Oncology
P32926	Desmoglein-3	DSG3	Oncology
Q9H4F8	SPARC-related modular calcium-binding protein 1	SMOC1	Oncology
Q8WWY7	WAP four-disulfide core domain protein 12	WFDC12	Oncology
O15123	Angiopoietin-2	ANGPT2	Oncology
Q9Y5W5	Wnt inhibitory factor 1	WIF1	Oncology
Q99075	Proheparin-binding EGF-like growth factor	HBEGF	Oncology
P80075	C-C motif chemokine 8	CCL8	Oncology
P35318	Pro-adrenomedullin	ADM	Oncology
P35475	Alpha-L-iduronidase	IDUA	Oncology
Q8TDQ1	CMRF35-like molecule 1	CD300LF	Oncology
Q16543	Hsp90 co-chaperone Cdc37	CDC37	Oncology
O43464	Serine protease HTRA2, mitochondrial	HTRA2	Oncology
P20138	Myeloid cell surface antigen CD33	CD33	Oncology
Q8NCC3	Phospholipase A2 group XV	PLA2G15	Oncology
Q96PD2	Discoidin, CUB and LCCL domain-containing protein 2	DCBLD2	Oncology
O14974	Protein phosphatase 1 regulatory subunit 12A	PPP1R12A	Oncology
O00244	Copper transport protein ATOX1	ATOX1	Oncology
Q5JTD0	Tight junction-associated protein 1	TJAP1	Oncology
P21802	Fibroblast growth factor receptor 2	FGFR2	Oncology
Q96SM3	Probable carboxypeptidase X1	CPXM1	Oncology
Q7Z4W1	L-xylulose reductase	DCXR	Oncology
P20851	C4b-binding protein beta chain	C4BPB	Oncology
Q9NP84	Tumor necrosis factor receptor superfamily member 12A	TNFRSF12A	Oncology
P29017	T-cell surface glycoprotein CD1c	CD1C	Oncology
P32004	Neural cell adhesion molecule L1	L1CAM	Oncology
P41439	Folate receptor gamma	FOLR3	Oncology
P41271	Neuroblastoma suppressor of tumorigenicity 1	NBL1	Oncology
Q9NZ53	Podocalyxin-like protein 2	PODXL2	Oncology
Q9BYH1	Seizure 6-like protein	SEZ6L	Oncology
P21741	Midkine	MDK	Oncology
Q96NY8	Nectin-4	NECTIN4	Oncology
P35916	Vascular endothelial growth factor receptor 3	FLT4	Oncology
Q9H8J5	MANSC domain-containing protein 1	MANSC1	Oncology
P37173	TGF-beta receptor type-2	TGFBR2	Oncology
Q92832	Protein kinase C-binding protein NELL1	NELL1	Oncology
Q96J42	Thioredoxin domain-containing protein 15	TXNDC15	Oncology
Q02763	Angiopoietin-1 receptor	TEK	Oncology
P35968	Vascular endothelial growth factor receptor 2	KDR	Oncology
P21589	5'-nucleotidase	NT5E	Oncology
P06870	Kallikrein-1	KLK1	Oncology
Q9UBX1	Cathepsin F	CTSF	Oncology
Q6FI81	Anamorsin	CIAPIN1	Oncology
Q9UP79	A disintegrin and metalloproteinase with thrombospondin motifs 8	ADAMTS8	Oncology
Q9HAT2	Sialate O-acetylesterase	SIAE	Oncology
P78552	Interleukin-13 receptor subunit alpha-1	IL13RA1	Oncology
Q14508	WAP four-disulfide core domain protein 2	WFDC2	Oncology
O95721	Synaptosomal-associated protein 29	SNAP29	Oncology
Q14512	Fibroblast growth factor-binding protein 1	FGFBP1	Oncology
O43895	Xaa-Pro aminopeptidase 2	XPNPEP2	Oncology
P07237	Protein disulfide-isomerase	P4HB	Oncology
Q15303	Receptor tyrosine-protein kinase erbB-4	ERBB4	Oncology
P09486	SPARC	SPARC	Oncology
P48307	Tissue factor pathway inhibitor 2	TFPI2	Oncology
Q9UJ68	Mitochondrial peptide methionine sulfoxide reductase	MSRA	Oncology
P09958	Furin	FURIN	Oncology
O75629	Protein CREG1	CREG1	Oncology
P01298	Pancreatic prohormone	PPY	Oncology
O60259	Kallikrein-8	KLK8	Oncology
Q9UBX7	Kallikrein-11	KLK11	Oncology
P26447	Protein S100-A4	S100A4	Oncology
P04626	Receptor tyrosine-protein kinase erbB-2	ERBB2	Oncology
P12931	Proto-oncogene tyrosine-protein kinase Src	SRC	Oncology
P18084	Integrin beta-5	ITGB5	Oncology
O43240	Kallikrein-10	KLK10	Oncology
P49767	Vascular endothelial growth factor C	VEGFC	Oncology
O00548	Delta-like protein 1	DLL1	Oncology
Q92876	Kallikrein-6	KLK6	Oncology
P26842	CD27 antigen	CD27	Oncology
P13688	Carcinoembryonic antigen-related cell adhesion molecule 1	CEACAM1	Oncology
P15328	Folate receptor alpha	FOLR1	Oncology
O95274	Ly6/PLAUR domain-containing protein 3	LYPD3	Oncology
Q16674	Melanoma-derived growth regulatory protein	MIA	Oncology
Q8IZC4	Rhotekin-2	RTKN2	Cardiometabolic_II
P78524	DENN domain-containing protein 2B	DENND2B	Cardiometabolic_II
Q9H2M3	S-methylmethionine--homocysteine S-methyltransferase BHMT2	BHMT2	Cardiometabolic_II
P55769	NHP2-like protein 1	SNU13	Cardiometabolic_II
Q9Y2W1	Thyroid hormone receptor-associated protein 3	THRAP3	Cardiometabolic_II
O43734	E3 ubiquitin ligase TRAF3IP2	TRAF3IP2	Cardiometabolic_II
O00567	Nucleolar protein 56	NOP56	Cardiometabolic_II
Q15477	Helicase SKI2W	SKIV2L	Cardiometabolic_II
P25391	Laminin subunit alpha-1	LAMA1	Cardiometabolic_II
P06753	Tropomyosin alpha-3 chain	TPM3	Cardiometabolic_II
P48507	Glutamate--cysteine ligase regulatory subunit	GCLM	Cardiometabolic_II
Q9NZJ5	Eukaryotic translation initiation factor 2-alpha kinase 3	EIF2AK3	Cardiometabolic_II
Q9Y623	Myosin-4	MYH4	Cardiometabolic_II
P23634	Plasma membrane calcium-transporting ATPase 4	ATP2B4	Cardiometabolic_II
O14958	Calsequestrin-2	CASQ2	Cardiometabolic_II
O95180	Voltage-dependent T-type calcium channel subunit alpha-1H	CACNA1H	Cardiometabolic_II
P54709	Sodium/potassium-transporting ATPase subunit beta-3	ATP1B3	Cardiometabolic_II
Q13503	Mediator of RNA polymerase II transcription subunit 21	MED21	Cardiometabolic_II
P08913	Alpha-2A adrenergic receptor	ADRA2A	Cardiometabolic_II
P49755	Transmembrane emp24 domain-containing protein 10	TMED10	Cardiometabolic_II
Q96DA2	Ras-related protein Rab-39B	RAB39B	Cardiometabolic_II
P46783	40S ribosomal protein S10	RPS10	Cardiometabolic_II
O00291	Huntingtin-interacting protein 1	HIP1	Cardiometabolic_II
P04141	Granulocyte-macrophage colony-stimulating factor	CSF2	Cardiometabolic_II
A6NCE7	Microtubule-associated proteins 1A/1B light chain 3 beta 2	MAP1LC3B2	Cardiometabolic_II
Q9Y3B8	Oligoribonuclease, mitochondrial	REXO2	Cardiometabolic_II
Q6UWF7	NXPE family member 4	NXPE4	Cardiometabolic_II
P55011	Solute carrier family 12 member 2	SLC12A2	Cardiometabolic_II
P10109	Adrenodoxin, mitochondrial	FDX1	Cardiometabolic_II
P30049	ATP synthase subunit delta, mitochondrial	ATP5F1D	Cardiometabolic_II
P33121	Long-chain-fatty-acid--CoA ligase 1	ACSL1	Cardiometabolic_II
O60701	UDP-glucose 6-dehydrogenase	UGDH	Cardiometabolic_II
Q9BY32	Inosine triphosphate pyrophosphatase	ITPA	Cardiometabolic_II
Q01780	Exosome component 10	EXOSC10	Cardiometabolic_II
Q08499	cAMP-specific 3',5'-cyclic phosphodiesterase 4D	PDE4D	Cardiometabolic_II
P21817	Ryanodine receptor 1	RYR1	Cardiometabolic_II
Q96HD9	N-acyl-aromatic-L-amino acid amidohydrolase	ACY3	Cardiometabolic_II
P35228	Nitric oxide synthase, inducible	NOS2	Cardiometabolic_II
E2RYF7	Protein PBMUCL2	HCG22	Cardiometabolic_II
Q9NVZ3	Adaptin ear-binding coat-associated protein 2	NECAP2	Cardiometabolic_II
Q9Y4C8	Probable RNA-binding protein 19	RBM19	Cardiometabolic_II
Q07973	1,25-dihydroxyvitamin D(3) 24-hydroxylase, mitochondrial	CYP24A1	Cardiometabolic_II
Q04695	Keratin, type I cytoskeletal 17	KRT17	Cardiometabolic_II
Q15059	Bromodomain-containing protein 3	BRD3	Cardiometabolic_II
B6SEH8	Endogenous retrovirus group V member 1 Env polyprotein	ERVV-1	Cardiometabolic_II
O95858	Tetraspanin-15	TSPAN15	Cardiometabolic_II
Q9H347	Ubiquilin-3	UBQLN3	Cardiometabolic_II
P06729	T-cell surface antigen CD2	CD2	Cardiometabolic_II
Q96IW2	SH2 domain-containing adapter protein D	SHD	Cardiometabolic_II
A6BM72	Multiple epidermal growth factor-like domains protein 11	MEGF11	Cardiometabolic_II
Q9UKX7	Nuclear pore complex protein Nup50	NUP50	Cardiometabolic_II
Q96LB8	Peptidoglycan recognition protein 4	PGLYRP4	Cardiometabolic_II
Q9NV35	Nucleotide triphosphate diphosphatase NUDT15	NUDT15	Cardiometabolic_II
Q10587	Thyrotroph embryonic factor	TEF	Cardiometabolic_II
Q13296	Mammaglobin-A	SCGB2A2	Cardiometabolic_II
P20929	Nebulin	NEB	Cardiometabolic_II
Q5TA50	Ceramide-1-phosphate transfer protein	CPTP	Cardiometabolic_II
Q86UW2	Organic solute transporter subunit beta	SLC51B	Cardiometabolic_II
Q8WZ42	Titin	TTN	Cardiometabolic_II
Q9UFP1	Golgi-associated kinase 1A	GASK1A	Cardiometabolic_II
Q99707	Methionine synthase	MTR	Cardiometabolic_II
P21673	Diamine acetyltransferase 1	SAT1	Cardiometabolic_II
O00425	Insulin-like growth factor 2 mRNA-binding protein 3	IGF2BP3	Cardiometabolic_II
O43290	U4/U6.U5 tri-snRNP-associated protein 1	SART1	Cardiometabolic_II
Q92935	Exostosin-like 1	EXTL1	Cardiometabolic_II
Q8N8E3	Centrosomal protein of 112 kDa	CEP112	Cardiometabolic_II
P16066	Atrial natriuretic peptide receptor 1	NPR1	Cardiometabolic_II
Q6NZY4	Zinc finger CCHC domain-containing protein 8	ZCCHC8	Cardiometabolic_II
P14415	Sodium/potassium-transporting ATPase subunit beta-2	ATP1B2	Cardiometabolic_II
Q96K76	Ubiquitin carboxyl-terminal hydrolase 47	USP47	Cardiometabolic_II
P05976	Myosin light chain 1/3, skeletal muscle isoform	MYL1	Cardiometabolic_II
Q9Y2Y0	ADP-ribosylation factor-like protein 2-binding protein	ARL2BP	Cardiometabolic_II
Q14088	Ras-related protein Rab-33A	RAB33A	Cardiometabolic_II
P38935	DNA-binding protein SMUBP-2	IGHMBP2	Cardiometabolic_II
P05026	Sodium/potassium-transporting ATPase subunit beta-1	ATP1B1	Cardiometabolic_II
O15305	Phosphomannomutase 2	PMM2	Cardiometabolic_II
Q9BW61	DET1- and DDB1-associated protein 1	DDA1	Cardiometabolic_II
Q15370	Elongin-B	ELOB	Cardiometabolic_II
Q8NET8	Transient receptor potential cation channel subfamily V member 3	TRPV3	Cardiometabolic_II
P05000	Interferon omega-1	IFNW1	Cardiometabolic_II
Q15018	BRISC complex subunit Abraxas 2	ABRAXAS2	Cardiometabolic_II
P54296	Myomesin-2	MYOM2	Cardiometabolic_II
Q16836	Hydroxyacyl-coenzyme A dehydrogenase, mitochondrial	HADH	Cardiometabolic_II
Q14353	Guanidinoacetate N-methyltransferase	GAMT	Cardiometabolic_II
P23511	Nuclear transcription factor Y subunit alpha	NFYA	Cardiometabolic_II
Q07075	Glutamyl aminopeptidase	ENPEP	Cardiometabolic_II
Q9BV94	ER degradation-enhancing alpha-mannosidase-like protein 2	EDEM2	Cardiometabolic_II
Q02127	Dihydroorotate dehydrogenase	DHODH	Cardiometabolic_II
P57078	Receptor-interacting serine/threonine-protein kinase 4	RIPK4	Cardiometabolic_II
Q6ZN66	Guanylate-binding protein 6	GBP6	Cardiometabolic_II
Q9BZL6	Serine/threonine-protein kinase D2	PRKD2	Cardiometabolic_II
A6NHS7	MANSC domain-containing protein 4	MANSC4	Cardiometabolic_II
O75521	Enoyl-CoA delta isomerase 2	ECI2	Cardiometabolic_II
P12270	Nucleoprotein TPR	TPR	Cardiometabolic_II
Q9NYX4	Neuron-specific vesicular protein calcyon	CALY	Cardiometabolic_II
P37058	Testosterone 17-beta-dehydrogenase 3	HSD17B3	Cardiometabolic_II
Q9BZC7	ATP-binding cassette sub-family A member 2	ABCA2	Cardiometabolic_II
Q6P4F2	Ferredoxin-2, mitochondrial	FDX2	Cardiometabolic_II
Q16774	Guanylate kinase	GUK1	Cardiometabolic_II
Q9UNN8	Endothelial protein C receptor	PROCR	Cardiometabolic_II
P10082	Peptide YY	PYY	Cardiometabolic_II
O15018	PDZ domain-containing protein 2	PDZD2	Cardiometabolic_II
Q16206	Ecto-NOX disulfide-thiol exchanger 2	ENOX2	Cardiometabolic_II
P0C7L1	Serine protease inhibitor Kazal-type 8	SPINK8	Cardiometabolic_II
Q7Z7H5	Transmembrane emp24 domain-containing protein 4	TMED4	Cardiometabolic_II
Q9Y2L6	FERM domain-containing protein 4B	FRMD4B	Cardiometabolic_II
P55010	Eukaryotic translation initiation factor 5	EIF5	Cardiometabolic_II
Q01581	Hydroxymethylglutaryl-CoA synthase, cytoplasmic	HMGCS1	Cardiometabolic_II
Q12986	Transcriptional repressor NF-X1	NFX1	Cardiometabolic_II
P22033	Methylmalonyl-CoA mutase, mitochondrial	MMUT	Cardiometabolic_II
P19838	Nuclear factor NF-kappa-B p105 subunit	NFKB1	Cardiometabolic_II
Q01484	Ankyrin-2	ANK2	Cardiometabolic_II
P59901	Leukocyte immunoglobulin-like receptor subfamily A member 4	LILRA4	Cardiometabolic_II
O43896	Kinesin-like protein KIF1C	KIF1C	Cardiometabolic_II
Q03013	Glutathione S-transferase Mu 4	GSTM4	Cardiometabolic_II
O94766	Galactosylgalactosylxylosylprotein 3-beta-glucuronosyltransferase 3	B3GAT3	Cardiometabolic_II
Q3SXY8	ADP-ribosylation factor-like protein 13B	ARL13B	Cardiometabolic_II
O95670	V-type proton ATPase subunit G 2	ATP6V1G2	Cardiometabolic_II
O00327	Aryl hydrocarbon receptor nuclear translocator-like protein 1	ARNTL	Cardiometabolic_II
P48668	Keratin, type II cytoskeletal 6C	KRT6C	Cardiometabolic_II
P00966	Argininosuccinate synthase	ASS1	Cardiometabolic_II
Q96PU4	E3 ubiquitin-protein ligase UHRF2	UHRF2	Cardiometabolic_II
P20382	Pro-MCH	PMCH	Cardiometabolic_II
P35606	Coatomer subunit beta'	COPB2	Cardiometabolic_II
P13224	Platelet glycoprotein Ib beta chain	GP1BB	Cardiometabolic_II
Q14807	Kinesin-like protein KIF22	KIF22	Cardiometabolic_II
P50461	Cysteine and glycine-rich protein 3	CSRP3	Cardiometabolic_II
Q14781	Chromobox protein homolog 2	CBX2	Cardiometabolic_II
Q96A35	39S ribosomal protein L24, mitochondrial	MRPL24	Cardiometabolic_II
Q58F21	Bromodomain testis-specific protein	BRDT	Cardiometabolic_II
Q96EU7	C1GALT1-specific chaperone 1	C1GALT1C1	Cardiometabolic_II
Q5VVQ6	Ubiquitin thioesterase OTU1	YOD1	Cardiometabolic_II
A6NDB9	Paralemmin-3	PALM3	Cardiometabolic_II
O75534	Cold shock domain-containing protein E1	CSDE1	Cardiometabolic_II
Q13563	Polycystin-2	PKD2	Cardiometabolic_II
Q99598	Translin-associated protein X	TSNAX	Cardiometabolic_II
Q86VP3	Phosphofurin acidic cluster sorting protein 2	PACS2	Cardiometabolic_II
Q5W0V3	FHF complex subunit HOOK interacting protein 2A	FHIP2A	Cardiometabolic_II
P41227	N-alpha-acetyltransferase 10	NAA10	Cardiometabolic_II
Q86VR7	V-set and immunoglobulin domain-containing protein 10-like	VSIG10L	Cardiometabolic_II
Q93052	Lipoma-preferred partner	LPP	Cardiometabolic_II
O75427	Leucine-rich repeat and calponin homology domain-containing protein 4	LRCH4	Cardiometabolic_II
P35609	Alpha-actinin-2	ACTN2	Cardiometabolic_II
P32241	Vasoactive intestinal polypeptide receptor 1	VIPR1	Cardiometabolic_II
Q8ND90	Paraneoplastic antigen Ma1	PNMA1	Cardiometabolic_II
Q5JTV8	Torsin-1A-interacting protein 1	TOR1AIP1	Cardiometabolic_II
Q9UBV2	Protein sel-1 homolog 1	SEL1L	Cardiometabolic_II
P46926	Glucosamine-6-phosphate isomerase 1	GNPDA1	Cardiometabolic_II
Q8NFP7	Diphosphoinositol polyphosphate phosphohydrolase 3-alpha	NUDT10	Cardiometabolic_II
Q14324	Myosin-binding protein C, fast-type	MYBPC2	Cardiometabolic_II
P35520	Cystathionine beta-synthase	CBS	Cardiometabolic_II
O14841	5-oxoprolinase	OPLAH	Cardiometabolic_II
Q8WXC3	Pyrin domain-containing protein 1	PYDC1	Cardiometabolic_II
O43423	Acidic leucine-rich nuclear phosphoprotein 32 family member C	ANP32C	Cardiometabolic_II
Q9BQI0	Allograft inflammatory factor 1-like	AIF1L	Cardiometabolic_II
Q8TER0	Sushi, nidogen and EGF-like domain-containing protein 1	SNED1	Cardiometabolic_II
Q9BTK6	PAXIP1-associated glutamate-rich protein 1	PAGR1	Cardiometabolic_II
Q9H173	Nucleotide exchange factor SIL1	SIL1	Cardiometabolic_II
P20645	Cation-dependent mannose-6-phosphate receptor	M6PR	Cardiometabolic_II
P13929	Beta-enolase	ENO3	Cardiometabolic_II
Q96ID5	Immunoglobulin superfamily member 21	IGSF21	Cardiometabolic_II
P23327	Sarcoplasmic reticulum histidine-rich calcium-binding protein	HRC	Cardiometabolic_II
P29536	Leiomodin-1	LMOD1	Cardiometabolic_II
Q13316	Dentin matrix acidic phosphoprotein 1	DMP1	Cardiometabolic_II
P35914	Hydroxymethylglutaryl-CoA lyase, mitochondrial	HMGCL	Cardiometabolic_II
Q9Y5X3	Sorting nexin-5	SNX5	Cardiometabolic_II
Q14643	Inositol 1,4,5-trisphosphate receptor type 1	ITPR1	Cardiometabolic_II
Q99807	5-demethoxyubiquinone hydroxylase, mitochondrial	COQ7	Cardiometabolic_II
Q99942	E3 ubiquitin-protein ligase RNF5	RNF5	Cardiometabolic_II
P36776	Lon protease homolog, mitochondrial	LONP1	Cardiometabolic_II
Q14457	Beclin-1	BECN1	Cardiometabolic_II
I3L3R5	Coiled-coil domain-containing glutamate-rich protein 2	CCER2	Cardiometabolic_II
Q8N668	COMM domain-containing protein 1	COMMD1	Cardiometabolic_II
P11532	Dystrophin	DMD	Cardiometabolic_II
P05305	Endothelin-1	EDN1	Cardiometabolic_II
Q14160	Protein scribble homolog	SCRIB	Cardiometabolic_II
Q8WZ75	Roundabout homolog 4	ROBO4	Cardiometabolic_II
P55809	Succinyl-CoA:3-ketoacid coenzyme A transferase 1, mitochondrial	OXCT1	Cardiometabolic_II
Q9BY49	Peroxisomal trans-2-enoyl-CoA reductase	PECR	Cardiometabolic_II
Q9NZN3	EH domain-containing protein 3	EHD3	Cardiometabolic_II
P14902	Indoleamine 2,3-dioxygenase 1	IDO1	Cardiometabolic_II
Q96C92	Endosome-associated-trafficking regulator 1	ENTR1	Cardiometabolic_II
O75506	Heat shock factor-binding protein 1	HSBP1	Cardiometabolic_II
P01225	Follitropin subunit beta	FSHB	Cardiometabolic_II
O95980	Reversion-inducing cysteine-rich protein with Kazal motifs	RECK	Cardiometabolic_II
Q8NC42	E3 ubiquitin-protein ligase RNF149	RNF149	Cardiometabolic_II
Q9H7C9	Mth938 domain-containing protein	AAMDC	Cardiometabolic_II
Q8TAE8	Growth arrest and DNA damage-inducible proteins-interacting protein 1	GADD45GIP1	Cardiometabolic_II
Q5GAN6	Inactive ribonuclease-like protein 10	RNASE10	Cardiometabolic_II
P30084	Enoyl-CoA hydratase, mitochondrial	ECHS1	Cardiometabolic_II
Q5SW79	Centrosomal protein of 170 kDa	CEP170	Cardiometabolic_II
P50053	Ketohexokinase	KHK	Cardiometabolic_II
O75348	V-type proton ATPase subunit G 1	ATP6V1G1	Cardiometabolic_II
Q53T59	HCLS1-binding protein 3	HS1BP3	Cardiometabolic_II
Q8IVF2	Protein AHNAK2	AHNAK2	Cardiometabolic_II
P12829	Myosin light chain 4	MYL4	Cardiometabolic_II
Q0VD83	Apolipoprotein B receptor	APOBR	Cardiometabolic_II
O75061	Putative tyrosine-protein phosphatase auxilin	DNAJC6	Cardiometabolic_II
Q8WUF8	Cotranscriptional regulator FAM172A	FAM172A	Cardiometabolic_II
Q13137	Calcium-binding and coiled-coil domain-containing protein 2	CALCOCO2	Cardiometabolic_II
P58107	Epiplakin	EPPK1	Cardiometabolic_II
P08590	Myosin light chain 3	MYL3	Cardiometabolic_II
Q86X76	Deaminated glutathione amidase	NIT1	Cardiometabolic_II
A0A0B4J2D5	Glutamine amidotransferase-like class 1 domain-containing protein 3B, mitochondrial	GATD3B	Cardiometabolic_II
Q12841	Follistatin-related protein 1	FSTL1	Cardiometabolic_II
Q9NR61	Delta-like protein 4	DLL4	Cardiometabolic_II
Q6YN16	Hydroxysteroid dehydrogenase-like protein 2	HSDL2	Cardiometabolic_II
Q6ZRY4	RNA-binding protein with multiple splicing 2	RBPMS2	Cardiometabolic_II
P43487	Ran-specific GTPase-activating protein	RANBP1	Cardiometabolic_II
Q92835	Phosphatidylinositol 3,4,5-trisphosphate 5-phosphatase 1	INPP5D	Cardiometabolic_II
Q09666	Neuroblast differentiation-associated protein AHNAK	AHNAK	Cardiometabolic_II
Q9NYZ4	Sialic acid-binding Ig-like lectin 8	SIGLEC8	Cardiometabolic_II
O60476	Mannosyl-oligosaccharide 1,2-alpha-mannosidase IB	MAN1A2	Cardiometabolic_II
P07355	Annexin A2	ANXA2	Cardiometabolic_II
P07492	Gastrin-releasing peptide	GRP	Cardiometabolic_II
P21754	Zona pellucida sperm-binding protein 3	ZP3	Cardiometabolic_II
P07098	Gastric triacylglycerol lipase	LIPF	Cardiometabolic_II
Q9H3K6	BolA-like protein 2	BOLA2_BOLA2B	Cardiometabolic_II
Q16621	Transcription factor NF-E2 45 kDa subunit	NFE2	Cardiometabolic_II
O94979	Protein transport protein Sec31A	SEC31A	Cardiometabolic_II
P20042	Eukaryotic translation initiation factor 2 subunit 2	EIF2S2	Cardiometabolic_II
Q9UJ70	N-acetyl-D-glucosamine kinase	NAGK	Cardiometabolic_II
O95825	Quinone oxidoreductase-like protein 1	CRYZL1	Cardiometabolic_II
Q6UWR7	Glycerophosphocholine cholinephosphodiesterase ENPP6	ENPP6	Cardiometabolic_II
Q9BV79	Enoyl-[acyl-carrier-protein] reductase, mitochondrial	MECR	Cardiometabolic_II
Q6UY14	ADAMTS-like protein 4	ADAMTSL4	Cardiometabolic_II
Q5FWE3	Proline-rich transmembrane protein 3	PRRT3	Cardiometabolic_II
Q8IWT1	Sodium channel subunit beta-4	SCN4B	Cardiometabolic_II
Q9HB40	Retinoid-inducible serine carboxypeptidase	SCPEP1	Cardiometabolic_II
Q96DR5	BPI fold-containing family A member 2	BPIFA2	Cardiometabolic_II
P07942	Laminin subunit beta-1	LAMB1	Cardiometabolic_II
Q8NFL0	UDP-GlcNAc:betaGal beta-1,3-N-acetylglucosaminyltransferase 7	B3GNT7	Cardiometabolic_II
P01189	Pro-opiomelanocortin	POMC	Cardiometabolic_II
Q7L266	Isoaspartyl peptidase/L-asparaginase	ASRGL1	Cardiometabolic_II
P50914	60S ribosomal protein L14	RPL14	Cardiometabolic_II
P09543	2',3'-cyclic-nucleotide 3'-phosphodiesterase	CNP	Cardiometabolic_II
P02458	Collagen alpha-1(II) chain	COL2A1	Cardiometabolic_II
Q24JP5	Transmembrane protein 132A	TMEM132A	Cardiometabolic_II
P09681	Gastric inhibitory polypeptide	GIP	Cardiometabolic_II
Q9UBQ7	Glyoxylate reductase/hydroxypyruvate reductase	GRHPR	Cardiometabolic_II
Q9BVM4	Gamma-glutamylaminecyclotransferase	GGACT	Cardiometabolic_II
P33681	T-lymphocyte activation antigen CD80	CD80	Cardiometabolic_II
Q12982	BCL2/adenovirus E1B 19 kDa protein-interacting protein 2	BNIP2	Cardiometabolic_II
Q96DC8	Enoyl-CoA hydratase domain-containing protein 3, mitochondrial	ECHDC3	Cardiometabolic_II
Q8TCD5	5'(3')-deoxyribonucleotidase, cytosolic type	NT5C	Cardiometabolic_II
Q7Z7M9	Polypeptide N-acetylgalactosaminyltransferase 5	GALNT5	Cardiometabolic_II
Q00872	Myosin-binding protein C, slow-type	MYBPC1	Cardiometabolic_II
Q14914	Prostaglandin reductase 1	PTGR1	Cardiometabolic_II
Q6UW49	Sperm equatorial segment protein 1	SPESP1	Cardiometabolic_II
P51511	Matrix metalloproteinase-15	MMP15	Cardiometabolic_II
P08138	Tumor necrosis factor receptor superfamily member 16	NGFR	Cardiometabolic_II
P15502	Elastin	ELN	Cardiometabolic_II
Q8NDI1	EH domain-binding protein 1	EHBP1	Cardiometabolic_II
O43681	ATPase GET3	GET3	Cardiometabolic_II
O75223	Gamma-glutamylcyclotransferase	GGCT	Cardiometabolic_II
O43405	Cochlin	COCH	Cardiometabolic_II
Q9Y2E5	Epididymis-specific alpha-mannosidase	MAN2B2	Cardiometabolic_II
P02008	Hemoglobin subunit zeta	HBZ	Cardiometabolic_II
P23919	Thymidylate kinase	DTYMK	Cardiometabolic_II
Q7Z304	MAM domain-containing protein 2	MAMDC2	Cardiometabolic_II
P78539	Sushi repeat-containing protein SRPX	SRPX	Cardiometabolic_II
Q8N4F0	BPI fold-containing family B member 2	BPIFB2	Cardiometabolic_II
P54687	Branched-chain-amino-acid aminotransferase, cytosolic	BCAT1	Cardiometabolic_II
Q969H8	Myeloid-derived growth factor	MYDGF	Cardiometabolic_II
Q96EM0	Trans-3-hydroxy-L-proline dehydratase	L3HYPDH	Cardiometabolic_II
Q9BXN1	Asporin	ASPN	Cardiometabolic_II
Q13428	Treacle protein	TCOF1	Cardiometabolic_II
P14854	Cytochrome c oxidase subunit 6B1	COX6B1	Cardiometabolic_II
P16035	Metalloproteinase inhibitor 2	TIMP2	Cardiometabolic_II
P53674	Beta-crystallin B1	CRYBB1	Cardiometabolic_II
O14960	Leukocyte cell-derived chemotaxin-2	LECT2	Cardiometabolic_II
O14933	Ubiquitin/ISG15-conjugating enzyme E2 L6	UBE2L6	Cardiometabolic_II
Q8N436	Inactive carboxypeptidase-like protein X2	CPXM2	Cardiometabolic_II
Q13442	28 kDa heat- and acid-stable phosphoprotein	PDAP1	Cardiometabolic_II
P23467	Receptor-type tyrosine-protein phosphatase beta	PTPRB	Cardiometabolic_II
O75154	Rab11 family-interacting protein 3	RAB11FIP3	Cardiometabolic_II
Q6NUS6	Tectonic-3	TCTN3	Cardiometabolic_II
Q96FZ7	Charged multivesicular body protein 6	CHMP6	Cardiometabolic_II
P98161	Polycystin-1	PKD1	Cardiometabolic_II
Q9BXD5	N-acetylneuraminate lyase	NPL	Cardiometabolic_II
Q9P2J2	Protein turtle homolog A	IGSF9	Cardiometabolic_II
Q9BW04	Specifically androgen-regulated gene protein	SARG	Cardiometabolic_II
Q8WWV6	High affinity immunoglobulin alpha and immunoglobulin mu Fc receptor	FCAMR	Cardiometabolic_II
O75711	Scrapie-responsive protein 1	SCRG1	Cardiometabolic_II
Q6UXI7	Vitrin	VIT	Cardiometabolic_II
P29692	Elongation factor 1-delta	EEF1D	Cardiometabolic_II
Q9NQR4	Omega-amidase NIT2	NIT2	Cardiometabolic_II
Q9BQS7	Hephaestin	HEPH	Cardiometabolic_II
Q9H3S4	Thiamin pyrophosphokinase 1	TPK1	Cardiometabolic_II
Q96C24	Synaptotagmin-like protein 4	SYTL4	Cardiometabolic_II
O60234	Glia maturation factor gamma	GMFG	Cardiometabolic_II
P51688	N-sulphoglucosamine sulphohydrolase	SGSH	Cardiometabolic_II
Q969X0	RILP-like protein 2	RILPL2	Cardiometabolic_II
P23471	Receptor-type tyrosine-protein phosphatase zeta	PTPRZ1	Cardiometabolic_II
P52209	6-phosphogluconate dehydrogenase, decarboxylating	PGD	Cardiometabolic_II
P32320	Cytidine deaminase	CDA	Cardiometabolic_II
Q6PI73	Leukocyte immunoglobulin-like receptor subfamily A member 6	LILRA6	Cardiometabolic_II
P08582	Melanotransferrin	MELTF	Cardiometabolic_II
Q96MK3	Pseudokinase FAM20A	FAM20A	Cardiometabolic_II
Q8IZF2	Adhesion G protein-coupled receptor F5	ADGRF5	Cardiometabolic_II
P49593	Protein phosphatase 1F	PPM1F	Cardiometabolic_II
P05413	Fatty acid-binding protein, heart	FABP3	Cardiometabolic_II
Q9UBR1	Beta-ureidopropionase	UPB1	Cardiometabolic_II
Q15388	Mitochondrial import receptor subunit TOM20 homolog	TOMM20	Cardiometabolic_II
O00194	Ras-related protein Rab-27B	RAB27B	Cardiometabolic_II
Q6ZMM2	ADAMTS-like protein 5	ADAMTSL5	Cardiometabolic_II
P45954	Short/branched chain specific acyl-CoA dehydrogenase, mitochondrial	ACADSB	Cardiometabolic_II
P61026	Ras-related protein Rab-10	RAB10	Cardiometabolic_II
P62072	Mitochondrial import inner membrane translocase subunit Tim10	TIMM10	Cardiometabolic_II
P07093	Glia-derived nexin	SERPINE2	Cardiometabolic_II
Q7Z7K0	COX assembly mitochondrial protein homolog	CMC1	Cardiometabolic_II
Q96AG4	Leucine-rich repeat-containing protein 59	LRRC59	Cardiometabolic_II
P40199	Carcinoembryonic antigen-related cell adhesion molecule 6	CEACAM6	Cardiometabolic_II
P16410	Cytotoxic T-lymphocyte protein 4	CTLA4	Cardiometabolic_II
P07288	Prostate-specific antigen	KLK3	Cardiometabolic_II
Q6H9L7	Isthmin-2	ISM2	Cardiometabolic_II
Q9Y303	N-acetylglucosamine-6-phosphate deacetylase	AMDHD2	Cardiometabolic_II
P13796	Plastin-2	LCP1	Cardiometabolic_II
P02730	Band 3 anion transport protein	SLC4A1	Cardiometabolic_II
Q86TH1	ADAMTS-like protein 2	ADAMTSL2	Cardiometabolic_II
P30046	D-dopachrome decarboxylase	DDT	Cardiometabolic_II
P23560	Brain-derived neurotrophic factor	BDNF	Cardiometabolic_II
Q9NRR1	Cytokine-like protein 1	CYTL1	Cardiometabolic_II
P13667	Protein disulfide-isomerase A4	PDIA4	Cardiometabolic_II
Q8N6C8	Leukocyte immunoglobulin-like receptor subfamily A member 3	LILRA3	Cardiometabolic_II
Q02817	Mucin-2	MUC2	Cardiometabolic_II
P98095	Fibulin-2	FBLN2	Cardiometabolic_II
P02461	Collagen alpha-1(III) chain	COL3A1	Cardiometabolic_II
P08575	Receptor-type tyrosine-protein phosphatase C	PTPRC	Cardiometabolic_II
P13727	Bone marrow proteoglycan	PRG2	Cardiometabolic_II
P35579	Myosin-9	MYH9	Cardiometabolic_II
Q9Y2Y8	Proteoglycan 3	PRG3	Cardiometabolic_II
P32971	Tumor necrosis factor ligand superfamily member 8	TNFSF8	Cardiometabolic_II
P30405	Peptidyl-prolyl cis-trans isomerase F, mitochondrial	PPIF	Cardiometabolic_II
Q6IBS0	Twinfilin-2	TWF2	Cardiometabolic_II
Q8N114	Protein shisa-5	SHISA5	Cardiometabolic_II
O43280	Trehalase	TREH	Cardiometabolic_II
P02818	Osteocalcin	BGLAP	Cardiometabolic_II
P47972	Neuronal pentraxin-2	NPTX2	Cardiometabolic_II
Q96NZ9	Proline-rich acidic protein 1	PRAP1	Cardiometabolic_II
Q96CG8	Collagen triple helix repeat-containing protein 1	CTHRC1	Cardiometabolic_II
Q9HCU0	Endosialin	CD248	Cardiometabolic_II
Q9BYJ0	Fibroblast growth factor-binding protein 2	FGFBP2	Cardiometabolic_II
P39059	Collagen alpha-1(XV) chain	COL15A1	Cardiometabolic_II
Q6UVK1	Chondroitin sulfate proteoglycan 4	CSPG4	Cardiometabolic_II
Q6UWP8	Suprabasin	SBSN	Cardiometabolic_II
O75339	Cartilage intermediate layer protein 1	CILP	Cardiometabolic_II
P12277	Creatine kinase B-type	CKB	Cardiometabolic_II
Q8WWQ8	Stabilin-2	STAB2	Cardiometabolic_II
Q8TDY8	Immunoglobulin superfamily DCC subclass member 4	IGDCC4	Cardiometabolic_II
P10645	Chromogranin-A	CHGA	Cardiometabolic_II
P55000	Secreted Ly-6/uPAR-related protein 1	SLURP1	Cardiometabolic_II
Q9H2X3	C-type lectin domain family 4 member M	CLEC4M	Cardiometabolic_II
Q9Y646	Carboxypeptidase Q	CPQ	Cardiometabolic_II
Q04721	Neurogenic locus notch homolog protein 2	NOTCH2	Cardiometabolic_II
O95965	Integrin beta-like protein 1	ITGBL1	Cardiometabolic_II
Q9Y251	Heparanase	HPSE	Cardiometabolic_II
Q15063	Periostin	POSTN	Cardiometabolic_II
P08217	Chymotrypsin-like elastase family member 2A	CELA2A	Cardiometabolic_II
Q9UQP3	Tenascin-N	TNN	Cardiometabolic_II
P17900	Ganglioside GM2 activator	GM2A	Cardiometabolic_II
P37837	Transaldolase	TALDO1	Cardiometabolic_II
Q13510	Acid ceramidase	ASAH1	Cardiometabolic_II
P11279	Lysosome-associated membrane glycoprotein 1	LAMP1	Cardiometabolic_II
P17174	Aspartate aminotransferase, cytoplasmic	GOT1	Cardiometabolic_II
P61916	NPC intracellular cholesterol transporter 2	NPC2	Cardiometabolic_II
P07602	Prosaposin	PSAP	Cardiometabolic_II
Q8N907	DAN domain family member 5	DAND5	Inflammation_II
P24530	Endothelin receptor type B	EDNRB	Inflammation_II
Q99665	Interleukin-12 receptor subunit beta-2	IL12RB2	Inflammation_II
Q7Z698	Sprouty-related, EVH1 domain-containing protein 2	SPRED2	Inflammation_II
Q9NRR2	Tryptase gamma	TPSG1	Inflammation_II
Q16665	Hypoxia-inducible factor 1-alpha	HIF1A	Inflammation_II
Q9Y4C1	Lysine-specific demethylase 3A	KDM3A	Inflammation_II
Q9H832	Ubiquitin-conjugating enzyme E2 Z	UBE2Z	Inflammation_II
O00206	Toll-like receptor 4	TLR4	Inflammation_II
P10070	Zinc finger protein GLI2	GLI2	Inflammation_II
Q04609	Glutamate carboxypeptidase 2	FOLH1	Inflammation_II
Q9NQI0	Probable ATP-dependent RNA helicase DDX4	DDX4	Inflammation_II
Q13190	Syntaxin-5	STX5	Inflammation_II
Q6R327	Rapamycin-insensitive companion of mTOR	RICTOR	Inflammation_II
P03372	Estrogen receptor	ESR1	Inflammation_II
P41273	Tumor necrosis factor ligand superfamily member 9	TNFSF9	Inflammation_II
Q9BY41	Histone deacetylase 8	HDAC8	Inflammation_II
P43378	Tyrosine-protein phosphatase non-receptor type 9	PTPN9	Inflammation_II
Q09472	Histone acetyltransferase p300	EP300	Inflammation_II
Q96EB6	NAD-dependent protein deacetylase sirtuin-1	SIRT1	Inflammation_II
P24928	DNA-directed RNA polymerase II subunit RPB1	POLR2A	Inflammation_II
Q9HBE5	Interleukin-21 receptor	IL21R	Inflammation_II
Q92185	Alpha-N-acetylneuraminide alpha-2,8-sialyltransferase	ST8SIA1	Inflammation_II
P10767	Fibroblast growth factor 6	FGF6	Inflammation_II
Q8WX93	Palladin	PALLD	Inflammation_II
Q9UPW0	Forkhead box protein J3	FOXJ3	Inflammation_II
P25490	Transcriptional repressor protein YY1	YY1	Inflammation_II
Q6UXZ4	Netrin receptor UNC5D	UNC5D	Inflammation_II
P09693	T-cell surface glycoprotein CD3 gamma chain	CD3G	Inflammation_II
Q05329	Glutamate decarboxylase 2	GAD2	Inflammation_II
Q6UXM1	Leucine-rich repeats and immunoglobulin-like domains protein 3	LRIG3	Inflammation_II
P15531	Nucleoside diphosphate kinase A	NME1	Inflammation_II
P62834	Ras-related protein Rap-1A	RAP1A	Inflammation_II
P15927	Replication protein A 32 kDa subunit	RPA2	Inflammation_II
P61328	Fibroblast growth factor 12	FGF12	Inflammation_II
P46013	Proliferation marker protein Ki-67	MKI67	Inflammation_II
P24864	G1/S-specific cyclin-E1	CCNE1	Inflammation_II
P85299	Proline-rich protein 5	PRR5	Inflammation_II
P49715	CCAAT/enhancer-binding protein alpha	CEBPA	Inflammation_II
Q9NP95	Fibroblast growth factor 20	FGF20	Inflammation_II
P06401	Progesterone receptor	PGR	Inflammation_II
Q6UXL0	Interleukin-20 receptor subunit beta	IL20RB	Inflammation_II
Q9NP85	Podocin	NPHS2	Inflammation_II
Q01201	Transcription factor RelB	RELB	Inflammation_II
Q9NZS2	Killer cell lectin-like receptor subfamily F member 1	KLRF1	Inflammation_II
Q9Y2I7	1-phosphatidylinositol 3-phosphate 5-kinase	PIKFYVE	Inflammation_II
Q9NWV8	BRISC and BRCA1-A complex member 1	BABAM1	Inflammation_II
O00401	Neural Wiskott-Aldrich syndrome protein	WASL	Inflammation_II
Q04837	Single-stranded DNA-binding protein, mitochondrial	SSBP1	Inflammation_II
O75365	Protein tyrosine phosphatase type IVA 3	PTP4A3	Inflammation_II
Q12888	TP53-binding protein 1	TP53BP1	Inflammation_II
O75173	A disintegrin and metalloproteinase with thrombospondin motifs 4	ADAMTS4	Inflammation_II
Q9UHA7	Interleukin-36 alpha	IL36A	Inflammation_II
Q96EP0	E3 ubiquitin-protein ligase RNF31	RNF31	Inflammation_II
O95429	BAG family molecular chaperone regulator 4	BAG4	Inflammation_II
Q8NI17	Interleukin-31 receptor subunit alpha	IL31RA	Inflammation_II
Q9NS62	Thrombospondin type-1 domain-containing protein 1	THSD1	Inflammation_II
Q9NY59	Sphingomyelin phosphodiesterase 3	SMPD3	Inflammation_II
Q92574	Hamartin	TSC1	Inflammation_II
Q13114-2	TNF receptor-associated factor 3, Isoform 2	TRAF3	Inflammation_II
P54274	Telomeric repeat-binding factor 1	TERF1	Inflammation_II
Q96MM7	Heparan-sulfate 6-O-sulfotransferase 2	HS6ST2	Inflammation_II
P35219	Carbonic anhydrase-related protein	CA8	Inflammation_II
Q9GZN4	Brain-specific serine protease 4	PRSS22	Inflammation_II
Q9NQ66	1-phosphatidylinositol 4,5-bisphosphate phosphodiesterase beta-1	PLCB1	Inflammation_II
P16671	Platelet glycoprotein 4	CD36	Inflammation_II
Q8NBK3	Formylglycine-generating enzyme	SUMF1	Inflammation_II
Q6EBC2	Interleukin-31	IL31	Inflammation_II
Q8NHP1	Aflatoxin B1 aldehyde reductase member 4	AKR7L	Inflammation_II
Q9Y3D3	28S ribosomal protein S16, mitochondrial	MRPS16	Inflammation_II
P98170	E3 ubiquitin-protein ligase XIAP	XIAP	Inflammation_II
O43184	Disintegrin and metalloproteinase domain-containing protein 12	ADAM12	Inflammation_II
P48730	Casein kinase I isoform delta	CSNK1D	Inflammation_II
O43583	Density-regulated protein	DENR	Inflammation_II
O00148	ATP-dependent RNA helicase DDX39A	DDX39A	Inflammation_II
P36551	Oxygen-dependent coproporphyrinogen-III oxidase, mitochondrial	CPOX	Inflammation_II
Q96D71	RalBP1-associated Eps domain-containing protein 1	REPS1	Inflammation_II
P09923	Intestinal-type alkaline phosphatase	ALPI	Inflammation_II
Q5TBC7	Bcl-2-like protein 15	BCL2L15	Inflammation_II
Q9UHN6	Cell surface hyaluronidase	CEMIP2	Inflammation_II
Q6B9Z1	Insulin growth factor-like family member 4	IGFL4	Inflammation_II
Q8IX19	Mast cell-expressed membrane protein 1	MCEMP1	Inflammation_II
P36897	TGF-beta receptor type-1	TGFBR1	Inflammation_II
Q14511	Enhancer of filamentation 1	NEDD9	Inflammation_II
Q8WVV4	Protein POF1B	POF1B	Inflammation_II
Q9UIK4	Death-associated protein kinase 2	DAPK2	Inflammation_II
Q8IYW5	E3 ubiquitin-protein ligase RNF168	RNF168	Inflammation_II
Q93062	RNA-binding protein with multiple splicing	RBPMS	Inflammation_II
Q15697	Zinc finger protein 174	ZNF174	Inflammation_II
P17050	Alpha-N-acetylgalactosaminidase	NAGA	Inflammation_II
Q96PX8	SLIT and NTRK-like protein 1	SLITRK1	Inflammation_II
P56645	Period circadian protein homolog 3	PER3	Inflammation_II
Q9H0U9	Testis-specific Y-encoded-like protein 1	TSPYL1	Inflammation_II
P26436	Acrosomal protein SP-10	ACRV1	Inflammation_II
Q5JS54	Proteasome assembly chaperone 4	PSMG4	Inflammation_II
Q7Z5L3	Complement C1q-like protein 2	C1QL2	Inflammation_II
Q15465	Sonic hedgehog protein	SHH	Inflammation_II
P17643	5,6-dihydroxyindole-2-carboxylic acid oxidase	TYRP1	Inflammation_II
Q8IV38	Ankyrin repeat and MYND domain-containing protein 2	ANKMY2	Inflammation_II
O60447	Ecotropic viral integration site 5 protein homolog	EVI5	Inflammation_II
Q16718	NADH dehydrogenase [ubiquinone] 1 alpha subcomplex subunit 5	NDUFA5	Inflammation_II
Q96PU5	E3 ubiquitin-protein ligase NEDD4-like	NEDD4L	Inflammation_II
O94916	Nuclear factor of activated T-cells 5	NFAT5	Inflammation_II
O95835	Serine/threonine-protein kinase LATS1	LATS1	Inflammation_II
P24666	Low molecular weight phosphotyrosine protein phosphatase	ACP1	Inflammation_II
O60238	BCL2/adenovirus E1B 19 kDa protein-interacting protein 3-like	BNIP3L	Inflammation_II
Q9H171	Z-DNA-binding protein 1	ZBP1	Inflammation_II
Q99062	Granulocyte colony-stimulating factor receptor	CSF3R	Inflammation_II
Q9UHI8	A disintegrin and metalloproteinase with thrombospondin motifs 1	ADAMTS1	Inflammation_II
Q99584	Protein S100-A13	S100A13	Inflammation_II
P55211	Caspase-9	CASP9	Inflammation_II
Q9H3T2	Semaphorin-6C	SEMA6C	Inflammation_II
Q15399	Toll-like receptor 1	TLR1	Inflammation_II
Q9Y2X7	ARF GTPase-activating protein GIT1	GIT1	Inflammation_II
P81534	Beta-defensin 103	DEFB103A_DEFB103B	Inflammation_II
O43320	Fibroblast growth factor 16	FGF16	Inflammation_II
P52630	Signal transducer and activator of transcription 2	STAT2	Inflammation_II
P20701	Integrin alpha-L	ITGAL	Inflammation_II
Q86UE4	Protein LYRIC	MTDH	Inflammation_II
Q96PL5	Erythroid membrane-associated protein	ERMAP	Inflammation_II
O60500	Nephrin	NPHS1	Inflammation_II
Q8WV28	B-cell linker protein	BLNK	Inflammation_II
P48546	Gastric inhibitory polypeptide receptor	GIPR	Inflammation_II
P09564	T-cell antigen CD7	CD7	Inflammation_II
P11487	Fibroblast growth factor 3	FGF3	Inflammation_II
Q15223	Nectin-1	NECTIN1	Inflammation_II
P23743	Diacylglycerol kinase alpha	DGKA	Inflammation_II
P29536	Leiomodin-1	LMOD1	Inflammation_II
O75688	Protein phosphatase 1B	PPM1B	Inflammation_II
Q16643	Drebrin	DBN1	Inflammation_II
Q5T2W1	Na(+)/H(+) exchange regulatory cofactor NHE-RF3	PDZK1	Inflammation_II
Q9NZH8	Interleukin-36 gamma	IL36G	Inflammation_II
Q5QGZ9	C-type lectin domain family 12 member A	CLEC12A	Inflammation_II
P32927	Cytokine receptor common subunit beta	CSF2RB	Inflammation_II
P49765	Vascular endothelial growth factor B	VEGFB	Inflammation_II
Q9BV40	Vesicle-associated membrane protein 8	VAMP8	Inflammation_II
Q15762	CD226 antigen	CD226	Inflammation_II
P06730	Eukaryotic translation initiation factor 4E	EIF4E	Inflammation_II
Q14160	Protein scribble homolog	SCRIB	Inflammation_II
Q02880	DNA topoisomerase 2-beta	TOP2B	Inflammation_II
O15400	Syntaxin-7	STX7	Inflammation_II
Q9H7Z7	Prostaglandin E synthase 2	PTGES2	Inflammation_II
P14902	Indoleamine 2,3-dioxygenase 1	IDO1	Inflammation_II
O60437	Periplakin	PPL	Inflammation_II
O95157	Neurexophilin-3	NXPH3	Inflammation_II
P06213	Insulin receptor	INSR	Inflammation_II
P11234	Ras-related protein Ral-B	RALB	Inflammation_II
P49757	Protein numb homolog	NUMB	Inflammation_II
Q8N556	Actin filament-associated protein 1	AFAP1	Inflammation_II
P17301	Integrin alpha-2	ITGA2	Inflammation_II
Q02952	A-kinase anchor protein 12	AKAP12	Inflammation_II
Q4VCS5	Angiomotin	AMOT	Inflammation_II
P30101	Protein disulfide-isomerase A3	PDIA3	Inflammation_II
P10912	Growth hormone receptor	GHR	Inflammation_II
O95393	Bone morphogenetic protein 10	BMP10	Inflammation_II
Q9UGN4	CMRF35-like molecule 8	CD300A	Inflammation_II
Q96QR1	Secretoglobin family 3A member 1	SCGB3A1	Inflammation_II
P30040	Endoplasmic reticulum resident protein 29	ERP29	Inflammation_II
Q9ULI3	Protein HEG homolog 1	HEG1	Inflammation_II
Q8TEA8	D-aminoacyl-tRNA deacylase 1	DTD1	Inflammation_II
[truncated: 945 more rows]
